# Supplementary material for: SARS-CoV-2 D614G spike mutation increases entry efficiency with enhanced ACE2-binding affinity
Source: Nat Commun. 2021 Feb 8;12:848. doi: 10.1038/s41467-021-21118-2 (PMC7870668; doi:10.1038/s41467-021-21118-2)
Supplement: Supplementary file 4 — Source Data [file 41467_2021_21118_MOESM4_ESM.xlsx]

## Sheet: Fig. 1a
	ACE2				ACE2 + TMPRSS2
	exp#1	exp#2	exp#3	exp#4	exp#1	exp#2	exp#3	exp#4
SARS-S	100	100	100	100	245.534	301.505	257.024	338.026
SARS2-S	0.399733	0.645027	0.726938	0.650774	10.2167	10.4329	12.8193	13.9072

## Sheet: Fig. 1b
	SARS-S			SARS2-S
	#1	#2	#3	#1	#2	#3
200	1042475	1188215	1165872	49254	48063	54604
100	1102069	1120026	1094288	34723	37720	40845
50	963760	948813	920081	27921	26777	27633
25	780617	722033	745694	17650	16938	20249
0	11821	12424	12611	313	288	182

## Sheet: Fig. 1c
	SARS-S			SARS2-S
	#1	#2	#3	#1	#2	#3
100	1120068	1111830	1070125	49581	58081	60451
50	1030412	1078219	1137580	53255	54884	58054
25	1075351	1057839	831315	51168	46593	48554
12.5	708302	705054	734984	34158	32119	31387
0	263616	227313	286811	2984	1909	1980

## Sheet: Fig. 2b
	ACE2							ACE2+TMPRSS2
	exp#1	exp#2	exp#3	exp#4	exp#5	exp#6	exp#7	exp#1	exp#2	exp#3	exp#4	exp#5	exp#6	exp#7
WT	0.062612	0.147293	0.046794	0.060572	0.04575	0.0412821	0.0200053	1	1	1	1	1	1	1
H49Y	0.105515	0.142018	0.059097	0.063342	0.06433	0.0738188	0.0386463	1.41087	1.23599	1.37463	1.46013	1.19489	1.49755	1.41273
V367F	0.150871	0.170873	0.087162	0.078092	0.085911	0.0599551	0.054779	2.05021	1.74757	2.44046	2.17284	2.13409	1.66612	1.86232
G476S		0.087916	0.031607	0.029799	0.035399	0.0097261	0.0044464		0.550051	0.56743	0.716307	0.676368	0.4688	0.400914
V483A	0.086016	0.139284	0.031913	0.059187	0.046388	0.0300246	0.0127257	0.811768	0.950574	1	1.30196	1.08762	0.767756	0.893748
D614G	0.191847	0.379158	0.17447	0.203055	0.142564	0.225594	0.0783825	3.77705	3.37078	3.55728	4.02036	3.3447	3.615	3.89609

## Sheet: Fig. 4a
Time (s)	Raw 71.4 nM	Raw 35.7 nM	Raw 17.9 nM	Raw 8.93 nM	Raw 4.46 nM	Raw 2.23 nM	Raw 1.12 nM	Fit 71.4 nM	Fit 35.7 nM	Fit 17.9 nM	Fit 8.93 nM	Fit 4.46 nM	Fit 2.23 nM	Fit 1.12 nM
0	0.009	0.006	0.009	0.009	0.003	0.006	-0.004	0	0	0	0	0	0	0
0.2	0.009	0.007	0.008	0.008	0.003	0.006	-0.004	0.001	0	0	0	0	0	0
0.4	0.009	0.007	0.008	0.009	0.003	0.006	-0.004	0.002	0.001	0	0	0	0	0
0.6	0.008	0.008	0.007	0.008	0.003	0.006	-0.004	0.003	0.001	0.001	0	0	0	0
0.8	0.008	0.008	0.006	0.008	0.003	0.006	-0.004	0.004	0.002	0.001	0	0	0	0
1	0.008	0.009	0.005	0.007	0.002	0.004	-0.004	0.004	0.002	0.001	0.001	0	0	0
1.2	0.008	0.009	0.005	0.007	0.002	0.004	-0.003	0.005	0.003	0.001	0.001	0	0	0
1.4	0.009	0.011	0.005	0.007	0.002	0.003	-0.003	0.006	0.003	0.002	0.001	0	0	0
1.6	0.01	0.012	0.006	0.007	0.002	0.003	-0.003	0.007	0.004	0.002	0.001	0	0	0
1.8	0.012	0.013	0.006	0.007	0.002	0.003	-0.003	0.008	0.004	0.002	0.001	0.001	0	0
2	0.013	0.014	0.007	0.007	0.003	0.003	-0.003	0.009	0.005	0.002	0.001	0.001	0	0
2.2	0.015	0.015	0.007	0.008	0.004	0.003	-0.004	0.01	0.005	0.002	0.001	0.001	0	0
2.4	0.017	0.015	0.008	0.009	0.004	0.003	-0.004	0.011	0.006	0.003	0.001	0.001	0	0
2.6	0.018	0.017	0.008	0.01	0.004	0.003	-0.003	0.011	0.006	0.003	0.001	0.001	0	0
2.8	0.019	0.018	0.008	0.009	0.004	0.003	-0.004	0.012	0.007	0.003	0.002	0.001	0	0
3	0.02	0.019	0.008	0.01	0.004	0.002	-0.004	0.013	0.007	0.003	0.002	0.001	0	0
3.2	0.02	0.019	0.008	0.01	0.003	0.002	-0.005	0.014	0.007	0.004	0.002	0.001	0.001	0
3.4	0.022	0.019	0.008	0.009	0.003	0.002	-0.005	0.015	0.008	0.004	0.002	0.001	0.001	0
3.6	0.022	0.019	0.008	0.008	0.003	0.001	-0.005	0.016	0.008	0.004	0.002	0.001	0.001	0
3.8	0.023	0.02	0.008	0.008	0.002	0	-0.005	0.017	0.009	0.004	0.002	0.001	0.001	0
4	0.023	0.019	0.008	0.008	0.002	0	-0.005	0.017	0.009	0.004	0.002	0.001	0.001	0
4.2	0.022	0.02	0.008	0.008	0.002	0	-0.005	0.018	0.01	0.005	0.002	0.001	0.001	0
4.4	0.022	0.019	0.008	0.008	0.002	0	-0.005	0.019	0.01	0.005	0.002	0.001	0.001	0
4.6	0.022	0.019	0.008	0.007	0.002	0	-0.005	0.02	0.011	0.005	0.002	0.001	0.001	0
4.8	0.023	0.02	0.008	0.007	0.001	0	-0.005	0.021	0.011	0.005	0.003	0.001	0.001	0
5	0.023	0.02	0.008	0.006	0.002	-0.001	-0.005	0.022	0.012	0.005	0.003	0.001	0.001	0
5.2	0.024	0.021	0.009	0.006	0.002	0	-0.005	0.023	0.012	0.006	0.003	0.002	0.001	0
5.4	0.025	0.021	0.01	0.006	0.002	0	-0.005	0.023	0.013	0.006	0.003	0.002	0.001	0
5.6	0.026	0.022	0.011	0.007	0.003	0.001	-0.004	0.024	0.013	0.006	0.003	0.002	0.001	0
5.8	0.028	0.023	0.011	0.007	0.004	0.002	-0.004	0.025	0.013	0.006	0.003	0.002	0.001	0
6	0.03	0.024	0.012	0.008	0.005	0.003	-0.004	0.026	0.014	0.007	0.003	0.002	0.001	0
6.2	0.031	0.024	0.012	0.008	0.005	0.003	-0.004	0.027	0.014	0.007	0.003	0.002	0.001	0
6.4	0.032	0.025	0.012	0.009	0.005	0.003	-0.003	0.028	0.015	0.007	0.003	0.002	0.001	0.001
6.6	0.033	0.026	0.012	0.009	0.005	0.003	-0.003	0.028	0.015	0.007	0.004	0.002	0.001	0.001
6.8	0.034	0.027	0.012	0.01	0.005	0.003	-0.003	0.029	0.016	0.007	0.004	0.002	0.001	0.001
7	0.036	0.027	0.012	0.011	0.005	0.003	-0.004	0.03	0.016	0.008	0.004	0.002	0.001	0.001
7.2	0.037	0.028	0.013	0.011	0.004	0.004	-0.003	0.031	0.017	0.008	0.004	0.002	0.001	0.001
7.4	0.038	0.029	0.013	0.011	0.004	0.003	-0.003	0.032	0.017	0.008	0.004	0.002	0.001	0.001
7.6	0.038	0.029	0.013	0.01	0.003	0.002	-0.004	0.033	0.018	0.008	0.004	0.002	0.001	0.001
7.8	0.04	0.03	0.013	0.01	0.002	0.002	-0.004	0.033	0.018	0.009	0.004	0.002	0.001	0.001
8	0.04	0.031	0.012	0.01	0.002	0.002	-0.004	0.034	0.018	0.009	0.004	0.002	0.001	0.001
8.2	0.042	0.031	0.013	0.01	0.002	0.001	-0.004	0.035	0.019	0.009	0.004	0.002	0.001	0.001
8.4	0.042	0.031	0.013	0.01	0.002	0.001	-0.005	0.036	0.019	0.009	0.004	0.002	0.001	0.001
8.6	0.041	0.031	0.014	0.009	0.002	0.001	-0.006	0.037	0.02	0.009	0.005	0.003	0.001	0.001
8.8	0.041	0.032	0.014	0.01	0.002	0	-0.005	0.038	0.02	0.01	0.005	0.003	0.001	0.001
9	0.042	0.032	0.014	0.009	0.002	0	-0.006	0.038	0.021	0.01	0.005	0.003	0.001	0.001
9.2	0.042	0.031	0.014	0.009	0.002	0	-0.005	0.039	0.021	0.01	0.005	0.003	0.001	0.001
9.4	0.042	0.032	0.014	0.008	0.002	0	-0.006	0.04	0.022	0.01	0.005	0.003	0.001	0.001
9.6	0.044	0.033	0.015	0.009	0.003	0	-0.005	0.041	0.022	0.01	0.005	0.003	0.002	0.001
9.8	0.044	0.034	0.015	0.009	0.003	0.001	-0.005	0.042	0.022	0.011	0.005	0.003	0.002	0.001
10	0.045	0.034	0.014	0.009	0.003	0.002	-0.005	0.042	0.023	0.011	0.005	0.003	0.002	0.001
10.2	0.045	0.034	0.013	0.008	0.002	0.001	-0.006	0.043	0.023	0.011	0.005	0.003	0.002	0.001
10.4	0.046	0.034	0.014	0.009	0.003	0.001	-0.005	0.044	0.024	0.011	0.006	0.003	0.002	0.001
10.6	0.047	0.035	0.014	0.01	0.002	0.002	-0.005	0.045	0.024	0.012	0.006	0.003	0.002	0.001
10.8	0.048	0.035	0.015	0.011	0.003	0.002	-0.005	0.046	0.025	0.012	0.006	0.003	0.002	0.001
11	0.05	0.035	0.015	0.011	0.003	0.002	-0.005	0.046	0.025	0.012	0.006	0.003	0.002	0.001
11.2	0.052	0.036	0.016	0.012	0.003	0.003	-0.004	0.047	0.026	0.012	0.006	0.003	0.002	0.001
11.4	0.052	0.037	0.015	0.012	0.003	0.003	-0.004	0.048	0.026	0.012	0.006	0.003	0.002	0.001
11.6	0.053	0.036	0.015	0.01	0.003	0.002	-0.005	0.049	0.027	0.013	0.006	0.003	0.002	0.001
11.8	0.054	0.037	0.015	0.01	0.003	0.002	-0.005	0.05	0.027	0.013	0.006	0.003	0.002	0.001
12	0.055	0.036	0.016	0.01	0.003	0.001	-0.005	0.05	0.027	0.013	0.006	0.004	0.002	0.001
12.2	0.055	0.036	0.016	0.01	0.003	0.001	-0.006	0.051	0.028	0.013	0.007	0.004	0.002	0.001
12.4	0.055	0.036	0.016	0.009	0.003	0	-0.007	0.052	0.028	0.013	0.007	0.004	0.002	0.001
12.6	0.055	0.036	0.016	0.009	0.003	0	-0.008	0.053	0.029	0.014	0.007	0.004	0.002	0.001
12.8	0.056	0.038	0.017	0.009	0.003	0	-0.007	0.054	0.029	0.014	0.007	0.004	0.002	0.001
13	0.057	0.038	0.017	0.009	0.003	0	-0.007	0.054	0.03	0.014	0.007	0.004	0.002	0.001
13.2	0.058	0.038	0.017	0.008	0.002	-0.001	-0.007	0.055	0.03	0.014	0.007	0.004	0.002	0.001
13.4	0.059	0.039	0.016	0.009	0.002	0	-0.007	0.056	0.031	0.015	0.007	0.004	0.002	0.001
13.6	0.06	0.039	0.017	0.01	0.003	0.001	-0.007	0.057	0.031	0.015	0.007	0.004	0.002	0.001
13.8	0.06	0.04	0.017	0.01	0.003	0.002	-0.006	0.058	0.031	0.015	0.007	0.004	0.002	0.001
14	0.061	0.04	0.017	0.011	0.003	0.003	-0.005	0.058	0.032	0.015	0.007	0.004	0.002	0.001
14.2	0.063	0.042	0.018	0.011	0.003	0.003	-0.004	0.059	0.032	0.015	0.008	0.004	0.002	0.001
14.4	0.064	0.042	0.019	0.012	0.004	0.004	-0.003	0.06	0.033	0.016	0.008	0.004	0.002	0.001
14.6	0.065	0.044	0.019	0.012	0.004	0.004	-0.003	0.061	0.033	0.016	0.008	0.004	0.002	0.001
14.8	0.067	0.045	0.019	0.013	0.005	0.004	-0.003	0.062	0.034	0.016	0.008	0.004	0.002	0.001
15	0.068	0.046	0.02	0.014	0.004	0.005	-0.002	0.062	0.034	0.016	0.008	0.004	0.002	0.001
15.2	0.068	0.046	0.02	0.014	0.005	0.005	-0.002	0.063	0.034	0.016	0.008	0.004	0.002	0.001
15.4	0.068	0.046	0.02	0.013	0.004	0.004	-0.003	0.064	0.035	0.017	0.008	0.005	0.002	0.001
15.6	0.069	0.046	0.021	0.013	0.004	0.004	-0.004	0.065	0.035	0.017	0.008	0.005	0.002	0.001
15.8	0.069	0.046	0.021	0.013	0.005	0.003	-0.004	0.065	0.036	0.017	0.008	0.005	0.002	0.001
16	0.07	0.045	0.02	0.012	0.004	0.003	-0.005	0.066	0.036	0.017	0.009	0.005	0.003	0.001
16.2	0.07	0.046	0.021	0.013	0.004	0.003	-0.005	0.067	0.037	0.018	0.009	0.005	0.003	0.001
16.4	0.07	0.046	0.021	0.012	0.004	0.002	-0.006	0.068	0.037	0.018	0.009	0.005	0.003	0.001
16.6	0.071	0.047	0.021	0.012	0.004	0.002	-0.006	0.068	0.038	0.018	0.009	0.005	0.003	0.001
16.8	0.072	0.048	0.022	0.012	0.004	0.002	-0.006	0.069	0.038	0.018	0.009	0.005	0.003	0.001
17	0.073	0.047	0.021	0.011	0.003	0.002	-0.006	0.07	0.038	0.018	0.009	0.005	0.003	0.001
17.2	0.074	0.048	0.022	0.011	0.004	0.002	-0.006	0.071	0.039	0.019	0.009	0.005	0.003	0.001
17.4	0.075	0.049	0.022	0.012	0.004	0.001	-0.005	0.071	0.039	0.019	0.009	0.005	0.003	0.001
17.6	0.075	0.049	0.022	0.012	0.004	0.002	-0.005	0.072	0.04	0.019	0.009	0.005	0.003	0.001
17.8	0.076	0.05	0.023	0.011	0.004	0.002	-0.004	0.073	0.04	0.019	0.009	0.005	0.003	0.001
18	0.077	0.051	0.024	0.011	0.004	0.002	-0.004	0.074	0.041	0.019	0.01	0.005	0.003	0.001
18.2	0.078	0.053	0.024	0.011	0.005	0.003	-0.003	0.075	0.041	0.02	0.01	0.005	0.003	0.001
18.4	0.078	0.053	0.024	0.011	0.005	0.002	-0.004	0.075	0.041	0.02	0.01	0.005	0.003	0.001
18.6	0.08	0.054	0.024	0.011	0.004	0.003	-0.004	0.076	0.042	0.02	0.01	0.005	0.003	0.001
18.8	0.081	0.054	0.025	0.013	0.005	0.003	-0.004	0.077	0.042	0.02	0.01	0.006	0.003	0.002
19	0.082	0.054	0.025	0.013	0.005	0.003	-0.004	0.078	0.043	0.02	0.01	0.006	0.003	0.002
19.2	0.082	0.055	0.026	0.013	0.006	0.004	-0.004	0.078	0.043	0.021	0.01	0.006	0.003	0.002
19.4	0.083	0.054	0.025	0.013	0.005	0.004	-0.004	0.079	0.044	0.021	0.01	0.006	0.003	0.002
19.6	0.084	0.055	0.026	0.013	0.006	0.005	-0.003	0.08	0.044	0.021	0.01	0.006	0.003	0.002
19.8	0.084	0.054	0.025	0.014	0.006	0.004	-0.004	0.081	0.044	0.021	0.011	0.006	0.003	0.002
20	0.084	0.054	0.024	0.014	0.005	0.004	-0.004	0.081	0.045	0.022	0.011	0.006	0.003	0.002
20.2	0.085	0.055	0.025	0.015	0.005	0.004	-0.004	0.082	0.045	0.022	0.011	0.006	0.003	0.002
20.4	0.086	0.055	0.025	0.015	0.006	0.004	-0.004	0.083	0.046	0.022	0.011	0.006	0.003	0.002
20.6	0.087	0.056	0.025	0.016	0.006	0.003	-0.004	0.083	0.046	0.022	0.011	0.006	0.003	0.002
20.8	0.088	0.057	0.025	0.016	0.007	0.003	-0.004	0.084	0.047	0.022	0.011	0.006	0.003	0.002
21	0.088	0.057	0.026	0.016	0.007	0.002	-0.004	0.085	0.047	0.023	0.011	0.006	0.003	0.002
21.2	0.089	0.057	0.026	0.016	0.007	0.002	-0.004	0.086	0.047	0.023	0.011	0.006	0.003	0.002
21.4	0.089	0.058	0.025	0.015	0.006	0.002	-0.004	0.086	0.048	0.023	0.011	0.006	0.003	0.002
21.6	0.089	0.058	0.026	0.014	0.006	0.002	-0.004	0.087	0.048	0.023	0.011	0.006	0.003	0.002
21.8	0.09	0.059	0.026	0.014	0.006	0.002	-0.004	0.088	0.049	0.023	0.012	0.006	0.003	0.002
22	0.09	0.06	0.026	0.013	0.006	0.002	-0.004	0.089	0.049	0.024	0.012	0.006	0.003	0.002
22.2	0.091	0.061	0.026	0.014	0.006	0.002	-0.004	0.089	0.05	0.024	0.012	0.007	0.003	0.002
22.4	0.092	0.062	0.026	0.014	0.006	0.002	-0.003	0.09	0.05	0.024	0.012	0.007	0.004	0.002
22.6	0.094	0.062	0.026	0.015	0.006	0.003	-0.003	0.091	0.05	0.024	0.012	0.007	0.004	0.002
22.8	0.095	0.063	0.026	0.015	0.006	0.004	-0.003	0.092	0.051	0.024	0.012	0.007	0.004	0.002
23	0.096	0.063	0.027	0.015	0.006	0.004	-0.003	0.092	0.051	0.025	0.012	0.007	0.004	0.002
23.2	0.097	0.064	0.027	0.014	0.005	0.004	-0.002	0.093	0.052	0.025	0.012	0.007	0.004	0.002
23.4	0.097	0.063	0.027	0.013	0.004	0.004	-0.002	0.094	0.052	0.025	0.012	0.007	0.004	0.002
23.6	0.098	0.063	0.027	0.013	0.004	0.004	-0.002	0.094	0.053	0.025	0.013	0.007	0.004	0.002
23.8	0.099	0.063	0.027	0.013	0.003	0.003	-0.002	0.095	0.053	0.026	0.013	0.007	0.004	0.002
24	0.099	0.063	0.028	0.013	0.003	0.003	-0.002	0.096	0.053	0.026	0.013	0.007	0.004	0.002
24.2	0.099	0.063	0.028	0.014	0.003	0.002	-0.002	0.097	0.054	0.026	0.013	0.007	0.004	0.002
24.4	0.1	0.064	0.029	0.014	0.003	0.002	-0.002	0.097	0.054	0.026	0.013	0.007	0.004	0.002
24.6	0.101	0.063	0.029	0.014	0.003	0.002	-0.002	0.098	0.055	0.026	0.013	0.007	0.004	0.002
24.8	0.101	0.063	0.029	0.014	0.003	0.001	-0.003	0.099	0.055	0.027	0.013	0.007	0.004	0.002
25	0.101	0.063	0.03	0.014	0.004	0.001	-0.003	0.099	0.055	0.027	0.013	0.007	0.004	0.002
25.2	0.101	0.063	0.03	0.013	0.003	0.001	-0.003	0.1	0.056	0.027	0.013	0.007	0.004	0.002
25.4	0.101	0.063	0.03	0.013	0.003	0	-0.004	0.101	0.056	0.027	0.013	0.007	0.004	0.002
25.6	0.102	0.063	0.03	0.013	0.004	0.001	-0.004	0.102	0.057	0.027	0.014	0.008	0.004	0.002
25.8	0.102	0.063	0.03	0.013	0.003	0.001	-0.004	0.102	0.057	0.028	0.014	0.008	0.004	0.002
26	0.103	0.064	0.031	0.015	0.004	0.002	-0.004	0.103	0.058	0.028	0.014	0.008	0.004	0.002
26.2	0.104	0.065	0.03	0.015	0.004	0.002	-0.004	0.104	0.058	0.028	0.014	0.008	0.004	0.002
26.4	0.106	0.066	0.031	0.015	0.005	0.002	-0.004	0.104	0.058	0.028	0.014	0.008	0.004	0.002
26.6	0.107	0.066	0.03	0.016	0.005	0.002	-0.004	0.105	0.059	0.028	0.014	0.008	0.004	0.002
26.8	0.107	0.067	0.031	0.016	0.006	0.003	-0.004	0.106	0.059	0.029	0.014	0.008	0.004	0.002
27	0.108	0.067	0.031	0.016	0.005	0.002	-0.004	0.106	0.06	0.029	0.014	0.008	0.004	0.002
27.2	0.108	0.067	0.032	0.016	0.006	0.002	-0.003	0.107	0.06	0.029	0.014	0.008	0.004	0.002
27.4	0.109	0.068	0.031	0.017	0.006	0.002	-0.003	0.108	0.06	0.029	0.015	0.008	0.004	0.002
27.6	0.111	0.069	0.032	0.017	0.006	0.002	-0.003	0.109	0.061	0.029	0.015	0.008	0.004	0.002
27.8	0.111	0.07	0.033	0.017	0.006	0.003	-0.003	0.109	0.061	0.03	0.015	0.008	0.004	0.002
28	0.111	0.07	0.033	0.018	0.006	0.003	-0.004	0.11	0.062	0.03	0.015	0.008	0.004	0.002
28.2	0.113	0.071	0.033	0.018	0.007	0.004	-0.004	0.111	0.062	0.03	0.015	0.008	0.004	0.002
28.4	0.113	0.072	0.033	0.017	0.007	0.003	-0.004	0.111	0.063	0.03	0.015	0.008	0.004	0.002
28.6	0.113	0.072	0.033	0.017	0.007	0.003	-0.004	0.112	0.063	0.031	0.015	0.008	0.005	0.002
28.8	0.114	0.073	0.033	0.017	0.007	0.003	-0.004	0.113	0.063	0.031	0.015	0.008	0.005	0.002
29	0.115	0.073	0.034	0.017	0.007	0.003	-0.003	0.113	0.064	0.031	0.015	0.008	0.005	0.002
29.2	0.116	0.074	0.034	0.017	0.007	0.003	-0.004	0.114	0.064	0.031	0.015	0.009	0.005	0.002
29.4	0.117	0.074	0.034	0.017	0.007	0.003	-0.004	0.115	0.065	0.031	0.016	0.009	0.005	0.002
29.6	0.119	0.076	0.035	0.017	0.007	0.005	-0.004	0.115	0.065	0.032	0.016	0.009	0.005	0.002
29.8	0.119	0.076	0.035	0.018	0.007	0.005	-0.003	0.116	0.065	0.032	0.016	0.009	0.005	0.002
30	0.12	0.078	0.036	0.019	0.008	0.006	-0.003	0.117	0.066	0.032	0.016	0.009	0.005	0.002
30.2	0.121	0.078	0.036	0.019	0.008	0.006	-0.003	0.117	0.066	0.032	0.016	0.009	0.005	0.002
30.4	0.121	0.079	0.036	0.019	0.009	0.005	-0.003	0.118	0.067	0.032	0.016	0.009	0.005	0.002
30.6	0.121	0.079	0.035	0.019	0.009	0.005	-0.003	0.119	0.067	0.033	0.016	0.009	0.005	0.002
30.8	0.121	0.08	0.035	0.019	0.009	0.004	-0.002	0.119	0.067	0.033	0.016	0.009	0.005	0.002
31	0.121	0.08	0.036	0.019	0.009	0.004	-0.003	0.12	0.068	0.033	0.016	0.009	0.005	0.002
31.2	0.121	0.08	0.036	0.019	0.008	0.004	-0.003	0.121	0.068	0.033	0.016	0.009	0.005	0.003
31.4	0.122	0.08	0.036	0.019	0.008	0.004	-0.003	0.121	0.069	0.033	0.017	0.009	0.005	0.003
31.6	0.122	0.081	0.037	0.019	0.008	0.004	-0.003	0.122	0.069	0.034	0.017	0.009	0.005	0.003
31.8	0.122	0.081	0.037	0.019	0.007	0.004	-0.004	0.123	0.07	0.034	0.017	0.009	0.005	0.003
32	0.122	0.081	0.037	0.019	0.007	0.003	-0.004	0.123	0.07	0.034	0.017	0.009	0.005	0.003
32.2	0.123	0.082	0.037	0.018	0.008	0.002	-0.004	0.124	0.07	0.034	0.017	0.009	0.005	0.003
32.4	0.123	0.081	0.036	0.018	0.006	0.001	-0.004	0.125	0.071	0.034	0.017	0.009	0.005	0.003
32.6	0.124	0.082	0.037	0.018	0.006	0.002	-0.004	0.125	0.071	0.035	0.017	0.01	0.005	0.003
32.8	0.126	0.082	0.037	0.018	0.007	0.001	-0.004	0.126	0.072	0.035	0.017	0.01	0.005	0.003
33	0.128	0.082	0.039	0.019	0.007	0.002	-0.003	0.127	0.072	0.035	0.017	0.01	0.005	0.003
33.2	0.128	0.082	0.039	0.019	0.007	0.002	-0.003	0.127	0.072	0.035	0.018	0.01	0.005	0.003
33.4	0.129	0.082	0.039	0.019	0.006	0.002	-0.003	0.128	0.073	0.035	0.018	0.01	0.005	0.003
33.6	0.13	0.082	0.04	0.019	0.006	0.003	-0.003	0.129	0.073	0.036	0.018	0.01	0.005	0.003
33.8	0.131	0.082	0.041	0.02	0.007	0.003	-0.002	0.129	0.074	0.036	0.018	0.01	0.005	0.003
34	0.132	0.083	0.041	0.02	0.008	0.003	-0.002	0.13	0.074	0.036	0.018	0.01	0.005	0.003
34.2	0.132	0.083	0.041	0.021	0.009	0.004	-0.002	0.131	0.074	0.036	0.018	0.01	0.005	0.003
34.4	0.133	0.084	0.041	0.021	0.009	0.004	-0.001	0.131	0.075	0.036	0.018	0.01	0.005	0.003
34.6	0.133	0.084	0.041	0.02	0.009	0.003	-0.001	0.132	0.075	0.037	0.018	0.01	0.005	0.003
34.8	0.134	0.085	0.041	0.021	0.01	0.004	-0.002	0.133	0.076	0.037	0.018	0.01	0.005	0.003
35	0.134	0.086	0.041	0.02	0.011	0.004	-0.002	0.133	0.076	0.037	0.018	0.01	0.006	0.003
35.2	0.135	0.086	0.042	0.021	0.01	0.003	-0.002	0.134	0.076	0.037	0.019	0.01	0.006	0.003
35.4	0.136	0.087	0.042	0.021	0.01	0.003	-0.002	0.135	0.077	0.038	0.019	0.01	0.006	0.003
35.6	0.136	0.088	0.042	0.021	0.011	0.003	-0.002	0.135	0.077	0.038	0.019	0.01	0.006	0.003
35.8	0.137	0.088	0.041	0.02	0.01	0.002	-0.003	0.136	0.078	0.038	0.019	0.01	0.006	0.003
36	0.138	0.089	0.042	0.021	0.011	0.002	-0.003	0.137	0.078	0.038	0.019	0.011	0.006	0.003
36.2	0.139	0.089	0.042	0.02	0.01	0.002	-0.003	0.137	0.078	0.038	0.019	0.011	0.006	0.003
36.4	0.139	0.09	0.041	0.02	0.009	0	-0.003	0.138	0.079	0.039	0.019	0.011	0.006	0.003
36.6	0.14	0.091	0.041	0.02	0.01	0	-0.003	0.139	0.079	0.039	0.019	0.011	0.006	0.003
36.8	0.14	0.09	0.042	0.02	0.011	0.001	-0.004	0.139	0.08	0.039	0.019	0.011	0.006	0.003
37	0.14	0.09	0.042	0.02	0.01	0.001	-0.003	0.14	0.08	0.039	0.02	0.011	0.006	0.003
37.2	0.14	0.091	0.042	0.02	0.01	0.001	-0.003	0.14	0.08	0.039	0.02	0.011	0.006	0.003
37.4	0.14	0.091	0.041	0.019	0.01	0.001	-0.003	0.141	0.081	0.04	0.02	0.011	0.006	0.003
37.6	0.14	0.091	0.042	0.019	0.01	0.002	-0.004	0.142	0.081	0.04	0.02	0.011	0.006	0.003
37.8	0.142	0.091	0.042	0.019	0.01	0.003	-0.004	0.142	0.082	0.04	0.02	0.011	0.006	0.003
38	0.142	0.091	0.042	0.019	0.01	0.003	-0.004	0.143	0.082	0.04	0.02	0.011	0.006	0.003
38.2	0.143	0.091	0.043	0.019	0.011	0.004	-0.003	0.144	0.082	0.04	0.02	0.011	0.006	0.003
38.4	0.143	0.091	0.043	0.019	0.011	0.003	-0.004	0.144	0.083	0.041	0.02	0.011	0.006	0.003
38.6	0.144	0.091	0.043	0.019	0.012	0.003	-0.004	0.145	0.083	0.041	0.02	0.011	0.006	0.003
38.8	0.145	0.092	0.043	0.019	0.011	0.004	-0.004	0.146	0.084	0.041	0.02	0.011	0.006	0.003
39	0.145	0.093	0.044	0.02	0.012	0.004	-0.004	0.146	0.084	0.041	0.021	0.011	0.006	0.003
39.2	0.147	0.093	0.045	0.021	0.011	0.004	-0.004	0.147	0.084	0.041	0.021	0.011	0.006	0.003
39.4	0.148	0.094	0.045	0.021	0.011	0.005	-0.003	0.147	0.085	0.042	0.021	0.012	0.006	0.003
39.6	0.149	0.095	0.046	0.022	0.012	0.006	-0.002	0.148	0.085	0.042	0.021	0.012	0.006	0.003
39.8	0.151	0.096	0.046	0.022	0.012	0.006	-0.002	0.149	0.086	0.042	0.021	0.012	0.006	0.003
40	0.152	0.097	0.047	0.023	0.013	0.007	-0.001	0.149	0.086	0.042	0.021	0.012	0.006	0.003
40.2	0.152	0.097	0.047	0.023	0.012	0.007	-0.001	0.15	0.086	0.042	0.021	0.012	0.006	0.003
40.4	0.153	0.098	0.048	0.023	0.012	0.006	-0.001	0.15	0.087	0.043	0.021	0.012	0.006	0.003
40.6	0.153	0.098	0.049	0.024	0.013	0.007	0	0.151	0.087	0.043	0.021	0.012	0.006	0.003
40.8	0.154	0.098	0.049	0.024	0.013	0.007	0	0.152	0.087	0.043	0.021	0.012	0.006	0.003
41	0.154	0.099	0.048	0.024	0.012	0.007	0	0.152	0.088	0.043	0.022	0.012	0.006	0.003
41.2	0.154	0.1	0.048	0.024	0.013	0.007	-0.001	0.153	0.088	0.043	0.022	0.012	0.006	0.003
41.4	0.153	0.1	0.048	0.023	0.012	0.006	-0.002	0.154	0.089	0.044	0.022	0.012	0.007	0.003
41.6	0.154	0.1	0.048	0.023	0.013	0.007	-0.002	0.154	0.089	0.044	0.022	0.012	0.007	0.003
41.8	0.154	0.099	0.048	0.022	0.012	0.006	-0.003	0.155	0.089	0.044	0.022	0.012	0.007	0.003
42	0.154	0.098	0.047	0.022	0.012	0.005	-0.003	0.155	0.09	0.044	0.022	0.012	0.007	0.003
42.2	0.153	0.097	0.046	0.02	0.011	0.004	-0.005	0.156	0.09	0.044	0.022	0.012	0.007	0.003
42.4	0.153	0.097	0.046	0.02	0.01	0.003	-0.006	0.157	0.091	0.045	0.022	0.012	0.007	0.003
42.6	0.154	0.097	0.046	0.02	0.01	0.003	-0.006	0.157	0.091	0.045	0.022	0.012	0.007	0.003
42.8	0.154	0.098	0.045	0.02	0.009	0.002	-0.007	0.158	0.091	0.045	0.022	0.012	0.007	0.003
43	0.155	0.098	0.045	0.02	0.009	0.002	-0.007	0.158	0.092	0.045	0.023	0.013	0.007	0.003
43.2	0.157	0.099	0.046	0.021	0.009	0.002	-0.007	0.159	0.092	0.045	0.023	0.013	0.007	0.003
43.4	0.158	0.1	0.046	0.021	0.01	0.003	-0.006	0.16	0.093	0.046	0.023	0.013	0.007	0.003
43.6	0.159	0.101	0.047	0.022	0.011	0.004	-0.005	0.16	0.093	0.046	0.023	0.013	0.007	0.003
43.8	0.161	0.101	0.047	0.023	0.011	0.004	-0.005	0.161	0.093	0.046	0.023	0.013	0.007	0.004
44	0.161	0.101	0.047	0.023	0.011	0.005	-0.004	0.161	0.094	0.046	0.023	0.013	0.007	0.004
44.2	0.162	0.102	0.049	0.023	0.011	0.005	-0.003	0.162	0.094	0.046	0.023	0.013	0.007	0.004
44.4	0.163	0.103	0.05	0.023	0.012	0.006	-0.003	0.163	0.094	0.047	0.023	0.013	0.007	0.004
44.6	0.165	0.105	0.051	0.024	0.013	0.007	-0.002	0.163	0.095	0.047	0.023	0.013	0.007	0.004
44.8	0.165	0.106	0.051	0.025	0.013	0.007	-0.001	0.164	0.095	0.047	0.024	0.013	0.007	0.004
45	0.165	0.107	0.052	0.025	0.013	0.007	-0.001	0.164	0.096	0.047	0.024	0.013	0.007	0.004
45.2	0.166	0.108	0.053	0.025	0.014	0.008	0	0.165	0.096	0.047	0.024	0.013	0.007	0.004
45.4	0.166	0.108	0.053	0.025	0.014	0.008	-0.001	0.166	0.096	0.048	0.024	0.013	0.007	0.004
45.6	0.166	0.108	0.054	0.025	0.014	0.007	-0.001	0.166	0.097	0.048	0.024	0.013	0.007	0.004
45.8	0.167	0.108	0.053	0.024	0.014	0.007	-0.001	0.167	0.097	0.048	0.024	0.013	0.007	0.004
46	0.167	0.108	0.053	0.024	0.014	0.007	-0.001	0.167	0.098	0.048	0.024	0.013	0.007	0.004
46.2	0.167	0.108	0.053	0.024	0.013	0.007	-0.002	0.168	0.098	0.048	0.024	0.013	0.007	0.004
46.4	0.168	0.109	0.053	0.025	0.013	0.007	-0.001	0.169	0.098	0.049	0.024	0.014	0.007	0.004
46.6	0.168	0.11	0.053	0.025	0.013	0.006	-0.001	0.169	0.099	0.049	0.024	0.014	0.007	0.004
46.8	0.169	0.11	0.053	0.025	0.013	0.005	-0.001	0.17	0.099	0.049	0.025	0.014	0.007	0.004
47	0.169	0.11	0.053	0.025	0.013	0.006	-0.002	0.17	0.099	0.049	0.025	0.014	0.007	0.004
47.2	0.169	0.111	0.053	0.025	0.014	0.005	-0.001	0.171	0.1	0.049	0.025	0.014	0.007	0.004
47.4	0.17	0.111	0.052	0.025	0.013	0.005	-0.001	0.171	0.1	0.05	0.025	0.014	0.007	0.004
47.6	0.17	0.111	0.053	0.025	0.014	0.004	-0.001	0.172	0.101	0.05	0.025	0.014	0.007	0.004
47.8	0.17	0.111	0.053	0.025	0.014	0.004	-0.002	0.173	0.101	0.05	0.025	0.014	0.008	0.004
48	0.17	0.112	0.053	0.025	0.014	0.004	-0.002	0.173	0.101	0.05	0.025	0.014	0.008	0.004
48.2	0.171	0.113	0.054	0.026	0.015	0.004	-0.002	0.174	0.102	0.05	0.025	0.014	0.008	0.004
48.4	0.172	0.114	0.055	0.026	0.015	0.006	-0.002	0.174	0.102	0.051	0.025	0.014	0.008	0.004
48.6	0.173	0.115	0.055	0.026	0.015	0.006	-0.002	0.175	0.102	0.051	0.025	0.014	0.008	0.004
48.8	0.173	0.115	0.056	0.025	0.015	0.006	-0.003	0.176	0.103	0.051	0.026	0.014	0.008	0.004
49	0.173	0.115	0.056	0.025	0.014	0.005	-0.003	0.176	0.103	0.051	0.026	0.014	0.008	0.004
49.2	0.175	0.116	0.056	0.025	0.015	0.006	-0.003	0.177	0.104	0.051	0.026	0.014	0.008	0.004
49.4	0.175	0.115	0.056	0.024	0.014	0.006	-0.004	0.177	0.104	0.052	0.026	0.014	0.008	0.004
49.6	0.176	0.115	0.056	0.024	0.014	0.006	-0.004	0.178	0.104	0.052	0.026	0.014	0.008	0.004
49.8	0.178	0.116	0.057	0.025	0.014	0.008	-0.004	0.178	0.105	0.052	0.026	0.014	0.008	0.004
50	0.179	0.117	0.057	0.026	0.014	0.008	-0.003	0.179	0.105	0.052	0.026	0.015	0.008	0.004
50.2	0.18	0.117	0.057	0.026	0.013	0.007	-0.004	0.18	0.105	0.052	0.026	0.015	0.008	0.004
50.4	0.181	0.118	0.057	0.027	0.013	0.008	-0.003	0.18	0.106	0.053	0.026	0.015	0.008	0.004
50.6	0.182	0.118	0.057	0.027	0.014	0.008	-0.003	0.181	0.106	0.053	0.026	0.015	0.008	0.004
50.8	0.182	0.118	0.057	0.027	0.014	0.007	-0.004	0.181	0.107	0.053	0.027	0.015	0.008	0.004
51	0.182	0.118	0.056	0.026	0.013	0.007	-0.004	0.182	0.107	0.053	0.027	0.015	0.008	0.004
51.2	0.183	0.119	0.056	0.026	0.014	0.007	-0.004	0.182	0.107	0.053	0.027	0.015	0.008	0.004
51.4	0.184	0.119	0.056	0.026	0.014	0.006	-0.004	0.183	0.108	0.054	0.027	0.015	0.008	0.004
51.6	0.184	0.12	0.057	0.027	0.014	0.005	-0.004	0.183	0.108	0.054	0.027	0.015	0.008	0.004
51.8	0.184	0.12	0.057	0.028	0.014	0.006	-0.004	0.184	0.108	0.054	0.027	0.015	0.008	0.004
52	0.184	0.121	0.057	0.028	0.014	0.006	-0.003	0.185	0.109	0.054	0.027	0.015	0.008	0.004
52.2	0.184	0.121	0.057	0.028	0.015	0.007	-0.002	0.185	0.109	0.054	0.027	0.015	0.008	0.004
52.4	0.185	0.121	0.058	0.028	0.015	0.008	-0.003	0.186	0.11	0.054	0.027	0.015	0.008	0.004
52.6	0.184	0.121	0.058	0.027	0.015	0.008	-0.003	0.186	0.11	0.055	0.027	0.015	0.008	0.004
52.8	0.185	0.121	0.058	0.028	0.015	0.007	-0.002	0.187	0.11	0.055	0.028	0.015	0.008	0.004
53	0.185	0.122	0.057	0.027	0.015	0.008	-0.002	0.187	0.111	0.055	0.028	0.015	0.008	0.004
53.2	0.186	0.123	0.058	0.027	0.015	0.008	-0.001	0.188	0.111	0.055	0.028	0.015	0.008	0.004
53.4	0.187	0.123	0.058	0.027	0.014	0.008	-0.001	0.188	0.111	0.055	0.028	0.016	0.008	0.004
53.6	0.188	0.124	0.059	0.028	0.014	0.008	-0.001	0.189	0.112	0.056	0.028	0.016	0.008	0.004
53.8	0.189	0.124	0.06	0.028	0.015	0.008	-0.001	0.19	0.112	0.056	0.028	0.016	0.008	0.004
54	0.189	0.125	0.06	0.027	0.014	0.007	-0.001	0.19	0.113	0.056	0.028	0.016	0.008	0.004
54.2	0.188	0.124	0.06	0.026	0.014	0.006	-0.001	0.191	0.113	0.056	0.028	0.016	0.009	0.004
54.4	0.189	0.125	0.06	0.027	0.014	0.006	-0.002	0.191	0.113	0.056	0.028	0.016	0.009	0.004
54.6	0.189	0.125	0.06	0.026	0.014	0.006	-0.002	0.192	0.114	0.057	0.029	0.016	0.009	0.004
54.8	0.189	0.125	0.059	0.025	0.013	0.005	-0.003	0.192	0.114	0.057	0.029	0.016	0.009	0.004
55	0.189	0.125	0.059	0.025	0.013	0.005	-0.004	0.193	0.114	0.057	0.029	0.016	0.009	0.004
55.2	0.19	0.125	0.06	0.026	0.014	0.005	-0.004	0.193	0.115	0.057	0.029	0.016	0.009	0.004
55.4	0.19	0.124	0.06	0.025	0.014	0.005	-0.005	0.194	0.115	0.057	0.029	0.016	0.009	0.004
55.6	0.19	0.125	0.06	0.026	0.013	0.005	-0.005	0.194	0.115	0.058	0.029	0.016	0.009	0.004
55.8	0.19	0.125	0.061	0.026	0.013	0.006	-0.005	0.195	0.116	0.058	0.029	0.016	0.009	0.004
56	0.19	0.125	0.061	0.026	0.013	0.006	-0.005	0.196	0.116	0.058	0.029	0.016	0.009	0.004
56.2	0.191	0.126	0.062	0.027	0.013	0.006	-0.005	0.196	0.117	0.058	0.029	0.016	0.009	0.004
56.4	0.192	0.126	0.062	0.026	0.013	0.007	-0.005	0.197	0.117	0.058	0.029	0.016	0.009	0.005
56.6	0.192	0.126	0.062	0.027	0.013	0.007	-0.005	0.197	0.117	0.059	0.03	0.016	0.009	0.005
56.8	0.193	0.127	0.063	0.027	0.013	0.007	-0.004	0.198	0.118	0.059	0.03	0.017	0.009	0.005
57	0.194	0.129	0.063	0.028	0.013	0.007	-0.004	0.198	0.118	0.059	0.03	0.017	0.009	0.005
57.2	0.195	0.129	0.064	0.028	0.014	0.007	-0.004	0.199	0.118	0.059	0.03	0.017	0.009	0.005
57.4	0.196	0.13	0.065	0.029	0.015	0.007	-0.004	0.199	0.119	0.059	0.03	0.017	0.009	0.005
57.6	0.197	0.13	0.066	0.03	0.016	0.008	-0.004	0.2	0.119	0.06	0.03	0.017	0.009	0.005
57.8	0.198	0.131	0.066	0.03	0.017	0.007	-0.003	0.2	0.119	0.06	0.03	0.017	0.009	0.005
58	0.199	0.131	0.066	0.03	0.017	0.007	-0.003	0.201	0.12	0.06	0.03	0.017	0.009	0.005
58.2	0.2	0.132	0.067	0.031	0.017	0.008	-0.002	0.201	0.12	0.06	0.03	0.017	0.009	0.005
58.4	0.201	0.132	0.067	0.031	0.017	0.007	-0.002	0.202	0.121	0.06	0.03	0.017	0.009	0.005
58.6	0.202	0.133	0.067	0.031	0.018	0.008	-0.001	0.202	0.121	0.061	0.031	0.017	0.009	0.005
58.8	0.203	0.133	0.068	0.032	0.018	0.009	0	0.203	0.121	0.061	0.031	0.017	0.009	0.005
59	0.203	0.134	0.069	0.033	0.019	0.01	0	0.204	0.122	0.061	0.031	0.017	0.009	0.005
59.2	0.205	0.134	0.071	0.034	0.02	0.011	0.001	0.204	0.122	0.061	0.031	0.017	0.009	0.005
59.4	0.205	0.135	0.071	0.033	0.02	0.011	0.001	0.205	0.122	0.061	0.031	0.017	0.009	0.005
59.6	0.206	0.135	0.071	0.034	0.019	0.012	0.002	0.205	0.123	0.061	0.031	0.017	0.009	0.005
59.8	0.206	0.136	0.071	0.034	0.02	0.012	0.002	0.206	0.123	0.062	0.031	0.017	0.009	0.005
60	0.205	0.136	0.07	0.033	0.018	0.011	0.002	0.206	0.123	0.062	0.031	0.017	0.009	0.005
60.2	0.206	0.136	0.071	0.033	0.018	0.011	0.002	0.207	0.124	0.062	0.031	0.017	0.009	0.005
60.4	0.205	0.136	0.071	0.033	0.017	0.011	0.002	0.207	0.124	0.062	0.031	0.018	0.009	0.005
60.6	0.205	0.136	0.07	0.033	0.017	0.01	0.002	0.208	0.125	0.062	0.032	0.018	0.009	0.005
60.8	0.206	0.136	0.07	0.033	0.017	0.011	0.002	0.208	0.125	0.063	0.032	0.018	0.01	0.005
61	0.205	0.136	0.069	0.032	0.016	0.009	0.001	0.209	0.125	0.063	0.032	0.018	0.01	0.005
61.2	0.206	0.135	0.069	0.031	0.016	0.009	0.001	0.209	0.126	0.063	0.032	0.018	0.01	0.005
61.4	0.206	0.136	0.069	0.031	0.015	0.009	0.001	0.21	0.126	0.063	0.032	0.018	0.01	0.005
61.6	0.206	0.136	0.068	0.031	0.015	0.008	0.001	0.21	0.126	0.063	0.032	0.018	0.01	0.005
61.8	0.206	0.135	0.067	0.03	0.015	0.007	0	0.211	0.127	0.064	0.032	0.018	0.01	0.005
62	0.207	0.135	0.067	0.03	0.015	0.007	0	0.211	0.127	0.064	0.032	0.018	0.01	0.005
62.2	0.207	0.136	0.067	0.031	0.015	0.007	0.001	0.212	0.127	0.064	0.032	0.018	0.01	0.005
62.4	0.207	0.137	0.067	0.032	0.015	0.007	0.001	0.212	0.128	0.064	0.032	0.018	0.01	0.005
62.6	0.209	0.137	0.069	0.033	0.016	0.008	0.001	0.213	0.128	0.064	0.033	0.018	0.01	0.005
62.8	0.209	0.139	0.07	0.033	0.016	0.008	0.001	0.213	0.128	0.065	0.033	0.018	0.01	0.005
63	0.209	0.138	0.07	0.032	0.015	0.008	0	0.214	0.129	0.065	0.033	0.018	0.01	0.005
63.2	0.21	0.14	0.071	0.032	0.016	0.007	-0.001	0.214	0.129	0.065	0.033	0.018	0.01	0.005
63.4	0.21	0.141	0.071	0.032	0.017	0.007	-0.001	0.215	0.13	0.065	0.033	0.018	0.01	0.005
63.6	0.21	0.142	0.072	0.032	0.017	0.007	-0.001	0.215	0.13	0.065	0.033	0.018	0.01	0.005
63.8	0.211	0.143	0.072	0.032	0.017	0.007	-0.002	0.216	0.13	0.066	0.033	0.018	0.01	0.005
64	0.212	0.144	0.074	0.032	0.018	0.008	-0.001	0.216	0.131	0.066	0.033	0.019	0.01	0.005
64.2	0.213	0.145	0.074	0.033	0.02	0.009	-0.001	0.217	0.131	0.066	0.033	0.019	0.01	0.005
64.4	0.213	0.146	0.075	0.034	0.02	0.01	-0.001	0.217	0.131	0.066	0.033	0.019	0.01	0.005
64.6	0.214	0.146	0.075	0.034	0.02	0.01	-0.001	0.218	0.132	0.066	0.034	0.019	0.01	0.005
64.8	0.215	0.146	0.075	0.034	0.021	0.01	0	0.218	0.132	0.066	0.034	0.019	0.01	0.005
65	0.216	0.147	0.075	0.035	0.021	0.01	0	0.219	0.132	0.067	0.034	0.019	0.01	0.005
65.2	0.217	0.148	0.076	0.035	0.021	0.011	0.001	0.219	0.133	0.067	0.034	0.019	0.01	0.005
65.4	0.218	0.148	0.075	0.036	0.022	0.01	0	0.22	0.133	0.067	0.034	0.019	0.01	0.005
65.6	0.219	0.147	0.074	0.037	0.022	0.011	0.001	0.22	0.133	0.067	0.034	0.019	0.01	0.005
65.8	0.22	0.146	0.074	0.037	0.022	0.011	0.001	0.221	0.134	0.067	0.034	0.019	0.01	0.005
66	0.221	0.147	0.074	0.038	0.022	0.011	0.001	0.221	0.134	0.068	0.034	0.019	0.01	0.005
66.2	0.22	0.146	0.074	0.039	0.021	0.011	0	0.222	0.134	0.068	0.034	0.019	0.01	0.005
66.4	0.221	0.146	0.073	0.039	0.02	0.01	0	0.222	0.135	0.068	0.034	0.019	0.01	0.005
66.6	0.221	0.145	0.073	0.038	0.019	0.009	-0.001	0.223	0.135	0.068	0.035	0.019	0.01	0.005
66.8	0.22	0.144	0.073	0.036	0.018	0.007	-0.002	0.223	0.135	0.068	0.035	0.019	0.01	0.005
67	0.22	0.143	0.072	0.035	0.017	0.007	-0.003	0.224	0.136	0.069	0.035	0.019	0.01	0.005
67.2	0.219	0.144	0.072	0.034	0.017	0.006	-0.003	0.224	0.136	0.069	0.035	0.019	0.011	0.005
67.4	0.22	0.143	0.072	0.034	0.016	0.006	-0.004	0.225	0.137	0.069	0.035	0.02	0.011	0.005
67.6	0.22	0.144	0.072	0.034	0.017	0.006	-0.004	0.225	0.137	0.069	0.035	0.02	0.011	0.005
67.8	0.22	0.144	0.072	0.033	0.017	0.006	-0.004	0.226	0.137	0.069	0.035	0.02	0.011	0.005
68	0.221	0.146	0.073	0.034	0.017	0.007	-0.002	0.226	0.138	0.07	0.035	0.02	0.011	0.005
68.2	0.221	0.147	0.073	0.034	0.018	0.007	-0.002	0.227	0.138	0.07	0.035	0.02	0.011	0.005
68.4	0.222	0.148	0.075	0.035	0.017	0.008	-0.001	0.227	0.138	0.07	0.035	0.02	0.011	0.005
68.6	0.223	0.15	0.075	0.035	0.018	0.008	0	0.228	0.139	0.07	0.036	0.02	0.011	0.005
68.8	0.223	0.151	0.076	0.034	0.018	0.009	0	0.228	0.139	0.07	0.036	0.02	0.011	0.005
69	0.224	0.153	0.077	0.036	0.019	0.009	0.002	0.229	0.139	0.07	0.036	0.02	0.011	0.006
69.2	0.225	0.153	0.077	0.036	0.019	0.01	0.002	0.229	0.14	0.071	0.036	0.02	0.011	0.006
69.4	0.225	0.153	0.076	0.036	0.019	0.01	0.001	0.23	0.14	0.071	0.036	0.02	0.011	0.006
69.6	0.226	0.153	0.077	0.036	0.019	0.011	0.002	0.23	0.14	0.071	0.036	0.02	0.011	0.006
69.8	0.227	0.154	0.077	0.037	0.019	0.011	0.002	0.231	0.141	0.071	0.036	0.02	0.011	0.006
70	0.226	0.154	0.077	0.038	0.018	0.01	0.001	0.231	0.141	0.071	0.036	0.02	0.011	0.006
70.2	0.227	0.154	0.077	0.038	0.018	0.011	0	0.232	0.141	0.072	0.036	0.02	0.011	0.006
70.4	0.228	0.154	0.077	0.038	0.018	0.01	0	0.232	0.142	0.072	0.036	0.02	0.011	0.006
70.6	0.229	0.154	0.077	0.038	0.019	0.011	-0.001	0.232	0.142	0.072	0.037	0.02	0.011	0.006
70.8	0.23	0.154	0.077	0.037	0.018	0.011	-0.001	0.233	0.142	0.072	0.037	0.02	0.011	0.006
71	0.231	0.153	0.077	0.037	0.018	0.011	-0.002	0.233	0.143	0.072	0.037	0.021	0.011	0.006
71.2	0.231	0.153	0.077	0.037	0.018	0.011	-0.002	0.234	0.143	0.073	0.037	0.021	0.011	0.006
71.4	0.232	0.154	0.078	0.038	0.018	0.011	-0.002	0.234	0.143	0.073	0.037	0.021	0.011	0.006
71.6	0.233	0.154	0.079	0.038	0.019	0.011	-0.001	0.235	0.144	0.073	0.037	0.021	0.011	0.006
71.8	0.234	0.155	0.078	0.038	0.019	0.011	-0.001	0.235	0.144	0.073	0.037	0.021	0.011	0.006
72	0.236	0.157	0.079	0.038	0.02	0.011	0	0.236	0.144	0.073	0.037	0.021	0.011	0.006
72.2	0.236	0.157	0.08	0.039	0.019	0.011	0.001	0.236	0.145	0.073	0.037	0.021	0.011	0.006
72.4	0.236	0.158	0.081	0.039	0.02	0.011	0.001	0.237	0.145	0.074	0.037	0.021	0.011	0.006
72.6	0.237	0.158	0.081	0.039	0.02	0.011	0.003	0.237	0.145	0.074	0.038	0.021	0.011	0.006
72.8	0.236	0.159	0.081	0.04	0.021	0.011	0.002	0.238	0.146	0.074	0.038	0.021	0.011	0.006
73	0.237	0.159	0.082	0.041	0.021	0.012	0.003	0.238	0.146	0.074	0.038	0.021	0.011	0.006
73.2	0.237	0.159	0.081	0.04	0.02	0.011	0.003	0.239	0.146	0.074	0.038	0.021	0.011	0.006
73.4	0.236	0.159	0.081	0.04	0.02	0.011	0.003	0.239	0.147	0.075	0.038	0.021	0.011	0.006
73.6	0.236	0.159	0.081	0.041	0.02	0.01	0.004	0.239	0.147	0.075	0.038	0.021	0.012	0.006
73.8	0.236	0.159	0.081	0.041	0.021	0.01	0.003	0.24	0.147	0.075	0.038	0.021	0.012	0.006
74	0.236	0.16	0.081	0.041	0.021	0.009	0.003	0.24	0.148	0.075	0.038	0.021	0.012	0.006
74.2	0.236	0.159	0.08	0.04	0.02	0.009	0.001	0.241	0.148	0.075	0.038	0.021	0.012	0.006
74.4	0.236	0.158	0.079	0.039	0.02	0.008	0	0.241	0.149	0.076	0.038	0.022	0.012	0.006
74.6	0.236	0.158	0.079	0.039	0.019	0.008	0	0.242	0.149	0.076	0.039	0.022	0.012	0.006
74.8	0.235	0.157	0.078	0.039	0.018	0.007	-0.002	0.242	0.149	0.076	0.039	0.022	0.012	0.006
75	0.236	0.157	0.079	0.039	0.019	0.007	-0.002	0.243	0.15	0.076	0.039	0.022	0.012	0.006
75.2	0.236	0.158	0.079	0.039	0.02	0.007	-0.002	0.243	0.15	0.076	0.039	0.022	0.012	0.006
75.4	0.238	0.158	0.08	0.039	0.02	0.007	-0.003	0.244	0.15	0.076	0.039	0.022	0.012	0.006
75.6	0.239	0.159	0.08	0.038	0.019	0.008	-0.003	0.244	0.151	0.077	0.039	0.022	0.012	0.006
75.8	0.24	0.16	0.08	0.039	0.02	0.008	-0.003	0.244	0.151	0.077	0.039	0.022	0.012	0.006
76	0.241	0.161	0.081	0.039	0.021	0.009	-0.002	0.245	0.151	0.077	0.039	0.022	0.012	0.006
76.2	0.242	0.162	0.081	0.04	0.02	0.009	-0.002	0.245	0.152	0.077	0.039	0.022	0.012	0.006
76.4	0.243	0.162	0.082	0.04	0.021	0.009	-0.001	0.246	0.152	0.077	0.039	0.022	0.012	0.006
76.6	0.243	0.162	0.083	0.04	0.02	0.009	-0.001	0.246	0.152	0.078	0.04	0.022	0.012	0.006
76.8	0.244	0.163	0.084	0.041	0.021	0.01	-0.001	0.247	0.153	0.078	0.04	0.022	0.012	0.006
77	0.245	0.164	0.085	0.041	0.021	0.01	0	0.247	0.153	0.078	0.04	0.022	0.012	0.006
77.2	0.246	0.165	0.085	0.042	0.021	0.01	0.001	0.248	0.153	0.078	0.04	0.022	0.012	0.006
77.4	0.247	0.165	0.085	0.043	0.022	0.011	0.002	0.248	0.154	0.078	0.04	0.022	0.012	0.006
77.6	0.247	0.166	0.086	0.043	0.022	0.011	0.002	0.248	0.154	0.079	0.04	0.022	0.012	0.006
77.8	0.246	0.166	0.086	0.042	0.022	0.011	0.002	0.249	0.154	0.079	0.04	0.022	0.012	0.006
78	0.246	0.166	0.086	0.042	0.021	0.01	0.002	0.249	0.155	0.079	0.04	0.023	0.012	0.006
78.2	0.245	0.166	0.085	0.042	0.02	0.01	0.001	0.25	0.155	0.079	0.04	0.023	0.012	0.006
78.4	0.245	0.165	0.084	0.041	0.02	0.009	0.001	0.25	0.155	0.079	0.04	0.023	0.012	0.006
78.6	0.245	0.165	0.083	0.042	0.02	0.009	0	0.251	0.156	0.079	0.04	0.023	0.012	0.006
78.8	0.244	0.166	0.083	0.041	0.021	0.009	0.001	0.251	0.156	0.08	0.041	0.023	0.012	0.006
79	0.245	0.166	0.084	0.041	0.022	0.009	0.001	0.252	0.156	0.08	0.041	0.023	0.012	0.006
79.2	0.245	0.167	0.084	0.04	0.022	0.01	0.001	0.252	0.156	0.08	0.041	0.023	0.012	0.006
79.4	0.245	0.167	0.083	0.039	0.021	0.01	0	0.252	0.157	0.08	0.041	0.023	0.012	0.006
79.6	0.245	0.167	0.083	0.039	0.02	0.009	0	0.253	0.157	0.08	0.041	0.023	0.012	0.006
79.8	0.246	0.167	0.083	0.039	0.021	0.01	0	0.253	0.157	0.081	0.041	0.023	0.012	0.006
80	0.246	0.166	0.083	0.038	0.021	0.01	0	0.254	0.158	0.081	0.041	0.023	0.013	0.006
80.2	0.247	0.167	0.084	0.038	0.02	0.01	-0.001	0.254	0.158	0.081	0.041	0.023	0.013	0.006
80.4	0.248	0.167	0.085	0.038	0.02	0.01	-0.001	0.255	0.158	0.081	0.041	0.023	0.013	0.006
80.6	0.249	0.166	0.085	0.038	0.02	0.01	-0.001	0.255	0.159	0.081	0.041	0.023	0.013	0.006
80.8	0.25	0.168	0.087	0.039	0.021	0.012	-0.001	0.256	0.159	0.081	0.042	0.023	0.013	0.006
81	0.252	0.168	0.087	0.04	0.022	0.012	0	0.256	0.159	0.082	0.042	0.023	0.013	0.006
81.2	0.252	0.17	0.088	0.041	0.023	0.014	0	0.256	0.16	0.082	0.042	0.023	0.013	0.006
81.4	0.253	0.17	0.089	0.041	0.024	0.013	0	0.257	0.16	0.082	0.042	0.023	0.013	0.007
81.6	0.254	0.172	0.089	0.042	0.024	0.013	0	0.257	0.16	0.082	0.042	0.024	0.013	0.007
81.8	0.254	0.173	0.089	0.042	0.025	0.013	0	0.258	0.161	0.082	0.042	0.024	0.013	0.007
82	0.254	0.173	0.09	0.043	0.025	0.014	0	0.258	0.161	0.083	0.042	0.024	0.013	0.007
82.2	0.255	0.174	0.09	0.044	0.026	0.014	0.001	0.259	0.161	0.083	0.042	0.024	0.013	0.007
82.4	0.256	0.174	0.09	0.044	0.027	0.014	0.001	0.259	0.162	0.083	0.042	0.024	0.013	0.007
82.6	0.256	0.175	0.09	0.044	0.027	0.014	0.001	0.259	0.162	0.083	0.042	0.024	0.013	0.007
82.8	0.256	0.175	0.091	0.044	0.027	0.014	0.001	0.26	0.162	0.083	0.043	0.024	0.013	0.007
83	0.256	0.176	0.091	0.044	0.027	0.014	0.001	0.26	0.163	0.083	0.043	0.024	0.013	0.007
83.2	0.256	0.176	0.091	0.044	0.026	0.014	0.001	0.261	0.163	0.084	0.043	0.024	0.013	0.007
83.4	0.255	0.175	0.091	0.044	0.025	0.013	0.001	0.261	0.163	0.084	0.043	0.024	0.013	0.007
83.6	0.255	0.175	0.091	0.044	0.024	0.012	0.001	0.261	0.164	0.084	0.043	0.024	0.013	0.007
83.8	0.255	0.175	0.091	0.044	0.024	0.013	0.001	0.262	0.164	0.084	0.043	0.024	0.013	0.007
84	0.256	0.175	0.091	0.044	0.024	0.012	0.001	0.262	0.164	0.084	0.043	0.024	0.013	0.007
84.2	0.256	0.174	0.09	0.044	0.023	0.011	0	0.263	0.165	0.085	0.043	0.024	0.013	0.007
84.4	0.256	0.174	0.09	0.044	0.023	0.012	0	0.263	0.165	0.085	0.043	0.024	0.013	0.007
84.6	0.256	0.174	0.09	0.045	0.023	0.012	0.001	0.264	0.165	0.085	0.043	0.024	0.013	0.007
84.8	0.257	0.174	0.091	0.046	0.024	0.012	0.002	0.264	0.166	0.085	0.044	0.024	0.013	0.007
85	0.257	0.174	0.091	0.046	0.023	0.012	0.002	0.264	0.166	0.085	0.044	0.025	0.013	0.007
85.2	0.258	0.174	0.09	0.046	0.023	0.012	0.002	0.265	0.166	0.086	0.044	0.025	0.013	0.007
85.4	0.257	0.175	0.09	0.045	0.023	0.011	0.001	0.265	0.167	0.086	0.044	0.025	0.013	0.007
85.6	0.258	0.175	0.09	0.045	0.023	0.011	0.001	0.266	0.167	0.086	0.044	0.025	0.013	0.007
85.8	0.259	0.176	0.09	0.046	0.023	0.011	0.001	0.266	0.167	0.086	0.044	0.025	0.013	0.007
86	0.259	0.176	0.089	0.045	0.023	0.011	0.001	0.266	0.168	0.086	0.044	0.025	0.013	0.007
86.2	0.26	0.177	0.09	0.045	0.023	0.011	0.001	0.267	0.168	0.086	0.044	0.025	0.013	0.007
86.4	0.261	0.177	0.091	0.045	0.023	0.011	0.001	0.267	0.168	0.087	0.044	0.025	0.013	0.007
86.6	0.261	0.177	0.091	0.045	0.023	0.01	0.001	0.268	0.168	0.087	0.044	0.025	0.014	0.007
86.8	0.261	0.177	0.092	0.044	0.023	0.01	0	0.268	0.169	0.087	0.045	0.025	0.014	0.007
87	0.262	0.178	0.093	0.044	0.023	0.011	0	0.269	0.169	0.087	0.045	0.025	0.014	0.007
87.2	0.262	0.178	0.093	0.044	0.022	0.01	0	0.269	0.169	0.087	0.045	0.025	0.014	0.007
87.4	0.263	0.178	0.093	0.043	0.023	0.01	0	0.269	0.17	0.088	0.045	0.025	0.014	0.007
87.6	0.263	0.179	0.093	0.044	0.023	0.01	0	0.27	0.17	0.088	0.045	0.025	0.014	0.007
87.8	0.264	0.179	0.093	0.044	0.023	0.011	0	0.27	0.17	0.088	0.045	0.025	0.014	0.007
88	0.264	0.18	0.093	0.044	0.024	0.012	0	0.271	0.171	0.088	0.045	0.025	0.014	0.007
88.2	0.265	0.179	0.093	0.044	0.023	0.012	0	0.271	0.171	0.088	0.045	0.025	0.014	0.007
88.4	0.265	0.181	0.094	0.045	0.023	0.013	0	0.271	0.171	0.088	0.045	0.025	0.014	0.007
88.6	0.266	0.182	0.095	0.045	0.023	0.013	0.001	0.272	0.172	0.089	0.045	0.026	0.014	0.007
88.8	0.266	0.183	0.095	0.045	0.023	0.012	0.001	0.272	0.172	0.089	0.045	0.026	0.014	0.007
89	0.266	0.183	0.094	0.045	0.022	0.012	0	0.273	0.172	0.089	0.046	0.026	0.014	0.007
89.2	0.266	0.183	0.094	0.045	0.021	0.012	-0.001	0.273	0.173	0.089	0.046	0.026	0.014	0.007
89.4	0.266	0.183	0.093	0.044	0.021	0.012	-0.001	0.273	0.173	0.089	0.046	0.026	0.014	0.007
89.6	0.267	0.184	0.094	0.045	0.022	0.012	-0.001	0.274	0.173	0.089	0.046	0.026	0.014	0.007
89.8	0.267	0.185	0.094	0.045	0.022	0.011	-0.001	0.274	0.174	0.09	0.046	0.026	0.014	0.007
90	0.267	0.185	0.094	0.045	0.023	0.011	-0.001	0.275	0.174	0.09	0.046	0.026	0.014	0.007
90.2	0.268	0.186	0.094	0.045	0.023	0.011	0	0.275	0.174	0.09	0.046	0.026	0.014	0.007
90.4	0.268	0.185	0.095	0.045	0.023	0.011	-0.001	0.275	0.174	0.09	0.046	0.026	0.014	0.007
90.6	0.268	0.185	0.095	0.045	0.023	0.01	-0.001	0.276	0.175	0.09	0.046	0.026	0.014	0.007
90.8	0.268	0.185	0.096	0.045	0.023	0.009	-0.002	0.276	0.175	0.091	0.046	0.026	0.014	0.007
91	0.269	0.186	0.096	0.045	0.024	0.01	-0.001	0.277	0.175	0.091	0.047	0.026	0.014	0.007
91.2	0.268	0.186	0.096	0.045	0.025	0.01	-0.001	0.277	0.176	0.091	0.047	0.026	0.014	0.007
91.4	0.269	0.185	0.096	0.045	0.025	0.009	-0.001	0.277	0.176	0.091	0.047	0.026	0.014	0.007
91.6	0.27	0.186	0.097	0.046	0.026	0.01	0	0.278	0.176	0.091	0.047	0.026	0.014	0.007
91.8	0.27	0.186	0.097	0.047	0.027	0.011	0	0.278	0.177	0.091	0.047	0.026	0.014	0.007
92	0.271	0.186	0.098	0.047	0.027	0.011	0.001	0.279	0.177	0.092	0.047	0.026	0.014	0.007
92.2	0.271	0.187	0.098	0.047	0.026	0.01	0	0.279	0.177	0.092	0.047	0.027	0.014	0.007
92.4	0.271	0.187	0.099	0.047	0.025	0.01	0	0.279	0.178	0.092	0.047	0.027	0.014	0.007
92.6	0.272	0.187	0.099	0.047	0.026	0.01	0	0.28	0.178	0.092	0.047	0.027	0.014	0.007
92.8	0.272	0.188	0.098	0.047	0.026	0.01	0.001	0.28	0.178	0.092	0.047	0.027	0.014	0.007
93	0.272	0.187	0.097	0.047	0.025	0.01	0	0.28	0.179	0.093	0.048	0.027	0.015	0.007
93.2	0.272	0.187	0.097	0.046	0.025	0.01	0	0.281	0.179	0.093	0.048	0.027	0.015	0.007
93.4	0.272	0.187	0.097	0.046	0.025	0.01	0.001	0.281	0.179	0.093	0.048	0.027	0.015	0.007
93.6	0.273	0.188	0.097	0.046	0.025	0.01	0.001	0.282	0.179	0.093	0.048	0.027	0.015	0.007
93.8	0.273	0.188	0.096	0.047	0.025	0.011	0.001	0.282	0.18	0.093	0.048	0.027	0.015	0.007
94	0.274	0.187	0.096	0.047	0.025	0.011	0.001	0.282	0.18	0.093	0.048	0.027	0.015	0.008
94.2	0.276	0.188	0.097	0.047	0.026	0.012	0.002	0.283	0.18	0.094	0.048	0.027	0.015	0.008
94.4	0.276	0.188	0.097	0.047	0.025	0.012	0.002	0.283	0.181	0.094	0.048	0.027	0.015	0.008
94.6	0.277	0.188	0.097	0.047	0.025	0.012	0.002	0.284	0.181	0.094	0.048	0.027	0.015	0.008
94.8	0.278	0.189	0.097	0.047	0.025	0.012	0.002	0.284	0.181	0.094	0.048	0.027	0.015	0.008
95	0.279	0.19	0.098	0.048	0.026	0.013	0.003	0.284	0.182	0.094	0.049	0.027	0.015	0.008
95.2	0.279	0.19	0.098	0.048	0.026	0.013	0.004	0.285	0.182	0.095	0.049	0.027	0.015	0.008
95.4	0.28	0.19	0.098	0.049	0.026	0.013	0.004	0.285	0.182	0.095	0.049	0.027	0.015	0.008
95.6	0.28	0.191	0.098	0.049	0.027	0.013	0.004	0.285	0.183	0.095	0.049	0.027	0.015	0.008
95.8	0.28	0.191	0.099	0.05	0.027	0.013	0.005	0.286	0.183	0.095	0.049	0.028	0.015	0.008
96	0.28	0.191	0.1	0.05	0.027	0.012	0.004	0.286	0.183	0.095	0.049	0.028	0.015	0.008
96.2	0.281	0.192	0.1	0.05	0.027	0.012	0.004	0.287	0.183	0.095	0.049	0.028	0.015	0.008
96.4	0.281	0.193	0.101	0.05	0.028	0.012	0.004	0.287	0.184	0.096	0.049	0.028	0.015	0.008
96.6	0.281	0.194	0.101	0.05	0.028	0.013	0.003	0.287	0.184	0.096	0.049	0.028	0.015	0.008
96.8	0.282	0.195	0.101	0.051	0.029	0.013	0.003	0.288	0.184	0.096	0.049	0.028	0.015	0.008
97	0.282	0.195	0.101	0.051	0.029	0.013	0.003	0.288	0.185	0.096	0.049	0.028	0.015	0.008
97.2	0.281	0.194	0.101	0.05	0.028	0.013	0.003	0.288	0.185	0.096	0.05	0.028	0.015	0.008
97.4	0.281	0.195	0.101	0.049	0.028	0.013	0.002	0.289	0.185	0.096	0.05	0.028	0.015	0.008
97.6	0.281	0.195	0.101	0.05	0.028	0.013	0.002	0.289	0.186	0.097	0.05	0.028	0.015	0.008
97.8	0.282	0.195	0.101	0.05	0.028	0.014	0.003	0.29	0.186	0.097	0.05	0.028	0.015	0.008
98	0.283	0.196	0.102	0.05	0.028	0.014	0.003	0.29	0.186	0.097	0.05	0.028	0.015	0.008
98.2	0.283	0.196	0.101	0.05	0.028	0.015	0.003	0.29	0.187	0.097	0.05	0.028	0.015	0.008
98.4	0.284	0.196	0.1	0.05	0.027	0.015	0.003	0.291	0.187	0.097	0.05	0.028	0.015	0.008
98.6	0.284	0.196	0.1	0.05	0.027	0.015	0.002	0.291	0.187	0.098	0.05	0.028	0.015	0.008
98.8	0.284	0.196	0.1	0.05	0.027	0.015	0.001	0.291	0.187	0.098	0.05	0.028	0.015	0.008
99	0.285	0.196	0.1	0.051	0.027	0.016	0.002	0.292	0.188	0.098	0.05	0.028	0.015	0.008
99.2	0.286	0.197	0.1	0.052	0.027	0.017	0.002	0.292	0.188	0.098	0.051	0.028	0.015	0.008
99.4	0.286	0.196	0.101	0.052	0.027	0.017	0.002	0.293	0.188	0.098	0.051	0.029	0.015	0.008
99.6	0.287	0.197	0.101	0.052	0.027	0.016	0.002	0.293	0.189	0.098	0.051	0.029	0.016	0.008
99.8	0.287	0.196	0.102	0.052	0.026	0.015	0.002	0.293	0.189	0.099	0.051	0.029	0.016	0.008
100	0.287	0.197	0.101	0.053	0.026	0.015	0.002	0.294	0.189	0.099	0.051	0.029	0.016	0.008
100.2	0.287	0.197	0.101	0.052	0.026	0.016	0.001	0.294	0.19	0.099	0.051	0.029	0.016	0.008
100.4	0.287	0.197	0.101	0.052	0.026	0.016	0.001	0.294	0.19	0.099	0.051	0.029	0.016	0.008
100.6	0.287	0.197	0.101	0.052	0.027	0.016	0.001	0.295	0.19	0.099	0.051	0.029	0.016	0.008
100.8	0.288	0.198	0.102	0.053	0.027	0.015	0.002	0.295	0.19	0.099	0.051	0.029	0.016	0.008
101	0.287	0.197	0.102	0.052	0.027	0.015	0.002	0.295	0.191	0.1	0.051	0.029	0.016	0.008
101.2	0.287	0.197	0.102	0.051	0.027	0.014	0.001	0.296	0.191	0.1	0.051	0.029	0.016	0.008
101.4	0.287	0.198	0.104	0.051	0.028	0.013	0.002	0.296	0.191	0.1	0.052	0.029	0.016	0.008
101.6	0.288	0.198	0.103	0.051	0.028	0.014	0.002	0.297	0.192	0.1	0.052	0.029	0.016	0.008
101.8	0.288	0.198	0.104	0.05	0.028	0.013	0.002	0.297	0.192	0.1	0.052	0.029	0.016	0.008
102	0.289	0.199	0.104	0.05	0.028	0.013	0.002	0.297	0.192	0.101	0.052	0.029	0.016	0.008
102.2	0.288	0.199	0.104	0.05	0.029	0.012	0.001	0.298	0.193	0.101	0.052	0.029	0.016	0.008
102.4	0.289	0.199	0.105	0.05	0.029	0.013	0.001	0.298	0.193	0.101	0.052	0.029	0.016	0.008
102.6	0.289	0.2	0.106	0.05	0.029	0.013	0.001	0.298	0.193	0.101	0.052	0.029	0.016	0.008
102.8	0.289	0.2	0.107	0.05	0.029	0.013	0.001	0.299	0.193	0.101	0.052	0.029	0.016	0.008
103	0.291	0.202	0.108	0.052	0.03	0.014	0.002	0.299	0.194	0.101	0.052	0.03	0.016	0.008
103.2	0.292	0.202	0.108	0.053	0.03	0.015	0.002	0.299	0.194	0.102	0.052	0.03	0.016	0.008
103.4	0.292	0.202	0.109	0.052	0.03	0.014	0.001	0.3	0.194	0.102	0.053	0.03	0.016	0.008
103.6	0.293	0.203	0.109	0.052	0.03	0.015	0.001	0.3	0.195	0.102	0.053	0.03	0.016	0.008
103.8	0.293	0.203	0.109	0.052	0.031	0.016	0.001	0.3	0.195	0.102	0.053	0.03	0.016	0.008
104	0.294	0.203	0.109	0.053	0.03	0.016	0.001	0.301	0.195	0.102	0.053	0.03	0.016	0.008
104.2	0.295	0.204	0.11	0.053	0.03	0.017	0.002	0.301	0.195	0.102	0.053	0.03	0.016	0.008
104.4	0.296	0.205	0.11	0.053	0.03	0.016	0.002	0.301	0.196	0.103	0.053	0.03	0.016	0.008
104.6	0.297	0.206	0.111	0.054	0.031	0.017	0.003	0.302	0.196	0.103	0.053	0.03	0.016	0.008
104.8	0.297	0.207	0.111	0.054	0.03	0.016	0.003	0.302	0.196	0.103	0.053	0.03	0.016	0.008
105	0.297	0.208	0.111	0.054	0.03	0.016	0.004	0.303	0.197	0.103	0.053	0.03	0.016	0.008
105.2	0.297	0.209	0.111	0.054	0.03	0.016	0.004	0.303	0.197	0.103	0.053	0.03	0.016	0.008
105.4	0.298	0.209	0.111	0.054	0.03	0.016	0.005	0.303	0.197	0.104	0.054	0.03	0.016	0.008
105.6	0.297	0.209	0.11	0.053	0.029	0.016	0.004	0.304	0.198	0.104	0.054	0.03	0.016	0.008
105.8	0.297	0.21	0.11	0.053	0.029	0.015	0.004	0.304	0.198	0.104	0.054	0.03	0.016	0.008
106	0.297	0.209	0.109	0.053	0.029	0.014	0.003	0.304	0.198	0.104	0.054	0.03	0.017	0.008
106.2	0.296	0.209	0.109	0.052	0.029	0.013	0.003	0.305	0.198	0.104	0.054	0.03	0.017	0.008
106.4	0.296	0.209	0.109	0.052	0.029	0.013	0.003	0.305	0.199	0.104	0.054	0.03	0.017	0.008
106.6	0.295	0.209	0.109	0.053	0.029	0.013	0.004	0.305	0.199	0.105	0.054	0.031	0.017	0.008
106.8	0.296	0.209	0.11	0.053	0.03	0.013	0.004	0.306	0.199	0.105	0.054	0.031	0.017	0.009
107	0.297	0.21	0.11	0.053	0.03	0.014	0.004	0.306	0.2	0.105	0.054	0.031	0.017	0.009
107.2	0.297	0.209	0.109	0.052	0.029	0.014	0.003	0.306	0.2	0.105	0.054	0.031	0.017	0.009
107.4	0.296	0.209	0.109	0.052	0.028	0.014	0.002	0.307	0.2	0.105	0.054	0.031	0.017	0.009
107.6	0.296	0.209	0.109	0.052	0.028	0.014	0.002	0.307	0.2	0.105	0.055	0.031	0.017	0.009
107.8	0.296	0.209	0.11	0.052	0.028	0.014	0.003	0.307	0.201	0.106	0.055	0.031	0.017	0.009
108	0.297	0.209	0.111	0.052	0.028	0.014	0.002	0.308	0.201	0.106	0.055	0.031	0.017	0.009
108.2	0.299	0.211	0.111	0.053	0.028	0.014	0.003	0.308	0.201	0.106	0.055	0.031	0.017	0.009
108.4	0.299	0.211	0.111	0.052	0.029	0.014	0.003	0.308	0.202	0.106	0.055	0.031	0.017	0.009
108.6	0.3	0.211	0.112	0.053	0.029	0.014	0.003	0.309	0.202	0.106	0.055	0.031	0.017	0.009
108.8	0.3	0.212	0.112	0.053	0.029	0.015	0.003	0.309	0.202	0.106	0.055	0.031	0.017	0.009
109	0.302	0.213	0.113	0.054	0.029	0.016	0.004	0.309	0.202	0.107	0.055	0.031	0.017	0.009
109.2	0.302	0.214	0.112	0.054	0.029	0.016	0.004	0.31	0.203	0.107	0.055	0.031	0.017	0.009
109.4	0.302	0.214	0.112	0.054	0.029	0.015	0.004	0.31	0.203	0.107	0.055	0.031	0.017	0.009
109.6	0.303	0.215	0.113	0.055	0.03	0.016	0.004	0.31	0.203	0.107	0.056	0.031	0.017	0.009
109.8	0.304	0.215	0.113	0.056	0.031	0.016	0.004	0.311	0.204	0.107	0.056	0.031	0.017	0.009
110	0.304	0.215	0.113	0.056	0.031	0.016	0.004	0.311	0.204	0.107	0.056	0.031	0.017	0.009
110.2	0.304	0.216	0.112	0.057	0.031	0.015	0.005	0.311	0.204	0.108	0.056	0.032	0.017	0.009
110.4	0.303	0.215	0.112	0.057	0.031	0.015	0.004	0.312	0.204	0.108	0.056	0.032	0.017	0.009
110.6	0.304	0.216	0.113	0.057	0.031	0.016	0.004	0.312	0.205	0.108	0.056	0.032	0.017	0.009
110.8	0.304	0.216	0.112	0.057	0.031	0.016	0.003	0.312	0.205	0.108	0.056	0.032	0.017	0.009
111	0.303	0.216	0.111	0.057	0.03	0.016	0.003	0.313	0.205	0.108	0.056	0.032	0.017	0.009
111.2	0.303	0.216	0.111	0.057	0.03	0.016	0.003	0.313	0.206	0.109	0.056	0.032	0.017	0.009
111.4	0.303	0.216	0.111	0.057	0.03	0.016	0.002	0.313	0.206	0.109	0.056	0.032	0.017	0.009
111.6	0.303	0.216	0.112	0.057	0.03	0.016	0.002	0.314	0.206	0.109	0.056	0.032	0.017	0.009
111.8	0.304	0.216	0.112	0.057	0.029	0.016	0.002	0.314	0.206	0.109	0.057	0.032	0.017	0.009
112	0.305	0.216	0.112	0.057	0.03	0.017	0.001	0.314	0.207	0.109	0.057	0.032	0.017	0.009
112.2	0.306	0.216	0.112	0.057	0.03	0.016	0.001	0.315	0.207	0.109	0.057	0.032	0.017	0.009
112.4	0.306	0.216	0.112	0.056	0.03	0.016	0.001	0.315	0.207	0.11	0.057	0.032	0.017	0.009
112.6	0.306	0.217	0.113	0.056	0.031	0.016	0.001	0.315	0.208	0.11	0.057	0.032	0.018	0.009
112.8	0.307	0.218	0.114	0.056	0.032	0.016	0.002	0.316	0.208	0.11	0.057	0.032	0.018	0.009
113	0.309	0.218	0.113	0.055	0.032	0.016	0.002	0.316	0.208	0.11	0.057	0.032	0.018	0.009
113.2	0.309	0.219	0.113	0.055	0.032	0.016	0.002	0.316	0.208	0.11	0.057	0.032	0.018	0.009
113.4	0.309	0.218	0.114	0.055	0.032	0.015	0.002	0.317	0.209	0.11	0.057	0.032	0.018	0.009
113.6	0.309	0.218	0.114	0.055	0.032	0.015	0.003	0.317	0.209	0.111	0.057	0.032	0.018	0.009
113.8	0.309	0.218	0.114	0.055	0.031	0.014	0.002	0.317	0.209	0.111	0.058	0.033	0.018	0.009
114	0.308	0.217	0.114	0.053	0.03	0.013	0.002	0.318	0.21	0.111	0.058	0.033	0.018	0.009
114.2	0.308	0.217	0.112	0.053	0.029	0.012	0.001	0.318	0.21	0.111	0.058	0.033	0.018	0.009
114.4	0.308	0.217	0.113	0.053	0.029	0.012	0.001	0.318	0.21	0.111	0.058	0.033	0.018	0.009
114.6	0.308	0.217	0.113	0.054	0.03	0.012	0	0.319	0.21	0.111	0.058	0.033	0.018	0.009
114.8	0.307	0.215	0.112	0.053	0.029	0.011	0	0.319	0.211	0.112	0.058	0.033	0.018	0.009
115	0.307	0.215	0.111	0.053	0.029	0.011	0	0.319	0.211	0.112	0.058	0.033	0.018	0.009
115.2	0.307	0.214	0.112	0.054	0.03	0.012	0	0.32	0.211	0.112	0.058	0.033	0.018	0.009
115.4	0.307	0.214	0.112	0.055	0.03	0.012	0	0.32	0.212	0.112	0.058	0.033	0.018	0.009
115.6	0.307	0.215	0.112	0.056	0.03	0.012	0.001	0.32	0.212	0.112	0.058	0.033	0.018	0.009
115.8	0.308	0.215	0.113	0.057	0.031	0.013	0.002	0.32	0.212	0.112	0.058	0.033	0.018	0.009
116	0.309	0.217	0.114	0.058	0.032	0.014	0.002	0.321	0.212	0.113	0.059	0.033	0.018	0.009
116.2	0.31	0.217	0.114	0.058	0.032	0.015	0.002	0.321	0.213	0.113	0.059	0.033	0.018	0.009
116.4	0.31	0.219	0.115	0.059	0.032	0.015	0.003	0.321	0.213	0.113	0.059	0.033	0.018	0.009
116.6	0.311	0.219	0.115	0.059	0.032	0.015	0.003	0.322	0.213	0.113	0.059	0.033	0.018	0.009
116.8	0.312	0.219	0.115	0.059	0.032	0.016	0.003	0.322	0.214	0.113	0.059	0.033	0.018	0.009
117	0.313	0.22	0.115	0.059	0.032	0.016	0.004	0.322	0.214	0.113	0.059	0.033	0.018	0.009
117.2	0.313	0.22	0.115	0.059	0.032	0.016	0.003	0.323	0.214	0.114	0.059	0.033	0.018	0.009
117.4	0.314	0.221	0.115	0.06	0.031	0.015	0.004	0.323	0.214	0.114	0.059	0.034	0.018	0.009
117.6	0.315	0.221	0.116	0.06	0.032	0.016	0.004	0.323	0.215	0.114	0.059	0.034	0.018	0.009
117.8	0.316	0.222	0.117	0.06	0.032	0.017	0.004	0.324	0.215	0.114	0.059	0.034	0.018	0.009
118	0.316	0.223	0.118	0.059	0.032	0.017	0.004	0.324	0.215	0.114	0.059	0.034	0.018	0.009
118.2	0.317	0.225	0.118	0.06	0.033	0.017	0.005	0.324	0.215	0.114	0.06	0.034	0.018	0.009
118.4	0.317	0.226	0.119	0.06	0.033	0.017	0.005	0.325	0.216	0.115	0.06	0.034	0.018	0.009
118.6	0.317	0.226	0.119	0.06	0.033	0.017	0.005	0.325	0.216	0.115	0.06	0.034	0.018	0.009
118.8	0.316	0.225	0.118	0.058	0.033	0.015	0.005	0.325	0.216	0.115	0.06	0.034	0.018	0.009
119	0.316	0.225	0.118	0.058	0.033	0.014	0.004	0.325	0.217	0.115	0.06	0.034	0.018	0.009
119.2	0.317	0.226	0.12	0.059	0.034	0.015	0.005	0.326	0.217	0.115	0.06	0.034	0.019	0.009
119.4	0.317	0.226	0.119	0.059	0.034	0.014	0.004	0.326	0.217	0.116	0.06	0.034	0.019	0.01
119.6	0.317	0.227	0.12	0.059	0.034	0.015	0.004	0.326	0.217	0.116	0.06	0.034	0.019	0.01
119.8	0.317	0.227	0.12	0.058	0.034	0.015	0.004	0.327	0.218	0.116	0.06	0.034	0.019	0.01
120	0.318	0.227	0.12	0.059	0.034	0.015	0.003	0.327	0.218	0.116	0.06	0.034	0.019	0.01
120.2	0.319	0.228	0.12	0.06	0.035	0.016	0.004	0.327	0.218	0.116	0.061	0.034	0.019	0.01
120.4	0.32	0.228	0.121	0.06	0.034	0.016	0.004	0.328	0.219	0.116	0.061	0.034	0.019	0.01
120.6	0.32	0.228	0.12	0.06	0.034	0.017	0.004	0.328	0.219	0.117	0.061	0.034	0.019	0.01
120.8	0.321	0.229	0.12	0.06	0.035	0.018	0.005	0.328	0.219	0.117	0.061	0.034	0.019	0.01
121	0.321	0.229	0.12	0.061	0.035	0.018	0.005	0.328	0.219	0.117	0.061	0.035	0.019	0.01
121.2	0.321	0.228	0.12	0.06	0.035	0.018	0.005	0.329	0.22	0.117	0.061	0.035	0.019	0.01
121.4	0.321	0.228	0.12	0.061	0.034	0.018	0.006	0.329	0.22	0.117	0.061	0.035	0.019	0.01
121.6	0.322	0.229	0.121	0.061	0.035	0.019	0.006	0.329	0.22	0.117	0.061	0.035	0.019	0.01
121.8	0.322	0.229	0.121	0.061	0.034	0.018	0.006	0.33	0.22	0.118	0.061	0.035	0.019	0.01
122	0.322	0.229	0.121	0.061	0.035	0.018	0.007	0.33	0.221	0.118	0.061	0.035	0.019	0.01
122.2	0.322	0.229	0.121	0.061	0.035	0.018	0.007	0.33	0.221	0.118	0.061	0.035	0.019	0.01
122.4	0.322	0.228	0.121	0.06	0.034	0.018	0.006	0.331	0.221	0.118	0.062	0.035	0.019	0.01
122.6	0.321	0.228	0.12	0.06	0.034	0.017	0.006	0.331	0.222	0.118	0.062	0.035	0.019	0.01
122.8	0.32	0.226	0.119	0.059	0.033	0.015	0.004	0.331	0.222	0.118	0.062	0.035	0.019	0.01
123	0.321	0.227	0.119	0.06	0.033	0.016	0.004	0.331	0.222	0.119	0.062	0.035	0.019	0.01
123.2	0.321	0.227	0.12	0.059	0.032	0.015	0.003	0.332	0.222	0.119	0.062	0.035	0.019	0.01
123.4	0.32	0.227	0.119	0.059	0.031	0.014	0.002	0.332	0.223	0.119	0.062	0.035	0.019	0.01
123.6	0.321	0.228	0.119	0.058	0.032	0.014	0.002	0.332	0.223	0.119	0.062	0.035	0.019	0.01
123.8	0.321	0.229	0.12	0.059	0.032	0.015	0.002	0.333	0.223	0.119	0.062	0.035	0.019	0.01
124	0.323	0.23	0.121	0.06	0.033	0.016	0.003	0.333	0.223	0.119	0.062	0.035	0.019	0.01
124.2	0.325	0.232	0.122	0.06	0.033	0.017	0.004	0.333	0.224	0.12	0.062	0.035	0.019	0.01
124.4	0.325	0.232	0.123	0.061	0.033	0.016	0.004	0.334	0.224	0.12	0.063	0.035	0.019	0.01
124.6	0.325	0.232	0.123	0.061	0.033	0.016	0.004	0.334	0.224	0.12	0.063	0.036	0.019	0.01
124.8	0.326	0.234	0.124	0.061	0.034	0.016	0.004	0.334	0.225	0.12	0.063	0.036	0.019	0.01
125	0.326	0.234	0.124	0.061	0.033	0.015	0.004	0.334	0.225	0.12	0.063	0.036	0.019	0.01
125.2	0.326	0.233	0.125	0.062	0.033	0.015	0.004	0.335	0.225	0.12	0.063	0.036	0.019	0.01
125.4	0.326	0.234	0.125	0.062	0.034	0.015	0.004	0.335	0.225	0.121	0.063	0.036	0.019	0.01
125.6	0.327	0.235	0.125	0.062	0.035	0.016	0.005	0.335	0.226	0.121	0.063	0.036	0.02	0.01
125.8	0.326	0.235	0.125	0.062	0.034	0.016	0.004	0.336	0.226	0.121	0.063	0.036	0.02	0.01
126	0.326	0.235	0.126	0.063	0.034	0.017	0.004	0.336	0.226	0.121	0.063	0.036	0.02	0.01
126.2	0.325	0.236	0.126	0.062	0.033	0.017	0.004	0.336	0.226	0.121	0.063	0.036	0.02	0.01
126.4	0.326	0.236	0.126	0.062	0.034	0.017	0.004	0.336	0.227	0.121	0.063	0.036	0.02	0.01
126.6	0.326	0.237	0.126	0.064	0.034	0.018	0.005	0.337	0.227	0.122	0.064	0.036	0.02	0.01
126.8	0.327	0.238	0.126	0.064	0.034	0.018	0.004	0.337	0.227	0.122	0.064	0.036	0.02	0.01
127	0.328	0.238	0.127	0.064	0.035	0.019	0.005	0.337	0.227	0.122	0.064	0.036	0.02	0.01
127.2	0.327	0.237	0.126	0.063	0.034	0.018	0.003	0.338	0.228	0.122	0.064	0.036	0.02	0.01
127.4	0.327	0.237	0.125	0.063	0.034	0.018	0.004	0.338	0.228	0.122	0.064	0.036	0.02	0.01
127.6	0.328	0.238	0.126	0.063	0.034	0.018	0.005	0.338	0.228	0.122	0.064	0.036	0.02	0.01
127.8	0.329	0.237	0.126	0.064	0.035	0.019	0.005	0.338	0.229	0.123	0.064	0.036	0.02	0.01
128	0.331	0.239	0.127	0.064	0.035	0.02	0.006	0.339	0.229	0.123	0.064	0.036	0.02	0.01
128.2	0.331	0.238	0.127	0.064	0.035	0.019	0.007	0.339	0.229	0.123	0.064	0.037	0.02	0.01
128.4	0.331	0.238	0.128	0.064	0.035	0.018	0.007	0.339	0.229	0.123	0.064	0.037	0.02	0.01
128.6	0.331	0.238	0.129	0.064	0.036	0.018	0.007	0.34	0.23	0.123	0.064	0.037	0.02	0.01
128.8	0.332	0.239	0.129	0.065	0.036	0.019	0.008	0.34	0.23	0.123	0.065	0.037	0.02	0.01
129	0.332	0.239	0.129	0.065	0.036	0.019	0.009	0.34	0.23	0.124	0.065	0.037	0.02	0.01
129.2	0.331	0.239	0.129	0.065	0.037	0.019	0.009	0.34	0.23	0.124	0.065	0.037	0.02	0.01
129.4	0.331	0.238	0.129	0.064	0.037	0.02	0.009	0.341	0.231	0.124	0.065	0.037	0.02	0.01
129.6	0.332	0.239	0.13	0.064	0.038	0.02	0.009	0.341	0.231	0.124	0.065	0.037	0.02	0.01
129.8	0.331	0.238	0.129	0.064	0.036	0.02	0.007	0.341	0.231	0.124	0.065	0.037	0.02	0.01
130	0.331	0.238	0.128	0.064	0.037	0.02	0.007	0.342	0.231	0.124	0.065	0.037	0.02	0.01
130.2	0.332	0.239	0.128	0.064	0.037	0.02	0.006	0.342	0.232	0.125	0.065	0.037	0.02	0.01
130.4	0.333	0.239	0.128	0.065	0.038	0.02	0.006	0.342	0.232	0.125	0.065	0.037	0.02	0.01
130.6	0.333	0.24	0.128	0.064	0.038	0.02	0.005	0.342	0.232	0.125	0.065	0.037	0.02	0.01
130.8	0.333	0.24	0.127	0.064	0.038	0.02	0.003	0.343	0.232	0.125	0.065	0.037	0.02	0.01
131	0.334	0.24	0.128	0.065	0.037	0.02	0.003	0.343	0.233	0.125	0.066	0.037	0.02	0.01
131.2	0.335	0.24	0.127	0.064	0.037	0.019	0.002	0.343	0.233	0.125	0.066	0.037	0.02	0.01
131.4	0.335	0.24	0.128	0.064	0.036	0.018	0.002	0.343	0.233	0.126	0.066	0.037	0.02	0.01
131.6	0.336	0.24	0.128	0.065	0.037	0.018	0.002	0.344	0.234	0.126	0.066	0.037	0.02	0.01
131.8	0.337	0.24	0.13	0.066	0.038	0.018	0.003	0.344	0.234	0.126	0.066	0.038	0.02	0.01
132	0.338	0.242	0.131	0.067	0.038	0.019	0.004	0.344	0.234	0.126	0.066	0.038	0.02	0.011
132.2	0.338	0.242	0.132	0.068	0.038	0.018	0.003	0.345	0.234	0.126	0.066	0.038	0.021	0.011
132.4	0.339	0.243	0.133	0.068	0.038	0.019	0.004	0.345	0.235	0.126	0.066	0.038	0.021	0.011
132.6	0.338	0.243	0.133	0.069	0.038	0.019	0.004	0.345	0.235	0.126	0.066	0.038	0.021	0.011
132.8	0.338	0.243	0.133	0.068	0.038	0.018	0.004	0.345	0.235	0.127	0.066	0.038	0.021	0.011
133	0.338	0.242	0.133	0.068	0.038	0.018	0.005	0.346	0.235	0.127	0.067	0.038	0.021	0.011
133.2	0.339	0.242	0.134	0.068	0.039	0.018	0.005	0.346	0.236	0.127	0.067	0.038	0.021	0.011
133.4	0.339	0.242	0.134	0.067	0.038	0.018	0.005	0.346	0.236	0.127	0.067	0.038	0.021	0.011
133.6	0.339	0.242	0.134	0.067	0.038	0.018	0.005	0.346	0.236	0.127	0.067	0.038	0.021	0.011
133.8	0.338	0.241	0.134	0.067	0.037	0.017	0.004	0.347	0.236	0.127	0.067	0.038	0.021	0.011
134	0.338	0.241	0.134	0.066	0.036	0.017	0.004	0.347	0.237	0.128	0.067	0.038	0.021	0.011
134.2	0.339	0.241	0.133	0.065	0.036	0.016	0.003	0.347	0.237	0.128	0.067	0.038	0.021	0.011
134.4	0.339	0.242	0.132	0.065	0.037	0.016	0.002	0.348	0.237	0.128	0.067	0.038	0.021	0.011
134.6	0.338	0.242	0.132	0.064	0.037	0.016	0.002	0.348	0.237	0.128	0.067	0.038	0.021	0.011
134.8	0.339	0.243	0.132	0.064	0.037	0.017	0.002	0.348	0.238	0.128	0.067	0.038	0.021	0.011
135	0.34	0.243	0.132	0.065	0.036	0.017	0.003	0.348	0.238	0.128	0.067	0.038	0.021	0.011
135.2	0.341	0.244	0.133	0.065	0.036	0.018	0.003	0.349	0.238	0.129	0.068	0.038	0.021	0.011
135.4	0.341	0.245	0.134	0.064	0.037	0.018	0.004	0.349	0.238	0.129	0.068	0.038	0.021	0.011
135.6	0.342	0.247	0.134	0.065	0.038	0.019	0.004	0.349	0.239	0.129	0.068	0.039	0.021	0.011
135.8	0.343	0.248	0.135	0.066	0.039	0.02	0.004	0.349	0.239	0.129	0.068	0.039	0.021	0.011
136	0.343	0.249	0.135	0.066	0.038	0.021	0.005	0.35	0.239	0.129	0.068	0.039	0.021	0.011
136.2	0.343	0.25	0.135	0.066	0.038	0.021	0.004	0.35	0.239	0.129	0.068	0.039	0.021	0.011
136.4	0.343	0.251	0.136	0.066	0.038	0.021	0.005	0.35	0.24	0.13	0.068	0.039	0.021	0.011
136.6	0.342	0.25	0.134	0.067	0.038	0.02	0.004	0.35	0.24	0.13	0.068	0.039	0.021	0.011
136.8	0.342	0.25	0.134	0.068	0.039	0.02	0.005	0.351	0.24	0.13	0.068	0.039	0.021	0.011
137	0.343	0.249	0.135	0.069	0.04	0.02	0.006	0.351	0.24	0.13	0.068	0.039	0.021	0.011
137.2	0.343	0.25	0.135	0.069	0.04	0.021	0.007	0.351	0.241	0.13	0.068	0.039	0.021	0.011
137.4	0.343	0.25	0.135	0.069	0.039	0.02	0.006	0.352	0.241	0.13	0.069	0.039	0.021	0.011
137.6	0.343	0.25	0.134	0.069	0.038	0.019	0.006	0.352	0.241	0.131	0.069	0.039	0.021	0.011
137.8	0.343	0.25	0.134	0.07	0.038	0.018	0.006	0.352	0.241	0.131	0.069	0.039	0.021	0.011
138	0.343	0.25	0.133	0.069	0.038	0.017	0.005	0.352	0.242	0.131	0.069	0.039	0.021	0.011
138.2	0.343	0.25	0.132	0.07	0.038	0.016	0.005	0.353	0.242	0.131	0.069	0.039	0.021	0.011
138.4	0.343	0.25	0.131	0.07	0.038	0.017	0.005	0.353	0.242	0.131	0.069	0.039	0.021	0.011
138.6	0.343	0.25	0.131	0.07	0.037	0.017	0.004	0.353	0.243	0.131	0.069	0.039	0.021	0.011
138.8	0.344	0.251	0.132	0.069	0.037	0.017	0.004	0.353	0.243	0.132	0.069	0.039	0.022	0.011
139	0.345	0.251	0.132	0.07	0.037	0.018	0.005	0.354	0.243	0.132	0.069	0.039	0.022	0.011
139.2	0.346	0.252	0.133	0.069	0.037	0.018	0.005	0.354	0.243	0.132	0.069	0.04	0.022	0.011
139.4	0.346	0.252	0.134	0.068	0.037	0.018	0.004	0.354	0.244	0.132	0.069	0.04	0.022	0.011
139.6	0.346	0.252	0.134	0.068	0.038	0.019	0.003	0.354	0.244	0.132	0.07	0.04	0.022	0.011
139.8	0.346	0.253	0.135	0.068	0.038	0.019	0.004	0.355	0.244	0.132	0.07	0.04	0.022	0.011
140	0.347	0.253	0.136	0.067	0.037	0.02	0.004	0.355	0.244	0.133	0.07	0.04	0.022	0.011
140.2	0.347	0.254	0.137	0.068	0.038	0.02	0.004	0.355	0.245	0.133	0.07	0.04	0.022	0.011
140.4	0.347	0.254	0.137	0.069	0.039	0.02	0.004	0.355	0.245	0.133	0.07	0.04	0.022	0.011
140.6	0.347	0.254	0.138	0.07	0.039	0.02	0.005	0.356	0.245	0.133	0.07	0.04	0.022	0.011
140.8	0.348	0.255	0.139	0.07	0.04	0.02	0.005	0.356	0.245	0.133	0.07	0.04	0.022	0.011
141	0.348	0.254	0.14	0.07	0.04	0.02	0.005	0.356	0.246	0.133	0.07	0.04	0.022	0.011
141.2	0.348	0.254	0.14	0.07	0.04	0.02	0.004	0.356	0.246	0.133	0.07	0.04	0.022	0.011
141.4	0.348	0.254	0.139	0.07	0.041	0.019	0.004	0.357	0.246	0.134	0.07	0.04	0.022	0.011
141.6	0.348	0.254	0.139	0.07	0.04	0.02	0.004	0.357	0.246	0.134	0.07	0.04	0.022	0.011
141.8	0.348	0.254	0.14	0.071	0.041	0.02	0.005	0.357	0.247	0.134	0.071	0.04	0.022	0.011
142	0.349	0.254	0.139	0.071	0.041	0.019	0.005	0.357	0.247	0.134	0.071	0.04	0.022	0.011
142.2	0.35	0.254	0.14	0.071	0.041	0.021	0.005	0.358	0.247	0.134	0.071	0.04	0.022	0.011
142.4	0.349	0.254	0.139	0.071	0.041	0.021	0.005	0.358	0.247	0.134	0.071	0.04	0.022	0.011
142.6	0.35	0.255	0.138	0.071	0.041	0.021	0.005	0.358	0.248	0.135	0.071	0.04	0.022	0.011
142.8	0.35	0.256	0.138	0.071	0.04	0.021	0.005	0.358	0.248	0.135	0.071	0.041	0.022	0.011
143	0.351	0.255	0.138	0.07	0.04	0.021	0.004	0.359	0.248	0.135	0.071	0.041	0.022	0.011
143.2	0.351	0.255	0.139	0.07	0.039	0.021	0.004	0.359	0.248	0.135	0.071	0.041	0.022	0.011
143.4	0.351	0.256	0.139	0.07	0.04	0.021	0.005	0.359	0.249	0.135	0.071	0.041	0.022	0.011
143.6	0.351	0.257	0.14	0.07	0.04	0.022	0.006	0.359	0.249	0.135	0.071	0.041	0.022	0.011
143.8	0.352	0.258	0.14	0.07	0.041	0.022	0.006	0.36	0.249	0.136	0.071	0.041	0.022	0.011
144	0.351	0.258	0.14	0.07	0.04	0.021	0.006	0.36	0.249	0.136	0.072	0.041	0.022	0.011
144.2	0.351	0.259	0.141	0.071	0.041	0.021	0.007	0.36	0.249	0.136	0.072	0.041	0.022	0.011
144.4	0.352	0.26	0.141	0.071	0.041	0.022	0.007	0.36	0.25	0.136	0.072	0.041	0.022	0.011
144.6	0.352	0.261	0.141	0.071	0.041	0.021	0.007	0.361	0.25	0.136	0.072	0.041	0.022	0.011
144.8	0.352	0.261	0.141	0.071	0.042	0.021	0.006	0.361	0.25	0.136	0.072	0.041	0.022	0.012
145	0.352	0.261	0.141	0.071	0.041	0.02	0.006	0.361	0.25	0.137	0.072	0.041	0.022	0.012
145.2	0.353	0.261	0.14	0.071	0.041	0.021	0.005	0.361	0.251	0.137	0.072	0.041	0.022	0.012
145.4	0.352	0.26	0.14	0.071	0.041	0.021	0.006	0.362	0.251	0.137	0.072	0.041	0.023	0.012
145.6	0.352	0.26	0.141	0.07	0.041	0.021	0.005	0.362	0.251	0.137	0.072	0.041	0.023	0.012
145.8	0.352	0.26	0.141	0.071	0.041	0.022	0.006	0.362	0.251	0.137	0.072	0.041	0.023	0.012
146	0.353	0.26	0.141	0.07	0.04	0.022	0.006	0.362	0.252	0.137	0.073	0.041	0.023	0.012
146.2	0.352	0.26	0.141	0.07	0.039	0.022	0.005	0.363	0.252	0.137	0.073	0.041	0.023	0.012
146.4	0.351	0.259	0.14	0.07	0.038	0.021	0.004	0.363	0.252	0.138	0.073	0.041	0.023	0.012
146.6	0.352	0.259	0.139	0.07	0.038	0.021	0.004	0.363	0.252	0.138	0.073	0.042	0.023	0.012
146.8	0.353	0.259	0.139	0.07	0.038	0.021	0.003	0.363	0.253	0.138	0.073	0.042	0.023	0.012
147	0.353	0.259	0.139	0.07	0.039	0.021	0.003	0.364	0.253	0.138	0.073	0.042	0.023	0.012
147.2	0.354	0.26	0.139	0.071	0.039	0.021	0.003	0.364	0.253	0.138	0.073	0.042	0.023	0.012
147.4	0.355	0.26	0.139	0.071	0.04	0.021	0.004	0.364	0.253	0.138	0.073	0.042	0.023	0.012
147.6	0.355	0.261	0.14	0.071	0.04	0.021	0.004	0.364	0.254	0.139	0.073	0.042	0.023	0.012
147.8	0.356	0.261	0.139	0.071	0.04	0.021	0.004	0.364	0.254	0.139	0.073	0.042	0.023	0.012
148	0.356	0.261	0.14	0.071	0.04	0.021	0.004	0.365	0.254	0.139	0.073	0.042	0.023	0.012
148.2	0.357	0.262	0.14	0.071	0.04	0.021	0.004	0.365	0.254	0.139	0.074	0.042	0.023	0.012
148.4	0.358	0.263	0.141	0.072	0.041	0.022	0.005	0.365	0.255	0.139	0.074	0.042	0.023	0.012
148.6	0.359	0.264	0.141	0.073	0.041	0.022	0.005	0.365	0.255	0.139	0.074	0.042	0.023	0.012
148.8	0.359	0.264	0.142	0.073	0.041	0.022	0.005	0.366	0.255	0.14	0.074	0.042	0.023	0.012
149	0.36	0.264	0.142	0.074	0.042	0.022	0.005	0.366	0.255	0.14	0.074	0.042	0.023	0.012
149.2	0.36	0.264	0.143	0.073	0.042	0.023	0.006	0.366	0.256	0.14	0.074	0.042	0.023	0.012
149.4	0.359	0.264	0.143	0.073	0.042	0.022	0.006	0.366	0.256	0.14	0.074	0.042	0.023	0.012
149.6	0.358	0.263	0.144	0.072	0.041	0.021	0.006	0.367	0.256	0.14	0.074	0.042	0.023	0.012
149.8	0.359	0.263	0.145	0.073	0.041	0.021	0.006	0.367	0.256	0.14	0.074	0.042	0.023	0.012
150	0.358	0.263	0.144	0.073	0.04	0.02	0.005	0.367	0.257	0.14	0.074	0.042	0.023	0.012
150.2	0.356	0.262	0.143	0.072	0.039	0.02	0.004	0.367	0.257	0.141	0.074	0.043	0.023	0.012
150.4	0.357	0.262	0.143	0.072	0.04	0.02	0.005	0.368	0.257	0.141	0.075	0.043	0.023	0.012
150.6	0.358	0.263	0.143	0.073	0.041	0.019	0.004	0.368	0.257	0.141	0.075	0.043	0.023	0.012
150.8	0.358	0.263	0.143	0.073	0.041	0.02	0.004	0.368	0.258	0.141	0.075	0.043	0.023	0.012
151	0.359	0.265	0.144	0.074	0.041	0.02	0.005	0.368	0.258	0.141	0.075	0.043	0.023	0.012
151.2	0.36	0.265	0.144	0.074	0.041	0.02	0.005	0.368	0.258	0.141	0.075	0.043	0.023	0.012
151.4	0.361	0.265	0.144	0.074	0.041	0.02	0.005	0.369	0.258	0.142	0.075	0.043	0.023	0.012
151.6	0.361	0.266	0.146	0.075	0.041	0.02	0.005	0.369	0.258	0.142	0.075	0.043	0.023	0.012
151.8	0.362	0.266	0.147	0.076	0.042	0.02	0.006	0.369	0.259	0.142	0.075	0.043	0.023	0.012
152	0.363	0.267	0.147	0.075	0.042	0.021	0.006	0.369	0.259	0.142	0.075	0.043	0.024	0.012
152.2	0.364	0.267	0.148	0.075	0.042	0.021	0.006	0.37	0.259	0.142	0.075	0.043	0.024	0.012
152.4	0.364	0.267	0.148	0.075	0.042	0.021	0.006	0.37	0.259	0.142	0.075	0.043	0.024	0.012
152.6	0.364	0.267	0.148	0.075	0.043	0.021	0.007	0.37	0.26	0.143	0.076	0.043	0.024	0.012
152.8	0.364	0.267	0.149	0.074	0.043	0.022	0.007	0.37	0.26	0.143	0.076	0.043	0.024	0.012
153	0.365	0.267	0.149	0.074	0.043	0.021	0.007	0.371	0.26	0.143	0.076	0.043	0.024	0.012
153.2	0.364	0.266	0.149	0.074	0.043	0.022	0.007	0.371	0.26	0.143	0.076	0.043	0.024	0.012
153.4	0.364	0.266	0.148	0.073	0.043	0.022	0.006	0.371	0.261	0.143	0.076	0.043	0.024	0.012
153.6	0.364	0.267	0.148	0.074	0.043	0.023	0.007	0.371	0.261	0.143	0.076	0.043	0.024	0.012
153.8	0.364	0.267	0.148	0.074	0.043	0.023	0.007	0.371	0.261	0.143	0.076	0.043	0.024	0.012
154	0.363	0.268	0.147	0.073	0.043	0.023	0.006	0.372	0.261	0.144	0.076	0.044	0.024	0.012
154.2	0.364	0.268	0.147	0.073	0.043	0.023	0.007	0.372	0.262	0.144	0.076	0.044	0.024	0.012
154.4	0.364	0.268	0.146	0.074	0.043	0.023	0.006	0.372	0.262	0.144	0.076	0.044	0.024	0.012
154.6	0.364	0.269	0.146	0.075	0.044	0.023	0.006	0.372	0.262	0.144	0.076	0.044	0.024	0.012
154.8	0.365	0.27	0.146	0.076	0.044	0.024	0.008	0.373	0.262	0.144	0.077	0.044	0.024	0.012
155	0.365	0.271	0.146	0.077	0.045	0.024	0.008	0.373	0.263	0.144	0.077	0.044	0.024	0.012
155.2	0.365	0.271	0.146	0.077	0.044	0.024	0.008	0.373	0.263	0.145	0.077	0.044	0.024	0.012
155.4	0.366	0.271	0.147	0.078	0.045	0.023	0.008	0.373	0.263	0.145	0.077	0.044	0.024	0.012
155.6	0.366	0.271	0.148	0.078	0.045	0.023	0.008	0.373	0.263	0.145	0.077	0.044	0.024	0.012
155.8	0.366	0.271	0.148	0.078	0.045	0.023	0.008	0.374	0.263	0.145	0.077	0.044	0.024	0.012
156	0.367	0.271	0.148	0.078	0.045	0.022	0.007	0.374	0.264	0.145	0.077	0.044	0.024	0.012
156.2	0.367	0.271	0.148	0.077	0.045	0.021	0.007	0.374	0.264	0.145	0.077	0.044	0.024	0.012
156.4	0.367	0.271	0.149	0.078	0.045	0.021	0.007	0.374	0.264	0.146	0.077	0.044	0.024	0.012
156.6	0.368	0.272	0.15	0.077	0.045	0.021	0.007	0.375	0.264	0.146	0.077	0.044	0.024	0.012
156.8	0.368	0.272	0.151	0.078	0.045	0.021	0.007	0.375	0.265	0.146	0.077	0.044	0.024	0.012
157	0.368	0.272	0.151	0.078	0.045	0.02	0.007	0.375	0.265	0.146	0.077	0.044	0.024	0.012
157.2	0.369	0.272	0.152	0.078	0.045	0.022	0.007	0.375	0.265	0.146	0.078	0.044	0.024	0.012
157.4	0.369	0.273	0.152	0.078	0.046	0.022	0.007	0.375	0.265	0.146	0.078	0.044	0.024	0.013
157.6	0.369	0.274	0.151	0.078	0.046	0.022	0.007	0.376	0.266	0.146	0.078	0.045	0.024	0.013
157.8	0.369	0.274	0.152	0.077	0.045	0.023	0.007	0.376	0.266	0.147	0.078	0.045	0.024	0.013
158	0.368	0.273	0.152	0.076	0.045	0.023	0.006	0.376	0.266	0.147	0.078	0.045	0.024	0.013
158.2	0.368	0.273	0.151	0.076	0.044	0.022	0.006	0.376	0.266	0.147	0.078	0.045	0.024	0.013
158.4	0.368	0.273	0.151	0.076	0.043	0.023	0.006	0.377	0.266	0.147	0.078	0.045	0.024	0.013
158.6	0.368	0.273	0.151	0.077	0.043	0.023	0.006	0.377	0.267	0.147	0.078	0.045	0.025	0.013
158.8	0.368	0.274	0.151	0.078	0.044	0.024	0.007	0.377	0.267	0.147	0.078	0.045	0.025	0.013
159	0.369	0.274	0.151	0.078	0.043	0.024	0.006	0.377	0.267	0.148	0.078	0.045	0.025	0.013
159.2	0.369	0.274	0.152	0.078	0.044	0.024	0.006	0.377	0.267	0.148	0.078	0.045	0.025	0.013
159.4	0.369	0.274	0.151	0.078	0.044	0.023	0.006	0.378	0.268	0.148	0.079	0.045	0.025	0.013
159.6	0.369	0.274	0.152	0.078	0.043	0.023	0.006	0.378	0.268	0.148	0.079	0.045	0.025	0.013
159.8	0.37	0.274	0.152	0.078	0.043	0.023	0.006	0.378	0.268	0.148	0.079	0.045	0.025	0.013
160	0.37	0.275	0.153	0.078	0.043	0.023	0.006	0.378	0.268	0.148	0.079	0.045	0.025	0.013
160.2	0.37	0.274	0.152	0.078	0.043	0.022	0.006	0.378	0.269	0.148	0.079	0.045	0.025	0.013
160.4	0.37	0.275	0.153	0.078	0.042	0.022	0.006	0.379	0.269	0.149	0.079	0.045	0.025	0.013
160.6	0.369	0.274	0.153	0.077	0.042	0.021	0.006	0.379	0.269	0.149	0.079	0.045	0.025	0.013
160.8	0.37	0.274	0.154	0.078	0.043	0.022	0.006	0.379	0.269	0.149	0.079	0.045	0.025	0.013
161	0.369	0.273	0.153	0.078	0.042	0.021	0.007	0.379	0.269	0.149	0.079	0.045	0.025	0.013
161.2	0.37	0.273	0.153	0.077	0.043	0.022	0.007	0.38	0.27	0.149	0.079	0.045	0.025	0.013
161.4	0.371	0.274	0.154	0.077	0.043	0.023	0.007	0.38	0.27	0.149	0.079	0.046	0.025	0.013
161.6	0.37	0.274	0.153	0.077	0.042	0.023	0.007	0.38	0.27	0.15	0.08	0.046	0.025	0.013
161.8	0.37	0.274	0.154	0.077	0.043	0.024	0.007	0.38	0.27	0.15	0.08	0.046	0.025	0.013
162	0.37	0.275	0.155	0.077	0.042	0.024	0.007	0.38	0.271	0.15	0.08	0.046	0.025	0.013
162.2	0.371	0.275	0.155	0.078	0.042	0.025	0.007	0.381	0.271	0.15	0.08	0.046	0.025	0.013
162.4	0.372	0.277	0.156	0.079	0.043	0.026	0.009	0.381	0.271	0.15	0.08	0.046	0.025	0.013
162.6	0.373	0.277	0.156	0.079	0.044	0.026	0.009	0.381	0.271	0.15	0.08	0.046	0.025	0.013
162.8	0.374	0.278	0.156	0.079	0.045	0.026	0.009	0.381	0.272	0.15	0.08	0.046	0.025	0.013
163	0.375	0.279	0.156	0.079	0.044	0.026	0.009	0.381	0.272	0.151	0.08	0.046	0.025	0.013
163.2	0.375	0.279	0.156	0.079	0.045	0.025	0.008	0.382	0.272	0.151	0.08	0.046	0.025	0.013
163.4	0.376	0.28	0.156	0.079	0.045	0.025	0.008	0.382	0.272	0.151	0.08	0.046	0.025	0.013
163.6	0.377	0.281	0.156	0.079	0.044	0.025	0.008	0.382	0.272	0.151	0.08	0.046	0.025	0.013
163.8	0.378	0.282	0.157	0.079	0.045	0.026	0.008	0.382	0.273	0.151	0.081	0.046	0.025	0.013
164	0.378	0.282	0.157	0.08	0.045	0.026	0.008	0.382	0.273	0.151	0.081	0.046	0.025	0.013
164.2	0.377	0.282	0.157	0.08	0.045	0.026	0.008	0.383	0.273	0.152	0.081	0.046	0.025	0.013
164.4	0.377	0.282	0.158	0.08	0.045	0.025	0.008	0.383	0.273	0.152	0.081	0.046	0.025	0.013
164.6	0.377	0.282	0.157	0.079	0.045	0.024	0.008	0.383	0.274	0.152	0.081	0.046	0.025	0.013
164.8	0.377	0.282	0.158	0.079	0.044	0.024	0.008	0.383	0.274	0.152	0.081	0.046	0.025	0.013
165	0.376	0.282	0.157	0.079	0.044	0.023	0.007	0.383	0.274	0.152	0.081	0.047	0.025	0.013
165.2	0.376	0.282	0.158	0.078	0.044	0.023	0.006	0.384	0.274	0.152	0.081	0.047	0.026	0.013
165.4	0.377	0.282	0.159	0.079	0.045	0.024	0.007	0.384	0.274	0.152	0.081	0.047	0.026	0.013
165.6	0.376	0.282	0.159	0.08	0.044	0.024	0.006	0.384	0.275	0.153	0.081	0.047	0.026	0.013
165.8	0.377	0.282	0.16	0.08	0.045	0.024	0.007	0.384	0.275	0.153	0.081	0.047	0.026	0.013
166	0.376	0.282	0.16	0.08	0.046	0.023	0.007	0.384	0.275	0.153	0.082	0.047	0.026	0.013
166.2	0.377	0.282	0.159	0.08	0.046	0.023	0.008	0.385	0.275	0.153	0.082	0.047	0.026	0.013
166.4	0.376	0.281	0.159	0.081	0.046	0.023	0.008	0.385	0.276	0.153	0.082	0.047	0.026	0.013
166.6	0.377	0.28	0.158	0.08	0.046	0.023	0.008	0.385	0.276	0.153	0.082	0.047	0.026	0.013
166.8	0.377	0.28	0.158	0.08	0.046	0.023	0.008	0.385	0.276	0.153	0.082	0.047	0.026	0.013
167	0.377	0.281	0.158	0.081	0.046	0.023	0.008	0.385	0.276	0.154	0.082	0.047	0.026	0.013
167.2	0.377	0.282	0.158	0.081	0.046	0.024	0.009	0.386	0.276	0.154	0.082	0.047	0.026	0.013
167.4	0.379	0.283	0.159	0.082	0.046	0.025	0.01	0.386	0.277	0.154	0.082	0.047	0.026	0.013
167.6	0.379	0.284	0.158	0.082	0.046	0.025	0.01	0.386	0.277	0.154	0.082	0.047	0.026	0.013
167.8	0.38	0.285	0.159	0.083	0.047	0.026	0.01	0.386	0.277	0.154	0.082	0.047	0.026	0.013
168	0.381	0.286	0.159	0.084	0.047	0.027	0.011	0.386	0.277	0.154	0.082	0.047	0.026	0.013
168.2	0.381	0.286	0.16	0.084	0.047	0.027	0.011	0.387	0.278	0.155	0.083	0.047	0.026	0.013
168.4	0.381	0.286	0.16	0.084	0.046	0.027	0.011	0.387	0.278	0.155	0.083	0.047	0.026	0.013
168.6	0.381	0.286	0.159	0.083	0.046	0.027	0.01	0.387	0.278	0.155	0.083	0.047	0.026	0.013
168.8	0.381	0.287	0.16	0.084	0.046	0.027	0.01	0.387	0.278	0.155	0.083	0.048	0.026	0.013
169	0.382	0.287	0.161	0.084	0.046	0.027	0.01	0.387	0.278	0.155	0.083	0.048	0.026	0.013
169.2	0.383	0.288	0.162	0.085	0.046	0.027	0.01	0.388	0.279	0.155	0.083	0.048	0.026	0.013
169.4	0.383	0.288	0.163	0.085	0.047	0.027	0.01	0.388	0.279	0.155	0.083	0.048	0.026	0.013
169.6	0.384	0.289	0.163	0.086	0.047	0.027	0.011	0.388	0.279	0.156	0.083	0.048	0.026	0.013
169.8	0.383	0.288	0.162	0.085	0.047	0.026	0.011	0.388	0.279	0.156	0.083	0.048	0.026	0.013
170	0.384	0.289	0.162	0.086	0.047	0.027	0.011	0.388	0.28	0.156	0.083	0.048	0.026	0.013
170.2	0.384	0.289	0.162	0.086	0.047	0.027	0.01	0.389	0.28	0.156	0.083	0.048	0.026	0.014
170.4	0.383	0.288	0.163	0.085	0.047	0.026	0.011	0.389	0.28	0.156	0.084	0.048	0.026	0.014
170.6	0.384	0.288	0.162	0.085	0.048	0.027	0.011	0.389	0.28	0.156	0.084	0.048	0.026	0.014
170.8	0.384	0.288	0.162	0.085	0.048	0.027	0.011	0.389	0.28	0.157	0.084	0.048	0.026	0.014
171	0.384	0.288	0.162	0.085	0.048	0.026	0.012	0.389	0.281	0.157	0.084	0.048	0.026	0.014
171.2	0.383	0.288	0.161	0.084	0.048	0.025	0.011	0.39	0.281	0.157	0.084	0.048	0.026	0.014
171.4	0.384	0.287	0.161	0.084	0.047	0.025	0.01	0.39	0.281	0.157	0.084	0.048	0.026	0.014
171.6	0.384	0.286	0.16	0.083	0.046	0.023	0.009	0.39	0.281	0.157	0.084	0.048	0.026	0.014
171.8	0.383	0.286	0.16	0.082	0.046	0.023	0.008	0.39	0.282	0.157	0.084	0.048	0.027	0.014
172	0.383	0.286	0.159	0.082	0.046	0.023	0.008	0.39	0.282	0.157	0.084	0.048	0.027	0.014
172.2	0.383	0.285	0.159	0.082	0.045	0.022	0.007	0.391	0.282	0.158	0.084	0.048	0.027	0.014
172.4	0.383	0.285	0.159	0.082	0.046	0.022	0.007	0.391	0.282	0.158	0.084	0.049	0.027	0.014
172.6	0.383	0.285	0.16	0.083	0.046	0.023	0.007	0.391	0.282	0.158	0.084	0.049	0.027	0.014
172.8	0.384	0.285	0.16	0.083	0.047	0.023	0.007	0.391	0.283	0.158	0.085	0.049	0.027	0.014
173	0.384	0.286	0.16	0.083	0.047	0.023	0.008	0.391	0.283	0.158	0.085	0.049	0.027	0.014
173.2	0.385	0.287	0.16	0.083	0.047	0.023	0.008	0.392	0.283	0.158	0.085	0.049	0.027	0.014
173.4	0.385	0.288	0.16	0.084	0.047	0.024	0.008	0.392	0.283	0.158	0.085	0.049	0.027	0.014
173.6	0.386	0.289	0.161	0.085	0.048	0.025	0.009	0.392	0.283	0.159	0.085	0.049	0.027	0.014
173.8	0.386	0.29	0.161	0.085	0.048	0.025	0.008	0.392	0.284	0.159	0.085	0.049	0.027	0.014
174	0.386	0.291	0.161	0.085	0.048	0.026	0.008	0.392	0.284	0.159	0.085	0.049	0.027	0.014
174.2	0.386	0.291	0.162	0.085	0.049	0.026	0.008	0.392	0.284	0.159	0.085	0.049	0.027	0.014
174.4	0.386	0.291	0.163	0.085	0.049	0.027	0.008	0.393	0.284	0.159	0.085	0.049	0.027	0.014
174.6	0.387	0.292	0.163	0.086	0.049	0.027	0.009	0.393	0.285	0.159	0.085	0.049	0.027	0.014
174.8	0.387	0.291	0.163	0.085	0.049	0.027	0.009	0.393	0.285	0.16	0.085	0.049	0.027	0.014
175	0.388	0.292	0.163	0.085	0.049	0.026	0.007	0.393	0.285	0.16	0.086	0.049	0.027	0.014
175.2	0.388	0.291	0.163	0.084	0.048	0.025	0.007	0.393	0.285	0.16	0.086	0.049	0.027	0.014
175.4	0.388	0.292	0.164	0.084	0.048	0.025	0.007	0.394	0.285	0.16	0.086	0.049	0.027	0.014
175.6	0.387	0.292	0.163	0.084	0.048	0.024	0.006	0.394	0.286	0.16	0.086	0.049	0.027	0.014
175.8	0.388	0.291	0.163	0.084	0.049	0.025	0.007	0.394	0.286	0.16	0.086	0.049	0.027	0.014
176	0.388	0.29	0.164	0.084	0.048	0.025	0.007	0.394	0.286	0.16	0.086	0.049	0.027	0.014
176.2	0.387	0.289	0.164	0.084	0.048	0.025	0.007	0.394	0.286	0.161	0.086	0.05	0.027	0.014
176.4	0.388	0.29	0.165	0.084	0.049	0.026	0.007	0.395	0.287	0.161	0.086	0.05	0.027	0.014
176.6	0.387	0.289	0.165	0.084	0.048	0.025	0.008	0.395	0.287	0.161	0.086	0.05	0.027	0.014
176.8	0.387	0.289	0.165	0.084	0.048	0.025	0.007	0.395	0.287	0.161	0.086	0.05	0.027	0.014
177	0.387	0.29	0.165	0.084	0.047	0.025	0.007	0.395	0.287	0.161	0.086	0.05	0.027	0.014
177.2	0.387	0.291	0.165	0.085	0.048	0.025	0.008	0.395	0.287	0.161	0.087	0.05	0.027	0.014
177.4	0.387	0.291	0.165	0.085	0.048	0.025	0.008	0.395	0.288	0.161	0.087	0.05	0.027	0.014
177.6	0.387	0.292	0.166	0.086	0.049	0.025	0.008	0.396	0.288	0.162	0.087	0.05	0.027	0.014
177.8	0.387	0.292	0.165	0.086	0.048	0.025	0.007	0.396	0.288	0.162	0.087	0.05	0.027	0.014
178	0.387	0.293	0.166	0.086	0.048	0.024	0.007	0.396	0.288	0.162	0.087	0.05	0.027	0.014
178.2	0.387	0.293	0.166	0.086	0.048	0.024	0.007	0.396	0.288	0.162	0.087	0.05	0.027	0.014
178.4	0.388	0.294	0.166	0.086	0.048	0.024	0.007	0.396	0.289	0.162	0.087	0.05	0.027	0.014
178.6	0.389	0.295	0.166	0.086	0.048	0.023	0.008	0.397	0.289	0.162	0.087	0.05	0.028	0.014
178.8	0.39	0.295	0.166	0.086	0.047	0.023	0.008	0.397	0.289	0.162	0.087	0.05	0.028	0.014
179	0.39	0.296	0.166	0.085	0.048	0.023	0.007	0.397	0.289	0.163	0.087	0.05	0.028	0.014
179.2	0.39	0.297	0.166	0.085	0.048	0.023	0.007	0.397	0.289	0.163	0.087	0.05	0.028	0.014
179.4	0.391	0.297	0.166	0.085	0.048	0.024	0.007	0.397	0.29	0.163	0.087	0.05	0.028	0.014
179.6	0.39	0.296	0.165	0.086	0.048	0.025	0.006	0.397	0.29	0.163	0.088	0.05	0.028	0.014
179.8	0.391	0.296	0.165	0.085	0.048	0.026	0.006	0.398	0.29	0.163	0.088	0.05	0.028	0.014
180	0.391	0.296	0.165	0.085	0.048	0.026	0.006	0.398	0.29	0.163	0.088	0.051	0.028	0.014
180.2	0.392	0.297	0.166	0.086	0.048	0.027	0.006	0.398	0.291	0.164	0.088	0.051	0.028	0.014
180.4	0.392	0.297	0.166	0.086	0.048	0.026	0.006	0.398	0.291	0.164	0.088	0.051	0.028	0.014
180.6	0.392	0.296	0.165	0.087	0.048	0.026	0.006	0.398	0.291	0.164	0.088	0.051	0.028	0.014
180.8	0.392	0.297	0.166	0.087	0.049	0.027	0.006	0.398	0.291	0.164	0.088	0.051	0.028	0.014
181	0.392	0.297	0.166	0.087	0.049	0.027	0.006	0.399	0.291	0.164	0.088	0.051	0.028	0.014
181.2	0.392	0.297	0.166	0.088	0.051	0.027	0.007	0.399	0.292	0.164	0.088	0.051	0.028	0.014
181.4	0.392	0.296	0.167	0.089	0.051	0.028	0.006	0.399	0.292	0.164	0.088	0.051	0.028	0.014
181.6	0.392	0.295	0.166	0.089	0.051	0.027	0.006	0.399	0.292	0.165	0.088	0.051	0.028	0.014
181.8	0.392	0.295	0.166	0.089	0.051	0.027	0.006	0.399	0.292	0.165	0.089	0.051	0.028	0.014
182	0.391	0.295	0.167	0.089	0.051	0.027	0.006	0.4	0.292	0.165	0.089	0.051	0.028	0.014
182.2	0.391	0.295	0.167	0.089	0.051	0.027	0.006	0.4	0.293	0.165	0.089	0.051	0.028	0.014
182.4	0.391	0.295	0.168	0.089	0.05	0.026	0.006	0.4	0.293	0.165	0.089	0.051	0.028	0.014
182.6	0.392	0.295	0.168	0.089	0.049	0.025	0.007	0.4	0.293	0.165	0.089	0.051	0.028	0.014
182.8	0.392	0.296	0.168	0.088	0.049	0.025	0.007	0.4	0.293	0.165	0.089	0.051	0.028	0.014
183	0.392	0.297	0.169	0.088	0.049	0.025	0.007	0.4	0.293	0.166	0.089	0.051	0.028	0.015
183.2	0.393	0.297	0.169	0.088	0.049	0.025	0.007	0.401	0.294	0.166	0.089	0.051	0.028	0.015
183.4	0.393	0.298	0.17	0.087	0.05	0.025	0.007	0.401	0.294	0.166	0.089	0.051	0.028	0.015
183.6	0.394	0.299	0.17	0.088	0.05	0.026	0.008	0.401	0.294	0.166	0.089	0.052	0.028	0.015
183.8	0.396	0.3	0.171	0.089	0.05	0.026	0.008	0.401	0.294	0.166	0.089	0.052	0.028	0.015
184	0.397	0.301	0.171	0.089	0.05	0.026	0.009	0.401	0.294	0.166	0.09	0.052	0.028	0.015
184.2	0.397	0.301	0.171	0.089	0.051	0.025	0.009	0.401	0.295	0.166	0.09	0.052	0.028	0.015
184.4	0.397	0.301	0.17	0.088	0.051	0.025	0.009	0.402	0.295	0.167	0.09	0.052	0.028	0.015
184.6	0.398	0.302	0.17	0.089	0.052	0.025	0.009	0.402	0.295	0.167	0.09	0.052	0.028	0.015
184.8	0.397	0.303	0.17	0.089	0.052	0.025	0.009	0.402	0.295	0.167	0.09	0.052	0.028	0.015
185	0.397	0.303	0.169	0.089	0.052	0.025	0.009	0.402	0.296	0.167	0.09	0.052	0.028	0.015
185.2	0.398	0.303	0.17	0.09	0.053	0.026	0.009	0.402	0.296	0.167	0.09	0.052	0.029	0.015
185.4	0.397	0.303	0.169	0.089	0.052	0.025	0.009	0.402	0.296	0.167	0.09	0.052	0.029	0.015
185.6	0.397	0.303	0.169	0.089	0.053	0.025	0.009	0.403	0.296	0.167	0.09	0.052	0.029	0.015
185.8	0.397	0.304	0.17	0.089	0.054	0.026	0.01	0.403	0.296	0.168	0.09	0.052	0.029	0.015
186	0.398	0.304	0.171	0.089	0.054	0.026	0.01	0.403	0.297	0.168	0.09	0.052	0.029	0.015
186.2	0.398	0.304	0.171	0.09	0.054	0.026	0.01	0.403	0.297	0.168	0.09	0.052	0.029	0.015
186.4	0.398	0.304	0.172	0.09	0.054	0.026	0.01	0.403	0.297	0.168	0.091	0.052	0.029	0.015
186.6	0.398	0.304	0.172	0.089	0.053	0.025	0.01	0.403	0.297	0.168	0.091	0.052	0.029	0.015
186.8	0.398	0.304	0.173	0.09	0.054	0.025	0.01	0.404	0.297	0.168	0.091	0.052	0.029	0.015
187	0.397	0.304	0.172	0.089	0.052	0.024	0.01	0.404	0.298	0.169	0.091	0.052	0.029	0.015
187.2	0.397	0.303	0.172	0.089	0.052	0.024	0.009	0.404	0.298	0.169	0.091	0.052	0.029	0.015
187.4	0.398	0.304	0.172	0.09	0.052	0.024	0.009	0.404	0.298	0.169	0.091	0.053	0.029	0.015
187.6	0.398	0.303	0.172	0.09	0.051	0.025	0.009	0.404	0.298	0.169	0.091	0.053	0.029	0.015
187.8	0.399	0.303	0.172	0.091	0.051	0.025	0.009	0.404	0.298	0.169	0.091	0.053	0.029	0.015
188	0.398	0.303	0.172	0.09	0.051	0.024	0.009	0.405	0.299	0.169	0.091	0.053	0.029	0.015
188.2	0.398	0.303	0.171	0.089	0.051	0.024	0.009	0.405	0.299	0.169	0.091	0.053	0.029	0.015
188.4	0.399	0.303	0.172	0.09	0.05	0.024	0.008	0.405	0.299	0.17	0.091	0.053	0.029	0.015
188.6	0.399	0.304	0.172	0.09	0.05	0.025	0.009	0.405	0.299	0.17	0.092	0.053	0.029	0.015
188.8	0.4	0.304	0.172	0.09	0.051	0.026	0.01	0.405	0.299	0.17	0.092	0.053	0.029	0.015
189	0.401	0.305	0.172	0.09	0.051	0.026	0.01	0.405	0.3	0.17	0.092	0.053	0.029	0.015
189.2	0.401	0.305	0.173	0.09	0.051	0.027	0.01	0.406	0.3	0.17	0.092	0.053	0.029	0.015
189.4	0.402	0.306	0.173	0.089	0.052	0.027	0.01	0.406	0.3	0.17	0.092	0.053	0.029	0.015
189.6	0.403	0.307	0.175	0.089	0.053	0.028	0.011	0.406	0.3	0.17	0.092	0.053	0.029	0.015
189.8	0.403	0.308	0.175	0.089	0.054	0.028	0.011	0.406	0.3	0.171	0.092	0.053	0.029	0.015
190	0.404	0.307	0.175	0.088	0.054	0.029	0.011	0.406	0.301	0.171	0.092	0.053	0.029	0.015
190.2	0.405	0.308	0.175	0.088	0.054	0.029	0.01	0.406	0.301	0.171	0.092	0.053	0.029	0.015
190.4	0.404	0.308	0.175	0.088	0.054	0.028	0.01	0.407	0.301	0.171	0.092	0.053	0.029	0.015
190.6	0.404	0.308	0.175	0.088	0.053	0.028	0.01	0.407	0.301	0.171	0.092	0.053	0.029	0.015
190.8	0.404	0.307	0.174	0.089	0.053	0.027	0.01	0.407	0.301	0.171	0.092	0.053	0.029	0.015
191	0.403	0.307	0.172	0.088	0.052	0.027	0.009	0.407	0.302	0.171	0.093	0.053	0.029	0.015
191.2	0.403	0.307	0.173	0.089	0.053	0.027	0.009	0.407	0.302	0.172	0.093	0.054	0.029	0.015
191.4	0.403	0.307	0.173	0.09	0.053	0.027	0.009	0.407	0.302	0.172	0.093	0.054	0.029	0.015
191.6	0.402	0.307	0.173	0.09	0.053	0.027	0.009	0.408	0.302	0.172	0.093	0.054	0.029	0.015
191.8	0.402	0.307	0.173	0.091	0.053	0.027	0.009	0.408	0.302	0.172	0.093	0.054	0.03	0.015
192	0.402	0.307	0.173	0.091	0.053	0.026	0.009	0.408	0.303	0.172	0.093	0.054	0.03	0.015
192.2	0.402	0.307	0.173	0.092	0.053	0.027	0.009	0.408	0.303	0.172	0.093	0.054	0.03	0.015
192.4	0.403	0.307	0.173	0.093	0.053	0.028	0.009	0.408	0.303	0.172	0.093	0.054	0.03	0.015
192.6	0.403	0.308	0.173	0.093	0.052	0.027	0.01	0.408	0.303	0.173	0.093	0.054	0.03	0.015
192.8	0.403	0.307	0.173	0.093	0.052	0.028	0.009	0.409	0.303	0.173	0.093	0.054	0.03	0.015
193	0.403	0.308	0.173	0.093	0.051	0.029	0.009	0.409	0.304	0.173	0.093	0.054	0.03	0.015
193.2	0.404	0.308	0.174	0.093	0.052	0.028	0.01	0.409	0.304	0.173	0.094	0.054	0.03	0.015
193.4	0.404	0.309	0.175	0.094	0.052	0.028	0.01	0.409	0.304	0.173	0.094	0.054	0.03	0.015
193.6	0.405	0.309	0.176	0.095	0.052	0.029	0.01	0.409	0.304	0.173	0.094	0.054	0.03	0.015
193.8	0.404	0.309	0.175	0.094	0.052	0.028	0.009	0.409	0.304	0.173	0.094	0.054	0.03	0.015
194	0.405	0.309	0.175	0.094	0.052	0.028	0.009	0.41	0.305	0.174	0.094	0.054	0.03	0.015
194.2	0.406	0.31	0.176	0.094	0.052	0.028	0.009	0.41	0.305	0.174	0.094	0.054	0.03	0.015
194.4	0.406	0.311	0.175	0.094	0.052	0.027	0.009	0.41	0.305	0.174	0.094	0.054	0.03	0.015
194.6	0.406	0.312	0.175	0.094	0.052	0.027	0.009	0.41	0.305	0.174	0.094	0.054	0.03	0.015
194.8	0.406	0.31	0.175	0.094	0.052	0.027	0.009	0.41	0.305	0.174	0.094	0.054	0.03	0.015
195	0.405	0.311	0.176	0.094	0.053	0.027	0.009	0.41	0.306	0.174	0.094	0.055	0.03	0.015
195.2	0.405	0.311	0.176	0.094	0.052	0.027	0.009	0.41	0.306	0.174	0.094	0.055	0.03	0.015
195.4	0.405	0.31	0.175	0.094	0.052	0.026	0.008	0.411	0.306	0.175	0.094	0.055	0.03	0.015
195.6	0.405	0.31	0.176	0.093	0.051	0.026	0.008	0.411	0.306	0.175	0.095	0.055	0.03	0.015
195.8	0.404	0.309	0.176	0.092	0.051	0.026	0.008	0.411	0.306	0.175	0.095	0.055	0.03	0.016
196	0.405	0.31	0.176	0.093	0.052	0.027	0.009	0.411	0.307	0.175	0.095	0.055	0.03	0.016
196.2	0.405	0.31	0.176	0.092	0.051	0.027	0.009	0.411	0.307	0.175	0.095	0.055	0.03	0.016
196.4	0.406	0.311	0.177	0.093	0.052	0.027	0.01	0.411	0.307	0.175	0.095	0.055	0.03	0.016
196.6	0.406	0.311	0.178	0.093	0.052	0.028	0.01	0.412	0.307	0.175	0.095	0.055	0.03	0.016
196.8	0.408	0.311	0.179	0.094	0.054	0.029	0.012	0.412	0.307	0.176	0.095	0.055	0.03	0.016
197	0.408	0.312	0.18	0.095	0.054	0.03	0.012	0.412	0.308	0.176	0.095	0.055	0.03	0.016
197.2	0.409	0.313	0.181	0.095	0.055	0.03	0.013	0.412	0.308	0.176	0.095	0.055	0.03	0.016
197.4	0.409	0.314	0.182	0.096	0.056	0.031	0.013	0.412	0.308	0.176	0.095	0.055	0.03	0.016
197.6	0.409	0.314	0.181	0.095	0.057	0.031	0.013	0.412	0.308	0.176	0.095	0.055	0.03	0.016
197.8	0.409	0.315	0.181	0.095	0.057	0.031	0.012	0.412	0.308	0.176	0.096	0.055	0.03	0.016
198	0.41	0.315	0.182	0.096	0.057	0.031	0.012	0.413	0.309	0.176	0.096	0.055	0.03	0.016
198.2	0.41	0.316	0.182	0.096	0.057	0.03	0.012	0.413	0.309	0.177	0.096	0.055	0.03	0.016
198.4	0.41	0.316	0.181	0.096	0.057	0.029	0.011	0.413	0.309	0.177	0.096	0.055	0.03	0.016
198.6	0.41	0.316	0.18	0.096	0.057	0.029	0.01	0.413	0.309	0.177	0.096	0.055	0.031	0.016
198.8	0.41	0.314	0.18	0.096	0.057	0.029	0.01	0.413	0.309	0.177	0.096	0.056	0.031	0.016
199	0.41	0.315	0.18	0.096	0.056	0.029	0.01	0.413	0.309	0.177	0.096	0.056	0.031	0.016
199.2	0.41	0.315	0.18	0.096	0.055	0.029	0.01	0.414	0.31	0.177	0.096	0.056	0.031	0.016
199.4	0.41	0.315	0.18	0.096	0.056	0.028	0.01	0.414	0.31	0.177	0.096	0.056	0.031	0.016
199.6	0.409	0.315	0.18	0.095	0.055	0.028	0.009	0.414	0.31	0.178	0.096	0.056	0.031	0.016
199.8	0.409	0.315	0.179	0.095	0.055	0.028	0.01	0.414	0.31	0.178	0.096	0.056	0.031	0.016
200	0.41	0.316	0.179	0.096	0.055	0.029	0.011	0.414	0.31	0.178	0.096	0.056	0.031	0.016
200.2	0.41	0.316	0.179	0.096	0.055	0.028	0.011	0.414	0.311	0.178	0.097	0.056	0.031	0.016
200.4	0.411	0.317	0.18	0.096	0.056	0.029	0.013	0.414	0.311	0.178	0.097	0.056	0.031	0.016
200.6	0.412	0.317	0.18	0.097	0.056	0.03	0.013	0.415	0.311	0.178	0.097	0.056	0.031	0.016
200.8	0.412	0.316	0.181	0.097	0.057	0.03	0.014	0.415	0.311	0.178	0.097	0.056	0.031	0.016
201	0.411	0.316	0.181	0.097	0.057	0.03	0.013	0.415	0.311	0.179	0.097	0.056	0.031	0.016
201.2	0.411	0.316	0.182	0.096	0.056	0.03	0.013	0.415	0.312	0.179	0.097	0.056	0.031	0.016
201.4	0.411	0.316	0.182	0.097	0.056	0.029	0.013	0.415	0.312	0.179	0.097	0.056	0.031	0.016
201.6	0.41	0.316	0.182	0.096	0.056	0.029	0.012	0.415	0.312	0.179	0.097	0.056	0.031	0.016
201.8	0.41	0.315	0.183	0.096	0.056	0.029	0.012	0.415	0.312	0.179	0.097	0.056	0.031	0.016
202	0.41	0.315	0.183	0.096	0.057	0.029	0.012	0.416	0.312	0.179	0.097	0.056	0.031	0.016
202.2	0.41	0.315	0.182	0.096	0.056	0.028	0.011	0.416	0.313	0.179	0.097	0.056	0.031	0.016
202.4	0.41	0.315	0.181	0.095	0.055	0.028	0.01	0.416	0.313	0.179	0.097	0.056	0.031	0.016
202.6	0.41	0.315	0.182	0.096	0.054	0.029	0.009	0.416	0.313	0.18	0.098	0.057	0.031	0.016
202.8	0.411	0.316	0.183	0.096	0.055	0.03	0.01	0.416	0.313	0.18	0.098	0.057	0.031	0.016
203	0.411	0.317	0.182	0.096	0.054	0.029	0.009	0.416	0.313	0.18	0.098	0.057	0.031	0.016
203.2	0.412	0.317	0.182	0.097	0.054	0.029	0.009	0.416	0.314	0.18	0.098	0.057	0.031	0.016
203.4	0.412	0.317	0.182	0.097	0.054	0.029	0.009	0.417	0.314	0.18	0.098	0.057	0.031	0.016
203.6	0.413	0.318	0.183	0.096	0.053	0.03	0.009	0.417	0.314	0.18	0.098	0.057	0.031	0.016
203.8	0.414	0.319	0.184	0.097	0.054	0.031	0.01	0.417	0.314	0.18	0.098	0.057	0.031	0.016
204	0.415	0.32	0.185	0.098	0.054	0.031	0.01	0.417	0.314	0.181	0.098	0.057	0.031	0.016
204.2	0.415	0.32	0.185	0.097	0.054	0.03	0.01	0.417	0.314	0.181	0.098	0.057	0.031	0.016
204.4	0.415	0.321	0.186	0.098	0.055	0.031	0.011	0.417	0.315	0.181	0.098	0.057	0.031	0.016
204.6	0.416	0.321	0.186	0.099	0.054	0.031	0.011	0.417	0.315	0.181	0.098	0.057	0.031	0.016
204.8	0.416	0.322	0.187	0.099	0.055	0.031	0.012	0.418	0.315	0.181	0.099	0.057	0.031	0.016
205	0.416	0.322	0.187	0.1	0.055	0.031	0.012	0.418	0.315	0.181	0.099	0.057	0.031	0.016
205.2	0.417	0.322	0.186	0.1	0.055	0.031	0.012	0.418	0.315	0.181	0.099	0.057	0.032	0.016
205.4	0.416	0.323	0.186	0.1	0.056	0.031	0.013	0.418	0.316	0.182	0.099	0.057	0.032	0.016
205.6	0.416	0.323	0.187	0.1	0.056	0.031	0.013	0.418	0.316	0.182	0.099	0.057	0.032	0.016
205.8	0.417	0.324	0.186	0.1	0.057	0.032	0.013	0.418	0.316	0.182	0.099	0.057	0.032	0.016
206	0.417	0.324	0.185	0.1	0.057	0.031	0.012	0.418	0.316	0.182	0.099	0.057	0.032	0.016
206.2	0.417	0.325	0.185	0.1	0.058	0.031	0.012	0.419	0.316	0.182	0.099	0.057	0.032	0.016
206.4	0.417	0.325	0.185	0.1	0.058	0.031	0.011	0.419	0.317	0.182	0.099	0.058	0.032	0.016
206.6	0.417	0.324	0.185	0.1	0.059	0.03	0.011	0.419	0.317	0.182	0.099	0.058	0.032	0.016
206.8	0.417	0.324	0.185	0.1	0.059	0.03	0.012	0.419	0.317	0.183	0.099	0.058	0.032	0.016
207	0.417	0.323	0.185	0.098	0.059	0.029	0.011	0.419	0.317	0.183	0.099	0.058	0.032	0.016
207.2	0.416	0.323	0.186	0.098	0.059	0.029	0.011	0.419	0.317	0.183	0.1	0.058	0.032	0.016
207.4	0.417	0.323	0.186	0.098	0.058	0.029	0.01	0.419	0.317	0.183	0.1	0.058	0.032	0.016
207.6	0.416	0.322	0.187	0.097	0.058	0.029	0.011	0.42	0.318	0.183	0.1	0.058	0.032	0.016
207.8	0.416	0.323	0.188	0.098	0.059	0.03	0.012	0.42	0.318	0.183	0.1	0.058	0.032	0.016
208	0.416	0.322	0.187	0.098	0.059	0.03	0.012	0.42	0.318	0.183	0.1	0.058	0.032	0.016
208.2	0.416	0.323	0.187	0.097	0.059	0.03	0.012	0.42	0.318	0.184	0.1	0.058	0.032	0.016
208.4	0.416	0.323	0.187	0.098	0.059	0.031	0.012	0.42	0.318	0.184	0.1	0.058	0.032	0.016
208.6	0.416	0.322	0.187	0.097	0.058	0.03	0.012	0.42	0.319	0.184	0.1	0.058	0.032	0.017
208.8	0.417	0.323	0.187	0.098	0.058	0.03	0.012	0.42	0.319	0.184	0.1	0.058	0.032	0.017
209	0.417	0.323	0.186	0.098	0.057	0.03	0.012	0.421	0.319	0.184	0.1	0.058	0.032	0.017
209.2	0.418	0.323	0.186	0.099	0.056	0.029	0.011	0.421	0.319	0.184	0.1	0.058	0.032	0.017
209.4	0.417	0.322	0.185	0.098	0.055	0.029	0.011	0.421	0.319	0.184	0.1	0.058	0.032	0.017
209.6	0.419	0.323	0.186	0.099	0.056	0.029	0.011	0.421	0.319	0.185	0.101	0.058	0.032	0.017
209.8	0.419	0.324	0.186	0.099	0.056	0.029	0.011	0.421	0.32	0.185	0.101	0.058	0.032	0.017
210	0.42	0.324	0.186	0.1	0.057	0.029	0.011	0.421	0.32	0.185	0.101	0.058	0.032	0.017
210.2	0.421	0.324	0.186	0.1	0.057	0.029	0.011	0.421	0.32	0.185	0.101	0.059	0.032	0.017
210.4	0.421	0.323	0.186	0.1	0.058	0.029	0.011	0.422	0.32	0.185	0.101	0.059	0.032	0.017
210.6	0.421	0.323	0.186	0.1	0.057	0.029	0.011	0.422	0.32	0.185	0.101	0.059	0.032	0.017
210.8	0.421	0.324	0.187	0.1	0.057	0.029	0.012	0.422	0.321	0.185	0.101	0.059	0.032	0.017
211	0.422	0.323	0.187	0.1	0.058	0.029	0.012	0.422	0.321	0.185	0.101	0.059	0.032	0.017
211.2	0.421	0.322	0.187	0.1	0.057	0.029	0.012	0.422	0.321	0.186	0.101	0.059	0.032	0.017
211.4	0.42	0.323	0.186	0.1	0.057	0.029	0.012	0.422	0.321	0.186	0.101	0.059	0.032	0.017
211.6	0.42	0.323	0.187	0.1	0.058	0.03	0.013	0.422	0.321	0.186	0.101	0.059	0.032	0.017
211.8	0.419	0.323	0.187	0.1	0.058	0.03	0.013	0.422	0.322	0.186	0.102	0.059	0.032	0.017
212	0.42	0.324	0.187	0.099	0.058	0.03	0.013	0.423	0.322	0.186	0.102	0.059	0.033	0.017
212.2	0.42	0.325	0.188	0.099	0.059	0.031	0.012	0.423	0.322	0.186	0.102	0.059	0.033	0.017
212.4	0.42	0.325	0.188	0.099	0.059	0.031	0.012	0.423	0.322	0.186	0.102	0.059	0.033	0.017
212.6	0.42	0.325	0.189	0.099	0.059	0.03	0.011	0.423	0.322	0.187	0.102	0.059	0.033	0.017
212.8	0.42	0.326	0.189	0.1	0.059	0.031	0.011	0.423	0.322	0.187	0.102	0.059	0.033	0.017
213	0.421	0.325	0.189	0.1	0.059	0.031	0.011	0.423	0.323	0.187	0.102	0.059	0.033	0.017
213.2	0.421	0.326	0.19	0.101	0.059	0.031	0.01	0.423	0.323	0.187	0.102	0.059	0.033	0.017
213.4	0.421	0.327	0.191	0.101	0.06	0.031	0.01	0.424	0.323	0.187	0.102	0.059	0.033	0.017
213.6	0.421	0.328	0.191	0.102	0.061	0.032	0.01	0.424	0.323	0.187	0.102	0.059	0.033	0.017
213.8	0.422	0.328	0.192	0.102	0.061	0.032	0.01	0.424	0.323	0.187	0.102	0.059	0.033	0.017
214	0.422	0.328	0.191	0.102	0.061	0.032	0.009	0.424	0.324	0.188	0.102	0.06	0.033	0.017
214.2	0.422	0.328	0.19	0.102	0.061	0.031	0.009	0.424	0.324	0.188	0.103	0.06	0.033	0.017
214.4	0.421	0.328	0.19	0.102	0.06	0.031	0.009	0.424	0.324	0.188	0.103	0.06	0.033	0.017
214.6	0.421	0.329	0.19	0.103	0.06	0.031	0.009	0.424	0.324	0.188	0.103	0.06	0.033	0.017
214.8	0.421	0.328	0.19	0.103	0.06	0.031	0.01	0.424	0.324	0.188	0.103	0.06	0.033	0.017
215	0.421	0.328	0.189	0.103	0.061	0.031	0.011	0.425	0.324	0.188	0.103	0.06	0.033	0.017
215.2	0.42	0.327	0.189	0.103	0.059	0.031	0.012	0.425	0.325	0.188	0.103	0.06	0.033	0.017
215.4	0.421	0.328	0.189	0.103	0.059	0.031	0.013	0.425	0.325	0.188	0.103	0.06	0.033	0.017
215.6	0.421	0.329	0.189	0.103	0.059	0.031	0.013	0.425	0.325	0.189	0.103	0.06	0.033	0.017
215.8	0.421	0.33	0.19	0.103	0.06	0.031	0.014	0.425	0.325	0.189	0.103	0.06	0.033	0.017
216	0.422	0.33	0.19	0.102	0.06	0.032	0.014	0.425	0.325	0.189	0.103	0.06	0.033	0.017
216.2	0.421	0.331	0.19	0.102	0.059	0.032	0.013	0.425	0.325	0.189	0.103	0.06	0.033	0.017
216.4	0.422	0.331	0.191	0.101	0.059	0.032	0.013	0.426	0.326	0.189	0.103	0.06	0.033	0.017
216.6	0.422	0.331	0.191	0.101	0.058	0.031	0.013	0.426	0.326	0.189	0.104	0.06	0.033	0.017
216.8	0.422	0.33	0.191	0.102	0.058	0.031	0.012	0.426	0.326	0.189	0.104	0.06	0.033	0.017
217	0.423	0.33	0.191	0.101	0.058	0.031	0.012	0.426	0.326	0.19	0.104	0.06	0.033	0.017
217.2	0.423	0.33	0.191	0.101	0.058	0.031	0.012	0.426	0.326	0.19	0.104	0.06	0.033	0.017
217.4	0.423	0.33	0.191	0.102	0.058	0.031	0.012	0.426	0.327	0.19	0.104	0.06	0.033	0.017
217.6	0.423	0.33	0.191	0.101	0.058	0.031	0.011	0.426	0.327	0.19	0.104	0.06	0.033	0.017
217.8	0.423	0.33	0.19	0.1	0.057	0.031	0.011	0.426	0.327	0.19	0.104	0.061	0.033	0.017
218	0.423	0.33	0.19	0.101	0.057	0.031	0.01	0.427	0.327	0.19	0.104	0.061	0.033	0.017
218.2	0.424	0.33	0.19	0.1	0.057	0.032	0.011	0.427	0.327	0.19	0.104	0.061	0.033	0.017
218.4	0.424	0.331	0.191	0.101	0.057	0.033	0.012	0.427	0.327	0.191	0.104	0.061	0.033	0.017
218.6	0.424	0.331	0.192	0.102	0.058	0.033	0.012	0.427	0.328	0.191	0.104	0.061	0.034	0.017
218.8	0.426	0.332	0.193	0.102	0.059	0.034	0.013	0.427	0.328	0.191	0.104	0.061	0.034	0.017
219	0.426	0.332	0.193	0.103	0.06	0.035	0.014	0.427	0.328	0.191	0.105	0.061	0.034	0.017
219.2	0.427	0.332	0.194	0.103	0.059	0.035	0.015	0.427	0.328	0.191	0.105	0.061	0.034	0.017
219.4	0.427	0.333	0.195	0.103	0.061	0.035	0.016	0.427	0.328	0.191	0.105	0.061	0.034	0.017
219.6	0.427	0.333	0.195	0.104	0.061	0.036	0.016	0.428	0.329	0.191	0.105	0.061	0.034	0.017
219.8	0.428	0.333	0.196	0.103	0.061	0.036	0.015	0.428	0.329	0.191	0.105	0.061	0.034	0.017
220	0.428	0.333	0.196	0.103	0.061	0.037	0.015	0.428	0.329	0.192	0.105	0.061	0.034	0.017
220.2	0.429	0.333	0.197	0.103	0.061	0.036	0.015	0.428	0.329	0.192	0.105	0.061	0.034	0.017
220.4	0.429	0.333	0.197	0.103	0.061	0.036	0.015	0.428	0.329	0.192	0.105	0.061	0.034	0.017
220.6	0.429	0.333	0.198	0.104	0.061	0.035	0.015	0.428	0.329	0.192	0.105	0.061	0.034	0.017
220.8	0.429	0.333	0.198	0.104	0.061	0.035	0.014	0.428	0.33	0.192	0.105	0.061	0.034	0.017
221	0.428	0.333	0.198	0.104	0.061	0.034	0.014	0.428	0.33	0.192	0.105	0.061	0.034	0.017
221.2	0.427	0.333	0.196	0.103	0.06	0.034	0.014	0.429	0.33	0.192	0.105	0.061	0.034	0.017
221.4	0.427	0.333	0.197	0.103	0.06	0.034	0.014	0.429	0.33	0.193	0.106	0.061	0.034	0.018
221.6	0.426	0.333	0.196	0.103	0.06	0.034	0.013	0.429	0.33	0.193	0.106	0.062	0.034	0.018
221.8	0.427	0.333	0.196	0.103	0.059	0.033	0.013	0.429	0.33	0.193	0.106	0.062	0.034	0.018
222	0.427	0.334	0.195	0.103	0.06	0.032	0.014	0.429	0.331	0.193	0.106	0.062	0.034	0.018
222.2	0.427	0.334	0.196	0.103	0.06	0.032	0.013	0.429	0.331	0.193	0.106	0.062	0.034	0.018
222.4	0.427	0.335	0.195	0.104	0.06	0.032	0.013	0.429	0.331	0.193	0.106	0.062	0.034	0.018
222.6	0.427	0.335	0.195	0.104	0.06	0.032	0.014	0.429	0.331	0.193	0.106	0.062	0.034	0.018
222.8	0.427	0.336	0.195	0.105	0.06	0.032	0.014	0.43	0.331	0.193	0.106	0.062	0.034	0.018
223	0.427	0.336	0.195	0.104	0.06	0.032	0.014	0.43	0.331	0.194	0.106	0.062	0.034	0.018
223.2	0.428	0.336	0.195	0.105	0.06	0.031	0.014	0.43	0.332	0.194	0.106	0.062	0.034	0.018
223.4	0.428	0.336	0.195	0.105	0.06	0.032	0.014	0.43	0.332	0.194	0.106	0.062	0.034	0.018
223.6	0.428	0.336	0.195	0.105	0.06	0.032	0.014	0.43	0.332	0.194	0.106	0.062	0.034	0.018
223.8	0.43	0.336	0.196	0.106	0.06	0.032	0.013	0.43	0.332	0.194	0.107	0.062	0.034	0.018
224	0.43	0.336	0.196	0.106	0.061	0.032	0.014	0.43	0.332	0.194	0.107	0.062	0.034	0.018
224.2	0.43	0.336	0.197	0.105	0.061	0.031	0.013	0.43	0.333	0.194	0.107	0.062	0.034	0.018
224.4	0.43	0.336	0.196	0.105	0.061	0.031	0.012	0.431	0.333	0.195	0.107	0.062	0.034	0.018
224.6	0.43	0.336	0.196	0.104	0.06	0.03	0.011	0.431	0.333	0.195	0.107	0.062	0.034	0.018
224.8	0.429	0.336	0.196	0.103	0.06	0.031	0.011	0.431	0.333	0.195	0.107	0.062	0.034	0.018
225	0.428	0.337	0.196	0.103	0.06	0.031	0.01	0.431	0.333	0.195	0.107	0.062	0.034	0.018
225.2	0.428	0.336	0.195	0.103	0.059	0.03	0.009	0.431	0.333	0.195	0.107	0.062	0.034	0.018
225.4	0.428	0.336	0.195	0.102	0.059	0.03	0.009	0.431	0.334	0.195	0.107	0.063	0.035	0.018
225.6	0.428	0.335	0.195	0.102	0.059	0.03	0.009	0.431	0.334	0.195	0.107	0.063	0.035	0.018
225.8	0.428	0.336	0.194	0.102	0.059	0.029	0.009	0.431	0.334	0.196	0.107	0.063	0.035	0.018
226	0.427	0.336	0.193	0.102	0.059	0.029	0.009	0.431	0.334	0.196	0.107	0.063	0.035	0.018
226.2	0.427	0.337	0.194	0.102	0.06	0.03	0.01	0.432	0.334	0.196	0.108	0.063	0.035	0.018
226.4	0.427	0.337	0.193	0.102	0.059	0.029	0.009	0.432	0.334	0.196	0.108	0.063	0.035	0.018
226.6	0.427	0.338	0.193	0.103	0.06	0.029	0.01	0.432	0.335	0.196	0.108	0.063	0.035	0.018
226.8	0.428	0.339	0.194	0.104	0.06	0.03	0.011	0.432	0.335	0.196	0.108	0.063	0.035	0.018
227	0.429	0.339	0.194	0.105	0.06	0.03	0.01	0.432	0.335	0.196	0.108	0.063	0.035	0.018
227.2	0.429	0.339	0.195	0.106	0.061	0.031	0.01	0.432	0.335	0.196	0.108	0.063	0.035	0.018
227.4	0.43	0.339	0.195	0.107	0.061	0.031	0.011	0.432	0.335	0.197	0.108	0.063	0.035	0.018
227.6	0.432	0.339	0.196	0.108	0.062	0.032	0.011	0.432	0.335	0.197	0.108	0.063	0.035	0.018
227.8	0.433	0.34	0.198	0.109	0.063	0.033	0.012	0.433	0.336	0.197	0.108	0.063	0.035	0.018
228	0.433	0.34	0.198	0.109	0.064	0.033	0.012	0.433	0.336	0.197	0.108	0.063	0.035	0.018
228.2	0.434	0.341	0.199	0.11	0.065	0.033	0.013	0.433	0.336	0.197	0.108	0.063	0.035	0.018
228.4	0.434	0.341	0.199	0.11	0.064	0.034	0.013	0.433	0.336	0.197	0.108	0.063	0.035	0.018
228.6	0.434	0.342	0.2	0.11	0.065	0.034	0.014	0.433	0.336	0.197	0.109	0.063	0.035	0.018
228.8	0.435	0.342	0.2	0.11	0.065	0.035	0.014	0.433	0.336	0.197	0.109	0.063	0.035	0.018
229	0.435	0.342	0.201	0.11	0.065	0.034	0.015	0.433	0.337	0.198	0.109	0.063	0.035	0.018
229.2	0.434	0.342	0.2	0.109	0.064	0.034	0.014	0.433	0.337	0.198	0.109	0.063	0.035	0.018
229.4	0.434	0.342	0.199	0.107	0.063	0.035	0.015	0.433	0.337	0.198	0.109	0.064	0.035	0.018
229.6	0.433	0.342	0.2	0.107	0.063	0.034	0.015	0.434	0.337	0.198	0.109	0.064	0.035	0.018
229.8	0.433	0.343	0.199	0.106	0.064	0.034	0.014	0.434	0.337	0.198	0.109	0.064	0.035	0.018
230	0.433	0.343	0.199	0.106	0.064	0.034	0.014	0.434	0.337	0.198	0.109	0.064	0.035	0.018
230.2	0.433	0.343	0.199	0.105	0.063	0.033	0.014	0.434	0.338	0.198	0.109	0.064	0.035	0.018
230.4	0.432	0.342	0.197	0.104	0.061	0.031	0.012	0.434	0.338	0.199	0.109	0.064	0.035	0.018
230.6	0.432	0.343	0.197	0.104	0.061	0.032	0.012	0.434	0.338	0.199	0.109	0.064	0.035	0.018
230.8	0.432	0.343	0.198	0.104	0.061	0.032	0.012	0.434	0.338	0.199	0.109	0.064	0.035	0.018
231	0.432	0.343	0.198	0.105	0.061	0.033	0.012	0.434	0.338	0.199	0.11	0.064	0.035	0.018
231.2	0.431	0.343	0.198	0.105	0.061	0.032	0.011	0.434	0.338	0.199	0.11	0.064	0.035	0.018
231.4	0.431	0.342	0.198	0.105	0.061	0.032	0.011	0.435	0.339	0.199	0.11	0.064	0.035	0.018
231.6	0.432	0.343	0.198	0.106	0.062	0.033	0.01	0.435	0.339	0.199	0.11	0.064	0.035	0.018
231.8	0.432	0.343	0.199	0.106	0.062	0.033	0.009	0.435	0.339	0.199	0.11	0.064	0.035	0.018
232	0.432	0.343	0.2	0.107	0.061	0.033	0.009	0.435	0.339	0.2	0.11	0.064	0.035	0.018
232.2	0.433	0.343	0.2	0.108	0.062	0.034	0.01	0.435	0.339	0.2	0.11	0.064	0.036	0.018
232.4	0.434	0.343	0.201	0.108	0.062	0.035	0.01	0.435	0.339	0.2	0.11	0.064	0.036	0.018
232.6	0.434	0.343	0.2	0.108	0.063	0.034	0.01	0.435	0.34	0.2	0.11	0.064	0.036	0.018
232.8	0.434	0.343	0.201	0.108	0.063	0.034	0.01	0.435	0.34	0.2	0.11	0.064	0.036	0.018
233	0.435	0.344	0.201	0.107	0.063	0.034	0.01	0.435	0.34	0.2	0.11	0.064	0.036	0.018
233.2	0.435	0.344	0.202	0.108	0.063	0.034	0.01	0.436	0.34	0.2	0.11	0.065	0.036	0.018
233.4	0.435	0.344	0.202	0.108	0.064	0.034	0.011	0.436	0.34	0.201	0.111	0.065	0.036	0.018
233.6	0.435	0.345	0.203	0.108	0.065	0.033	0.011	0.436	0.34	0.201	0.111	0.065	0.036	0.018
233.8	0.436	0.345	0.202	0.108	0.065	0.033	0.011	0.436	0.341	0.201	0.111	0.065	0.036	0.018
234	0.436	0.346	0.202	0.108	0.065	0.033	0.012	0.436	0.341	0.201	0.111	0.065	0.036	0.018
234.2	0.436	0.346	0.201	0.109	0.065	0.033	0.012	0.436	0.341	0.201	0.111	0.065	0.036	0.019
234.4	0.436	0.346	0.201	0.109	0.064	0.032	0.012	0.436	0.341	0.201	0.111	0.065	0.036	0.019
234.6	0.436	0.346	0.202	0.11	0.065	0.033	0.013	0.436	0.341	0.201	0.111	0.065	0.036	0.019
234.8	0.436	0.346	0.202	0.111	0.065	0.033	0.013	0.436	0.341	0.201	0.111	0.065	0.036	0.019
235	0.436	0.346	0.202	0.112	0.064	0.032	0.013	0.437	0.342	0.202	0.111	0.065	0.036	0.019
235.2	0.435	0.346	0.202	0.111	0.064	0.032	0.013	0.437	0.342	0.202	0.111	0.065	0.036	0.019
235.4	0.436	0.346	0.203	0.111	0.064	0.033	0.014	0.437	0.342	0.202	0.111	0.065	0.036	0.019
235.6	0.437	0.346	0.203	0.111	0.064	0.033	0.014	0.437	0.342	0.202	0.111	0.065	0.036	0.019
235.8	0.437	0.346	0.204	0.111	0.063	0.034	0.014	0.437	0.342	0.202	0.112	0.065	0.036	0.019
236	0.437	0.346	0.204	0.111	0.064	0.034	0.014	0.437	0.342	0.202	0.112	0.065	0.036	0.019
236.2	0.438	0.346	0.204	0.112	0.064	0.035	0.015	0.437	0.343	0.202	0.112	0.065	0.036	0.019
236.4	0.438	0.345	0.203	0.111	0.063	0.034	0.015	0.437	0.343	0.202	0.112	0.065	0.036	0.019
236.6	0.438	0.345	0.204	0.111	0.063	0.034	0.014	0.437	0.343	0.203	0.112	0.065	0.036	0.019
236.8	0.438	0.345	0.204	0.11	0.063	0.034	0.014	0.438	0.343	0.203	0.112	0.065	0.036	0.019
237	0.437	0.344	0.204	0.109	0.063	0.033	0.013	0.438	0.343	0.203	0.112	0.066	0.036	0.019
237.2	0.437	0.344	0.205	0.11	0.062	0.033	0.013	0.438	0.343	0.203	0.112	0.066	0.036	0.019
237.4	0.437	0.344	0.204	0.109	0.062	0.033	0.013	0.438	0.344	0.203	0.112	0.066	0.036	0.019
237.6	0.437	0.345	0.205	0.109	0.062	0.033	0.013	0.438	0.344	0.203	0.112	0.066	0.036	0.019
237.8	0.437	0.346	0.204	0.11	0.063	0.033	0.013	0.438	0.344	0.203	0.112	0.066	0.036	0.019
238	0.438	0.347	0.204	0.11	0.063	0.034	0.013	0.438	0.344	0.204	0.112	0.066	0.036	0.019
238.2	0.439	0.347	0.205	0.111	0.063	0.034	0.014	0.438	0.344	0.204	0.113	0.066	0.036	0.019
238.4	0.439	0.347	0.206	0.111	0.063	0.034	0.014	0.438	0.344	0.204	0.113	0.066	0.036	0.019
238.6	0.44	0.348	0.206	0.111	0.063	0.035	0.013	0.439	0.345	0.204	0.113	0.066	0.036	0.019
238.8	0.44	0.347	0.206	0.111	0.064	0.035	0.013	0.439	0.345	0.204	0.113	0.066	0.037	0.019
239	0.441	0.348	0.208	0.112	0.064	0.036	0.015	0.439	0.345	0.204	0.113	0.066	0.037	0.019
239.2	0.442	0.348	0.208	0.112	0.064	0.035	0.015	0.439	0.345	0.204	0.113	0.066	0.037	0.019
239.4	0.443	0.349	0.209	0.112	0.064	0.036	0.015	0.439	0.345	0.204	0.113	0.066	0.037	0.019
239.6	0.443	0.35	0.209	0.113	0.065	0.036	0.015	0.439	0.345	0.205	0.113	0.066	0.037	0.019
239.8	0.443	0.35	0.209	0.113	0.065	0.037	0.015	0.439	0.346	0.205	0.113	0.066	0.037	0.019
240	0.444	0.35	0.209	0.114	0.065	0.036	0.016	0.439	0.346	0.205	0.113	0.066	0.037	0.019
240.2	0.445	0.35	0.209	0.113	0.065	0.037	0.015	0.439	0.346	0.205	0.113	0.066	0.037	0.019
240.4	0.445	0.35	0.209	0.113	0.065	0.037	0.014	0.439	0.346	0.205	0.113	0.066	0.037	0.019
240.6	0.445	0.35	0.208	0.113	0.065	0.037	0.014	0.44	0.346	0.205	0.114	0.066	0.037	0.019
240.8	0.445	0.35	0.207	0.113	0.064	0.037	0.015	0.44	0.346	0.205	0.114	0.066	0.037	0.019
241	0.444	0.35	0.207	0.113	0.064	0.036	0.014	0.44	0.347	0.205	0.114	0.067	0.037	0.019
241.2	0.444	0.351	0.207	0.113	0.065	0.037	0.014	0.44	0.347	0.206	0.114	0.067	0.037	0.019
241.4	0.445	0.351	0.206	0.113	0.065	0.036	0.013	0.44	0.347	0.206	0.114	0.067	0.037	0.019
241.6	0.445	0.352	0.206	0.114	0.065	0.036	0.014	0.44	0.347	0.206	0.114	0.067	0.037	0.019
241.8	0.444	0.353	0.205	0.114	0.066	0.036	0.014	0.44	0.347	0.206	0.114	0.067	0.037	0.019
242	0.445	0.353	0.205	0.114	0.065	0.036	0.014	0.44	0.347	0.206	0.114	0.067	0.037	0.019
242.2	0.445	0.352	0.206	0.114	0.065	0.035	0.014	0.44	0.347	0.206	0.114	0.067	0.037	0.019
242.4	0.444	0.351	0.205	0.114	0.065	0.034	0.013	0.441	0.348	0.206	0.114	0.067	0.037	0.019
242.6	0.444	0.351	0.205	0.114	0.066	0.034	0.013	0.441	0.348	0.206	0.114	0.067	0.037	0.019
242.8	0.444	0.351	0.206	0.114	0.066	0.034	0.013	0.441	0.348	0.207	0.114	0.067	0.037	0.019
243	0.444	0.351	0.207	0.115	0.066	0.034	0.013	0.441	0.348	0.207	0.115	0.067	0.037	0.019
243.2	0.443	0.351	0.206	0.115	0.065	0.032	0.013	0.441	0.348	0.207	0.115	0.067	0.037	0.019
243.4	0.442	0.352	0.207	0.116	0.066	0.033	0.014	0.441	0.348	0.207	0.115	0.067	0.037	0.019
243.6	0.443	0.352	0.207	0.117	0.066	0.034	0.014	0.441	0.349	0.207	0.115	0.067	0.037	0.019
243.8	0.442	0.351	0.207	0.116	0.066	0.034	0.013	0.441	0.349	0.207	0.115	0.067	0.037	0.019
244	0.442	0.351	0.206	0.115	0.066	0.034	0.013	0.441	0.349	0.207	0.115	0.067	0.037	0.019
244.2	0.442	0.351	0.206	0.115	0.066	0.035	0.013	0.441	0.349	0.208	0.115	0.067	0.037	0.019
244.4	0.442	0.351	0.206	0.115	0.067	0.036	0.013	0.442	0.349	0.208	0.115	0.067	0.037	0.019
244.6	0.442	0.352	0.207	0.115	0.067	0.037	0.014	0.442	0.349	0.208	0.115	0.067	0.037	0.019
244.8	0.442	0.353	0.207	0.114	0.066	0.036	0.013	0.442	0.35	0.208	0.115	0.068	0.037	0.019
245	0.442	0.353	0.207	0.113	0.066	0.037	0.013	0.442	0.35	0.208	0.115	0.068	0.037	0.019
245.2	0.442	0.354	0.208	0.113	0.066	0.037	0.012	0.442	0.35	0.208	0.115	0.068	0.037	0.019
245.4	0.443	0.353	0.208	0.113	0.065	0.037	0.012	0.442	0.35	0.208	0.116	0.068	0.037	0.019
245.6	0.442	0.353	0.208	0.112	0.064	0.036	0.011	0.442	0.35	0.208	0.116	0.068	0.038	0.019
245.8	0.443	0.353	0.208	0.112	0.064	0.036	0.011	0.442	0.35	0.209	0.116	0.068	0.038	0.019
246	0.445	0.353	0.209	0.112	0.064	0.036	0.011	0.442	0.35	0.209	0.116	0.068	0.038	0.019
246.2	0.445	0.353	0.21	0.112	0.064	0.035	0.011	0.442	0.351	0.209	0.116	0.068	0.038	0.019
246.4	0.445	0.353	0.21	0.112	0.064	0.036	0.012	0.443	0.351	0.209	0.116	0.068	0.038	0.019
246.6	0.446	0.354	0.211	0.113	0.064	0.036	0.013	0.443	0.351	0.209	0.116	0.068	0.038	0.019
246.8	0.446	0.354	0.211	0.114	0.063	0.036	0.013	0.443	0.351	0.209	0.116	0.068	0.038	0.019
247	0.446	0.355	0.211	0.114	0.064	0.035	0.014	0.443	0.351	0.209	0.116	0.068	0.038	0.019
247.2	0.446	0.355	0.211	0.114	0.064	0.036	0.015	0.443	0.351	0.209	0.116	0.068	0.038	0.02
247.4	0.447	0.356	0.212	0.115	0.065	0.037	0.016	0.443	0.352	0.21	0.116	0.068	0.038	0.02
247.6	0.447	0.356	0.211	0.115	0.065	0.037	0.016	0.443	0.352	0.21	0.116	0.068	0.038	0.02
247.8	0.447	0.356	0.212	0.115	0.066	0.037	0.016	0.443	0.352	0.21	0.117	0.068	0.038	0.02
248	0.447	0.356	0.212	0.116	0.067	0.037	0.017	0.443	0.352	0.21	0.117	0.068	0.038	0.02
248.2	0.448	0.357	0.212	0.116	0.068	0.037	0.018	0.443	0.352	0.21	0.117	0.068	0.038	0.02
248.4	0.448	0.358	0.212	0.117	0.068	0.038	0.018	0.443	0.352	0.21	0.117	0.068	0.038	0.02
248.6	0.447	0.357	0.212	0.116	0.068	0.038	0.017	0.444	0.353	0.21	0.117	0.069	0.038	0.02
248.8	0.447	0.357	0.211	0.115	0.067	0.038	0.016	0.444	0.353	0.21	0.117	0.069	0.038	0.02
249	0.448	0.357	0.211	0.116	0.068	0.039	0.016	0.444	0.353	0.211	0.117	0.069	0.038	0.02
249.2	0.448	0.357	0.212	0.116	0.068	0.039	0.016	0.444	0.353	0.211	0.117	0.069	0.038	0.02
249.4	0.448	0.356	0.212	0.116	0.068	0.039	0.015	0.444	0.353	0.211	0.117	0.069	0.038	0.02
249.6	0.448	0.356	0.212	0.115	0.068	0.038	0.015	0.444	0.353	0.211	0.117	0.069	0.038	0.02
249.8	0.448	0.356	0.212	0.115	0.068	0.038	0.014	0.444	0.353	0.211	0.117	0.069	0.038	0.02
250	0.448	0.355	0.212	0.115	0.067	0.037	0.013	0.444	0.354	0.211	0.117	0.069	0.038	0.02
250.2	0.447	0.355	0.212	0.115	0.068	0.037	0.013	0.444	0.354	0.211	0.117	0.069	0.038	0.02
250.4	0.447	0.355	0.212	0.115	0.067	0.038	0.014	0.444	0.354	0.211	0.118	0.069	0.038	0.02
250.6	0.447	0.355	0.212	0.115	0.066	0.036	0.014	0.445	0.354	0.212	0.118	0.069	0.038	0.02
250.8	0.447	0.354	0.212	0.115	0.066	0.037	0.014	0.445	0.354	0.212	0.118	0.069	0.038	0.02
251	0.447	0.355	0.211	0.116	0.066	0.037	0.014	0.445	0.354	0.212	0.118	0.069	0.038	0.02
251.2	0.447	0.356	0.212	0.116	0.067	0.037	0.015	0.445	0.355	0.212	0.118	0.069	0.038	0.02
251.4	0.448	0.357	0.214	0.117	0.068	0.038	0.016	0.445	0.355	0.212	0.118	0.069	0.038	0.02
251.6	0.449	0.358	0.215	0.118	0.068	0.038	0.017	0.445	0.355	0.212	0.118	0.069	0.038	0.02
251.8	0.449	0.358	0.216	0.117	0.068	0.038	0.017	0.445	0.355	0.212	0.118	0.069	0.038	0.02
252	0.45	0.358	0.215	0.117	0.069	0.037	0.017	0.445	0.355	0.212	0.118	0.069	0.038	0.02
252.2	0.451	0.359	0.216	0.118	0.069	0.038	0.018	0.445	0.355	0.213	0.118	0.069	0.038	0.02
252.4	0.451	0.359	0.215	0.118	0.07	0.038	0.018	0.445	0.355	0.213	0.118	0.069	0.039	0.02
252.6	0.451	0.36	0.216	0.118	0.07	0.038	0.018	0.445	0.356	0.213	0.118	0.07	0.039	0.02
252.8	0.451	0.36	0.215	0.118	0.07	0.038	0.017	0.446	0.356	0.213	0.119	0.07	0.039	0.02
253	0.452	0.361	0.215	0.117	0.069	0.038	0.017	0.446	0.356	0.213	0.119	0.07	0.039	0.02
253.2	0.451	0.361	0.214	0.117	0.069	0.037	0.018	0.446	0.356	0.213	0.119	0.07	0.039	0.02
253.4	0.451	0.361	0.214	0.117	0.068	0.037	0.017	0.446	0.356	0.213	0.119	0.07	0.039	0.02
253.6	0.45	0.361	0.213	0.116	0.068	0.036	0.016	0.446	0.356	0.213	0.119	0.07	0.039	0.02
253.8	0.449	0.36	0.212	0.116	0.067	0.035	0.015	0.446	0.356	0.214	0.119	0.07	0.039	0.02
254	0.449	0.359	0.212	0.115	0.066	0.034	0.015	0.446	0.357	0.214	0.119	0.07	0.039	0.02
254.2	0.449	0.359	0.211	0.115	0.066	0.034	0.015	0.446	0.357	0.214	0.119	0.07	0.039	0.02
254.4	0.449	0.358	0.211	0.115	0.066	0.034	0.015	0.446	0.357	0.214	0.119	0.07	0.039	0.02
254.6	0.449	0.358	0.212	0.116	0.065	0.034	0.015	0.446	0.357	0.214	0.119	0.07	0.039	0.02
254.8	0.449	0.359	0.212	0.116	0.066	0.035	0.015	0.447	0.357	0.214	0.119	0.07	0.039	0.02
255	0.449	0.36	0.213	0.116	0.066	0.035	0.015	0.447	0.357	0.214	0.119	0.07	0.039	0.02
255.2	0.45	0.361	0.215	0.116	0.068	0.036	0.016	0.447	0.358	0.214	0.12	0.07	0.039	0.02
255.4	0.451	0.362	0.216	0.117	0.069	0.037	0.016	0.447	0.358	0.215	0.12	0.07	0.039	0.02
255.6	0.451	0.362	0.215	0.117	0.069	0.037	0.016	0.447	0.358	0.215	0.12	0.07	0.039	0.02
255.8	0.452	0.362	0.217	0.117	0.07	0.038	0.015	0.447	0.358	0.215	0.12	0.07	0.039	0.02
256	0.453	0.362	0.218	0.118	0.071	0.038	0.016	0.447	0.358	0.215	0.12	0.07	0.039	0.02
256.2	0.453	0.363	0.218	0.119	0.071	0.039	0.016	0.447	0.358	0.215	0.12	0.07	0.039	0.02
256.4	0.453	0.363	0.218	0.119	0.072	0.039	0.017	0.447	0.358	0.215	0.12	0.071	0.039	0.02
256.6	0.452	0.364	0.218	0.119	0.072	0.04	0.016	0.447	0.359	0.215	0.12	0.071	0.039	0.02
256.8	0.452	0.364	0.217	0.119	0.071	0.04	0.016	0.447	0.359	0.215	0.12	0.071	0.039	0.02
257	0.451	0.363	0.216	0.119	0.071	0.039	0.015	0.448	0.359	0.216	0.12	0.071	0.039	0.02
257.2	0.451	0.363	0.217	0.119	0.071	0.039	0.015	0.448	0.359	0.216	0.12	0.071	0.039	0.02
257.4	0.451	0.363	0.216	0.12	0.071	0.039	0.015	0.448	0.359	0.216	0.12	0.071	0.039	0.02
257.6	0.45	0.362	0.216	0.119	0.07	0.038	0.014	0.448	0.359	0.216	0.12	0.071	0.039	0.02
257.8	0.45	0.362	0.216	0.119	0.07	0.038	0.015	0.448	0.359	0.216	0.121	0.071	0.039	0.02
258	0.449	0.362	0.216	0.119	0.069	0.038	0.015	0.448	0.36	0.216	0.121	0.071	0.039	0.02
258.2	0.45	0.362	0.215	0.119	0.069	0.038	0.016	0.448	0.36	0.216	0.121	0.071	0.039	0.02
258.4	0.45	0.363	0.215	0.119	0.069	0.038	0.016	0.448	0.36	0.216	0.121	0.071	0.039	0.02
258.6	0.449	0.363	0.215	0.119	0.068	0.038	0.016	0.448	0.36	0.217	0.121	0.071	0.039	0.02
258.8	0.45	0.363	0.214	0.118	0.069	0.037	0.016	0.448	0.36	0.217	0.121	0.071	0.039	0.02
259	0.45	0.364	0.214	0.118	0.07	0.037	0.015	0.448	0.36	0.217	0.121	0.071	0.039	0.02
259.2	0.452	0.365	0.215	0.118	0.07	0.039	0.016	0.448	0.361	0.217	0.121	0.071	0.04	0.02
259.4	0.452	0.365	0.215	0.118	0.069	0.038	0.015	0.449	0.361	0.217	0.121	0.071	0.04	0.02
259.6	0.453	0.366	0.215	0.12	0.07	0.039	0.015	0.449	0.361	0.217	0.121	0.071	0.04	0.02
259.8	0.454	0.367	0.216	0.121	0.071	0.039	0.016	0.449	0.361	0.217	0.121	0.071	0.04	0.02
260	0.454	0.366	0.216	0.121	0.07	0.038	0.015	0.449	0.361	0.217	0.121	0.071	0.04	0.021
260.2	0.454	0.367	0.216	0.121	0.07	0.039	0.015	0.449	0.361	0.218	0.122	0.071	0.04	0.021
260.4	0.455	0.368	0.217	0.123	0.071	0.04	0.016	0.449	0.361	0.218	0.122	0.072	0.04	0.021
260.6	0.456	0.368	0.217	0.124	0.072	0.041	0.015	0.449	0.362	0.218	0.122	0.072	0.04	0.021
260.8	0.456	0.368	0.217	0.124	0.071	0.041	0.015	0.449	0.362	0.218	0.122	0.072	0.04	0.021
261	0.457	0.369	0.218	0.124	0.072	0.04	0.015	0.449	0.362	0.218	0.122	0.072	0.04	0.021
261.2	0.457	0.369	0.219	0.125	0.072	0.041	0.015	0.449	0.362	0.218	0.122	0.072	0.04	0.021
261.4	0.458	0.369	0.219	0.125	0.072	0.04	0.016	0.449	0.362	0.218	0.122	0.072	0.04	0.021
261.6	0.458	0.368	0.219	0.124	0.073	0.04	0.016	0.45	0.362	0.218	0.122	0.072	0.04	0.021
261.8	0.457	0.368	0.22	0.124	0.072	0.04	0.016	0.45	0.362	0.219	0.122	0.072	0.04	0.021
262	0.457	0.367	0.219	0.124	0.072	0.04	0.016	0.45	0.363	0.219	0.122	0.072	0.04	0.021
262.2	0.457	0.367	0.22	0.124	0.072	0.041	0.017	0.45	0.363	0.219	0.122	0.072	0.04	0.021
262.4	0.457	0.366	0.219	0.123	0.072	0.04	0.017	0.45	0.363	0.219	0.122	0.072	0.04	0.021
262.6	0.456	0.366	0.22	0.122	0.072	0.04	0.017	0.45	0.363	0.219	0.122	0.072	0.04	0.021
262.8	0.456	0.366	0.22	0.122	0.072	0.039	0.016	0.45	0.363	0.219	0.123	0.072	0.04	0.021
263	0.456	0.366	0.219	0.121	0.071	0.039	0.016	0.45	0.363	0.219	0.123	0.072	0.04	0.021
263.2	0.457	0.366	0.22	0.121	0.071	0.039	0.017	0.45	0.363	0.219	0.123	0.072	0.04	0.021
263.4	0.456	0.366	0.219	0.121	0.071	0.038	0.017	0.45	0.364	0.22	0.123	0.072	0.04	0.021
263.6	0.456	0.366	0.219	0.121	0.071	0.038	0.017	0.45	0.364	0.22	0.123	0.072	0.04	0.021
263.8	0.456	0.365	0.218	0.12	0.07	0.037	0.016	0.45	0.364	0.22	0.123	0.072	0.04	0.021
264	0.455	0.364	0.218	0.119	0.069	0.036	0.015	0.451	0.364	0.22	0.123	0.072	0.04	0.021
264.2	0.456	0.366	0.218	0.121	0.069	0.038	0.016	0.451	0.364	0.22	0.123	0.072	0.04	0.021
264.4	0.457	0.366	0.219	0.121	0.07	0.038	0.015	0.451	0.364	0.22	0.123	0.073	0.04	0.021
264.6	0.456	0.366	0.219	0.121	0.069	0.037	0.016	0.451	0.364	0.22	0.123	0.073	0.04	0.021
264.8	0.456	0.366	0.219	0.12	0.068	0.036	0.015	0.451	0.365	0.22	0.123	0.073	0.04	0.021
265	0.456	0.366	0.219	0.119	0.069	0.036	0.015	0.451	0.365	0.221	0.123	0.073	0.04	0.021
265.2	0.456	0.366	0.218	0.119	0.068	0.035	0.015	0.451	0.365	0.221	0.124	0.073	0.04	0.021
265.4	0.456	0.366	0.218	0.119	0.069	0.036	0.015	0.451	0.365	0.221	0.124	0.073	0.04	0.021
265.6	0.456	0.367	0.219	0.12	0.07	0.037	0.015	0.451	0.365	0.221	0.124	0.073	0.04	0.021
265.8	0.455	0.366	0.219	0.12	0.07	0.037	0.014	0.451	0.365	0.221	0.124	0.073	0.04	0.021
266	0.456	0.367	0.22	0.121	0.071	0.038	0.015	0.451	0.365	0.221	0.124	0.073	0.041	0.021
266.2	0.456	0.368	0.22	0.121	0.072	0.038	0.015	0.451	0.366	0.221	0.124	0.073	0.041	0.021
266.4	0.455	0.368	0.221	0.12	0.071	0.039	0.014	0.452	0.366	0.221	0.124	0.073	0.041	0.021
266.6	0.456	0.369	0.221	0.121	0.071	0.039	0.014	0.452	0.366	0.221	0.124	0.073	0.041	0.021
266.8	0.455	0.369	0.221	0.122	0.072	0.038	0.015	0.452	0.366	0.222	0.124	0.073	0.041	0.021
267	0.455	0.37	0.222	0.122	0.072	0.039	0.016	0.452	0.366	0.222	0.124	0.073	0.041	0.021
267.2	0.456	0.371	0.223	0.123	0.072	0.039	0.016	0.452	0.366	0.222	0.124	0.073	0.041	0.021
267.4	0.456	0.371	0.223	0.124	0.072	0.04	0.016	0.452	0.366	0.222	0.124	0.073	0.041	0.021
267.6	0.456	0.371	0.223	0.124	0.072	0.04	0.017	0.452	0.367	0.222	0.124	0.073	0.041	0.021
267.8	0.457	0.372	0.223	0.125	0.072	0.041	0.017	0.452	0.367	0.222	0.125	0.073	0.041	0.021
268	0.458	0.372	0.224	0.126	0.072	0.041	0.016	0.452	0.367	0.222	0.125	0.073	0.041	0.021
268.2	0.459	0.373	0.224	0.127	0.072	0.041	0.016	0.452	0.367	0.222	0.125	0.074	0.041	0.021
268.4	0.459	0.373	0.225	0.126	0.072	0.04	0.016	0.452	0.367	0.223	0.125	0.074	0.041	0.021
268.6	0.459	0.372	0.223	0.126	0.071	0.039	0.016	0.452	0.367	0.223	0.125	0.074	0.041	0.021
268.8	0.459	0.372	0.222	0.125	0.07	0.038	0.014	0.453	0.367	0.223	0.125	0.074	0.041	0.021
269	0.46	0.372	0.221	0.125	0.07	0.038	0.015	0.453	0.368	0.223	0.125	0.074	0.041	0.021
269.2	0.46	0.371	0.221	0.125	0.07	0.038	0.015	0.453	0.368	0.223	0.125	0.074	0.041	0.021
269.4	0.461	0.372	0.222	0.126	0.071	0.04	0.015	0.453	0.368	0.223	0.125	0.074	0.041	0.021
269.6	0.461	0.372	0.222	0.126	0.072	0.039	0.015	0.453	0.368	0.223	0.125	0.074	0.041	0.021
269.8	0.461	0.372	0.221	0.126	0.072	0.039	0.015	0.453	0.368	0.223	0.125	0.074	0.041	0.021
270	0.462	0.372	0.222	0.126	0.073	0.039	0.015	0.453	0.368	0.224	0.125	0.074	0.041	0.021
270.2	0.461	0.37	0.221	0.125	0.073	0.039	0.015	0.453	0.368	0.224	0.126	0.074	0.041	0.021
270.4	0.46	0.37	0.221	0.124	0.073	0.039	0.015	0.453	0.369	0.224	0.126	0.074	0.041	0.021
270.6	0.46	0.37	0.222	0.125	0.073	0.039	0.016	0.453	0.369	0.224	0.126	0.074	0.041	0.021
270.8	0.46	0.37	0.222	0.125	0.074	0.039	0.016	0.453	0.369	0.224	0.126	0.074	0.041	0.021
271	0.459	0.37	0.222	0.124	0.073	0.039	0.017	0.453	0.369	0.224	0.126	0.074	0.041	0.021
271.2	0.46	0.37	0.223	0.124	0.073	0.039	0.017	0.454	0.369	0.224	0.126	0.074	0.041	0.021
271.4	0.46	0.371	0.223	0.123	0.074	0.039	0.017	0.454	0.369	0.224	0.126	0.074	0.041	0.021
271.6	0.459	0.371	0.223	0.123	0.074	0.039	0.017	0.454	0.369	0.225	0.126	0.074	0.041	0.021
271.8	0.459	0.372	0.224	0.124	0.074	0.039	0.018	0.454	0.37	0.225	0.126	0.074	0.041	0.021
272	0.459	0.372	0.224	0.123	0.073	0.038	0.017	0.454	0.37	0.225	0.126	0.074	0.041	0.021
272.2	0.458	0.372	0.224	0.123	0.073	0.038	0.017	0.454	0.37	0.225	0.126	0.075	0.041	0.021
272.4	0.458	0.372	0.225	0.122	0.072	0.037	0.017	0.454	0.37	0.225	0.126	0.075	0.041	0.021
272.6	0.458	0.372	0.224	0.122	0.072	0.037	0.017	0.454	0.37	0.225	0.126	0.075	0.041	0.021
272.8	0.458	0.373	0.225	0.122	0.07	0.037	0.017	0.454	0.37	0.225	0.127	0.075	0.042	0.021
273	0.458	0.372	0.225	0.122	0.07	0.037	0.017	0.454	0.37	0.225	0.127	0.075	0.042	0.022
273.2	0.458	0.373	0.225	0.123	0.069	0.038	0.017	0.454	0.371	0.225	0.127	0.075	0.042	0.022
273.4	0.459	0.374	0.226	0.124	0.07	0.039	0.017	0.454	0.371	0.226	0.127	0.075	0.042	0.022
273.6	0.46	0.375	0.226	0.125	0.071	0.039	0.018	0.454	0.371	0.226	0.127	0.075	0.042	0.022
273.8	0.461	0.374	0.227	0.125	0.071	0.039	0.017	0.455	0.371	0.226	0.127	0.075	0.042	0.022
274	0.46	0.374	0.227	0.125	0.071	0.039	0.017	0.455	0.371	0.226	0.127	0.075	0.042	0.022
274.2	0.461	0.374	0.227	0.126	0.072	0.039	0.016	0.455	0.371	0.226	0.127	0.075	0.042	0.022
274.4	0.461	0.375	0.227	0.126	0.072	0.04	0.016	0.455	0.371	0.226	0.127	0.075	0.042	0.022
274.6	0.462	0.375	0.227	0.126	0.072	0.041	0.017	0.455	0.372	0.226	0.127	0.075	0.042	0.022
274.8	0.462	0.375	0.227	0.126	0.073	0.041	0.017	0.455	0.372	0.226	0.127	0.075	0.042	0.022
275	0.462	0.375	0.228	0.126	0.073	0.041	0.017	0.455	0.372	0.227	0.127	0.075	0.042	0.022
275.2	0.463	0.375	0.227	0.126	0.073	0.042	0.016	0.455	0.372	0.227	0.128	0.075	0.042	0.022
275.4	0.462	0.376	0.227	0.126	0.074	0.042	0.016	0.455	0.372	0.227	0.128	0.075	0.042	0.022
275.6	0.462	0.375	0.226	0.125	0.074	0.042	0.016	0.455	0.372	0.227	0.128	0.075	0.042	0.022
275.8	0.462	0.374	0.227	0.125	0.074	0.042	0.016	0.455	0.372	0.227	0.128	0.075	0.042	0.022
276	0.463	0.375	0.226	0.126	0.074	0.042	0.015	0.455	0.372	0.227	0.128	0.075	0.042	0.022
276.2	0.463	0.374	0.227	0.126	0.074	0.042	0.015	0.455	0.373	0.227	0.128	0.076	0.042	0.022
276.4	0.463	0.374	0.226	0.126	0.074	0.041	0.015	0.456	0.373	0.227	0.128	0.076	0.042	0.022
276.6	0.463	0.374	0.227	0.126	0.073	0.041	0.015	0.456	0.373	0.227	0.128	0.076	0.042	0.022
276.8	0.463	0.374	0.227	0.126	0.073	0.041	0.014	0.456	0.373	0.228	0.128	0.076	0.042	0.022
277	0.463	0.374	0.226	0.126	0.073	0.041	0.015	0.456	0.373	0.228	0.128	0.076	0.042	0.022
277.2	0.463	0.375	0.227	0.126	0.073	0.04	0.015	0.456	0.373	0.228	0.128	0.076	0.042	0.022
277.4	0.463	0.375	0.227	0.126	0.073	0.041	0.015	0.456	0.373	0.228	0.128	0.076	0.042	0.022
277.6	0.464	0.376	0.228	0.127	0.074	0.041	0.016	0.456	0.374	0.228	0.128	0.076	0.042	0.022
277.8	0.464	0.376	0.228	0.127	0.073	0.04	0.016	0.456	0.374	0.228	0.129	0.076	0.042	0.022
278	0.464	0.377	0.228	0.127	0.073	0.041	0.015	0.456	0.374	0.228	0.129	0.076	0.042	0.022
278.2	0.464	0.377	0.229	0.128	0.074	0.041	0.016	0.456	0.374	0.228	0.129	0.076	0.042	0.022
278.4	0.463	0.378	0.228	0.127	0.073	0.041	0.016	0.456	0.374	0.229	0.129	0.076	0.042	0.022
278.6	0.464	0.379	0.228	0.127	0.074	0.041	0.017	0.456	0.374	0.229	0.129	0.076	0.042	0.022
278.8	0.464	0.379	0.228	0.127	0.074	0.042	0.017	0.456	0.374	0.229	0.129	0.076	0.042	0.022
279	0.464	0.378	0.227	0.127	0.074	0.041	0.017	0.456	0.375	0.229	0.129	0.076	0.042	0.022
279.2	0.464	0.379	0.227	0.127	0.074	0.041	0.017	0.457	0.375	0.229	0.129	0.076	0.042	0.022
279.4	0.464	0.379	0.227	0.127	0.075	0.042	0.017	0.457	0.375	0.229	0.129	0.076	0.042	0.022
279.6	0.465	0.379	0.228	0.128	0.076	0.043	0.017	0.457	0.375	0.229	0.129	0.076	0.042	0.022
279.8	0.466	0.379	0.228	0.128	0.076	0.043	0.018	0.457	0.375	0.229	0.129	0.076	0.043	0.022
280	0.467	0.381	0.229	0.13	0.077	0.043	0.019	0.457	0.375	0.23	0.129	0.077	0.043	0.022
280.2	0.467	0.38	0.23	0.13	0.077	0.043	0.018	0.457	0.375	0.23	0.129	0.077	0.043	0.022
280.4	0.467	0.38	0.23	0.129	0.077	0.043	0.019	0.457	0.375	0.23	0.13	0.077	0.043	0.022
280.6	0.468	0.38	0.231	0.13	0.078	0.043	0.019	0.457	0.376	0.23	0.13	0.077	0.043	0.022
280.8	0.469	0.379	0.232	0.131	0.078	0.044	0.019	0.457	0.376	0.23	0.13	0.077	0.043	0.022
281	0.467	0.378	0.231	0.13	0.078	0.044	0.019	0.457	0.376	0.23	0.13	0.077	0.043	0.022
281.2	0.467	0.378	0.231	0.13	0.077	0.043	0.019	0.457	0.376	0.23	0.13	0.077	0.043	0.022
281.4	0.467	0.378	0.232	0.131	0.077	0.043	0.019	0.457	0.376	0.23	0.13	0.077	0.043	0.022
281.6	0.467	0.378	0.232	0.131	0.077	0.044	0.019	0.457	0.376	0.23	0.13	0.077	0.043	0.022
281.8	0.466	0.378	0.231	0.131	0.077	0.044	0.019	0.458	0.376	0.231	0.13	0.077	0.043	0.022
282	0.465	0.377	0.231	0.13	0.076	0.043	0.018	0.458	0.377	0.231	0.13	0.077	0.043	0.022
282.2	0.466	0.378	0.231	0.13	0.076	0.042	0.018	0.458	0.377	0.231	0.13	0.077	0.043	0.022
282.4	0.466	0.378	0.229	0.13	0.076	0.042	0.018	0.458	0.377	0.231	0.13	0.077	0.043	0.022
282.6	0.465	0.378	0.229	0.129	0.075	0.042	0.018	0.458	0.377	0.231	0.13	0.077	0.043	0.022
282.8	0.465	0.377	0.228	0.129	0.075	0.041	0.017	0.458	0.377	0.231	0.131	0.077	0.043	0.022
283	0.465	0.377	0.228	0.129	0.075	0.041	0.018	0.458	0.377	0.231	0.131	0.077	0.043	0.022
283.2	0.465	0.378	0.228	0.129	0.075	0.042	0.018	0.458	0.377	0.231	0.131	0.077	0.043	0.022
283.4	0.465	0.378	0.229	0.13	0.076	0.042	0.017	0.458	0.377	0.232	0.131	0.077	0.043	0.022
283.6	0.465	0.379	0.229	0.13	0.076	0.042	0.017	0.458	0.378	0.232	0.131	0.077	0.043	0.022
283.8	0.466	0.38	0.229	0.13	0.075	0.041	0.017	0.458	0.378	0.232	0.131	0.077	0.043	0.022
284	0.467	0.381	0.23	0.13	0.077	0.042	0.018	0.458	0.378	0.232	0.131	0.078	0.043	0.022
284.2	0.467	0.382	0.23	0.13	0.076	0.042	0.018	0.458	0.378	0.232	0.131	0.078	0.043	0.022
284.4	0.467	0.382	0.231	0.13	0.077	0.043	0.017	0.458	0.378	0.232	0.131	0.078	0.043	0.022
284.6	0.467	0.382	0.232	0.13	0.077	0.043	0.017	0.459	0.378	0.232	0.131	0.078	0.043	0.022
284.8	0.467	0.382	0.233	0.13	0.077	0.044	0.017	0.459	0.378	0.232	0.131	0.078	0.043	0.022
285	0.466	0.381	0.232	0.129	0.077	0.043	0.017	0.459	0.379	0.232	0.131	0.078	0.043	0.022
285.2	0.466	0.382	0.232	0.129	0.076	0.043	0.017	0.459	0.379	0.233	0.131	0.078	0.043	0.022
285.4	0.466	0.381	0.232	0.128	0.075	0.043	0.015	0.459	0.379	0.233	0.132	0.078	0.043	0.022
285.6	0.467	0.382	0.233	0.128	0.076	0.043	0.016	0.459	0.379	0.233	0.132	0.078	0.043	0.022
285.8	0.468	0.382	0.232	0.129	0.076	0.043	0.016	0.459	0.379	0.233	0.132	0.078	0.043	0.022
286	0.468	0.381	0.232	0.129	0.076	0.042	0.016	0.459	0.379	0.233	0.132	0.078	0.043	0.023
286.2	0.468	0.382	0.233	0.13	0.076	0.043	0.017	0.459	0.379	0.233	0.132	0.078	0.043	0.023
286.4	0.468	0.381	0.232	0.131	0.076	0.043	0.016	0.459	0.379	0.233	0.132	0.078	0.043	0.023
286.6	0.469	0.381	0.232	0.131	0.076	0.043	0.017	0.459	0.38	0.233	0.132	0.078	0.044	0.023
286.8	0.47	0.382	0.232	0.133	0.077	0.044	0.017	0.459	0.38	0.233	0.132	0.078	0.044	0.023
287	0.47	0.382	0.233	0.133	0.077	0.044	0.018	0.459	0.38	0.234	0.132	0.078	0.044	0.023
287.2	0.47	0.382	0.233	0.133	0.077	0.043	0.017	0.459	0.38	0.234	0.132	0.078	0.044	0.023
287.4	0.47	0.383	0.233	0.133	0.077	0.043	0.018	0.459	0.38	0.234	0.132	0.078	0.044	0.023
287.6	0.47	0.384	0.233	0.133	0.078	0.043	0.018	0.46	0.38	0.234	0.132	0.078	0.044	0.023
287.8	0.47	0.384	0.234	0.133	0.078	0.043	0.019	0.46	0.38	0.234	0.132	0.078	0.044	0.023
288	0.47	0.385	0.234	0.132	0.079	0.043	0.019	0.46	0.381	0.234	0.133	0.079	0.044	0.023
288.2	0.47	0.385	0.235	0.132	0.078	0.044	0.019	0.46	0.381	0.234	0.133	0.079	0.044	0.023
288.4	0.47	0.385	0.235	0.132	0.078	0.044	0.019	0.46	0.381	0.234	0.133	0.079	0.044	0.023
288.6	0.469	0.385	0.236	0.132	0.078	0.044	0.019	0.46	0.381	0.235	0.133	0.079	0.044	0.023
288.8	0.469	0.386	0.236	0.132	0.079	0.044	0.019	0.46	0.381	0.235	0.133	0.079	0.044	0.023
289	0.469	0.385	0.236	0.131	0.079	0.043	0.018	0.46	0.381	0.235	0.133	0.079	0.044	0.023
289.2	0.47	0.386	0.236	0.131	0.079	0.043	0.017	0.46	0.381	0.235	0.133	0.079	0.044	0.023
289.4	0.47	0.386	0.236	0.131	0.078	0.043	0.017	0.46	0.381	0.235	0.133	0.079	0.044	0.023
289.6	0.472	0.387	0.236	0.132	0.078	0.044	0.018	0.46	0.382	0.235	0.133	0.079	0.044	0.023
289.8	0.472	0.387	0.235	0.133	0.078	0.044	0.018	0.46	0.382	0.235	0.133	0.079	0.044	0.023
290	0.472	0.386	0.235	0.133	0.078	0.043	0.018	0.46	0.382	0.235	0.133	0.079	0.044	0.023
290.2	0.472	0.386	0.234	0.133	0.077	0.043	0.018	0.46	0.382	0.235	0.133	0.079	0.044	0.023
290.4	0.473	0.385	0.234	0.134	0.077	0.043	0.017	0.461	0.382	0.236	0.133	0.079	0.044	0.023
290.6	0.473	0.386	0.234	0.134	0.077	0.043	0.018	0.461	0.382	0.236	0.134	0.079	0.044	0.023
290.8	0.473	0.385	0.234	0.135	0.077	0.043	0.018	0.461	0.382	0.236	0.134	0.079	0.044	0.023
291	0.473	0.385	0.233	0.134	0.076	0.043	0.017	0.461	0.382	0.236	0.134	0.079	0.044	0.023
291.2	0.472	0.384	0.233	0.134	0.076	0.043	0.017	0.461	0.383	0.236	0.134	0.079	0.044	0.023
291.4	0.473	0.385	0.233	0.134	0.077	0.043	0.018	0.461	0.383	0.236	0.134	0.079	0.044	0.023
291.6	0.472	0.385	0.233	0.134	0.077	0.044	0.018	0.461	0.383	0.236	0.134	0.079	0.044	0.023
291.8	0.472	0.385	0.234	0.134	0.077	0.045	0.019	0.461	0.383	0.236	0.134	0.079	0.044	0.023
292	0.472	0.385	0.234	0.134	0.077	0.045	0.019	0.461	0.383	0.237	0.134	0.08	0.044	0.023
292.2	0.471	0.385	0.235	0.134	0.077	0.046	0.019	0.461	0.383	0.237	0.134	0.08	0.044	0.023
292.4	0.471	0.386	0.234	0.133	0.077	0.045	0.019	0.461	0.383	0.237	0.134	0.08	0.044	0.023
292.6	0.471	0.386	0.235	0.134	0.078	0.046	0.019	0.461	0.383	0.237	0.134	0.08	0.044	0.023
292.8	0.472	0.387	0.235	0.134	0.079	0.045	0.019	0.461	0.384	0.237	0.134	0.08	0.044	0.023
293	0.472	0.386	0.235	0.133	0.079	0.045	0.019	0.461	0.384	0.237	0.134	0.08	0.044	0.023
293.2	0.472	0.388	0.236	0.134	0.08	0.045	0.019	0.461	0.384	0.237	0.135	0.08	0.044	0.023
293.4	0.472	0.388	0.236	0.134	0.08	0.045	0.019	0.461	0.384	0.237	0.135	0.08	0.045	0.023
293.6	0.471	0.388	0.236	0.134	0.079	0.045	0.019	0.462	0.384	0.237	0.135	0.08	0.045	0.023
293.8	0.471	0.388	0.236	0.133	0.079	0.044	0.018	0.462	0.384	0.238	0.135	0.08	0.045	0.023
294	0.471	0.387	0.236	0.133	0.078	0.043	0.018	0.462	0.384	0.238	0.135	0.08	0.045	0.023
294.2	0.47	0.387	0.235	0.133	0.077	0.043	0.017	0.462	0.384	0.238	0.135	0.08	0.045	0.023
294.4	0.47	0.387	0.235	0.133	0.077	0.043	0.017	0.462	0.385	0.238	0.135	0.08	0.045	0.023
294.6	0.469	0.387	0.234	0.132	0.076	0.042	0.016	0.462	0.385	0.238	0.135	0.08	0.045	0.023
294.8	0.469	0.386	0.234	0.132	0.075	0.042	0.016	0.462	0.385	0.238	0.135	0.08	0.045	0.023
295	0.47	0.388	0.235	0.132	0.076	0.043	0.017	0.462	0.385	0.238	0.135	0.08	0.045	0.023
295.2	0.47	0.388	0.235	0.133	0.076	0.043	0.017	0.462	0.385	0.238	0.135	0.08	0.045	0.023
295.4	0.47	0.388	0.235	0.133	0.076	0.043	0.016	0.462	0.385	0.238	0.135	0.08	0.045	0.023
295.6	0.471	0.388	0.235	0.133	0.076	0.043	0.016	0.462	0.385	0.239	0.136	0.08	0.045	0.023
295.8	0.471	0.388	0.236	0.133	0.075	0.044	0.016	0.462	0.385	0.239	0.136	0.08	0.045	0.023
296	0.472	0.389	0.235	0.134	0.076	0.044	0.017	0.462	0.386	0.239	0.136	0.081	0.045	0.023
296.2	0.472	0.389	0.236	0.134	0.076	0.044	0.017	0.462	0.386	0.239	0.136	0.081	0.045	0.023
296.4	0.473	0.39	0.236	0.135	0.077	0.043	0.017	0.462	0.386	0.239	0.136	0.081	0.045	0.023
296.6	0.473	0.39	0.237	0.135	0.078	0.044	0.017	0.463	0.386	0.239	0.136	0.081	0.045	0.023
296.8	0.474	0.39	0.238	0.136	0.078	0.044	0.018	0.463	0.386	0.239	0.136	0.081	0.045	0.023
297	0.474	0.391	0.238	0.136	0.079	0.045	0.018	0.463	0.386	0.239	0.136	0.081	0.045	0.023
297.2	0.474	0.391	0.24	0.137	0.08	0.045	0.018	0.463	0.386	0.239	0.136	0.081	0.045	0.023
297.4	0.474	0.391	0.24	0.137	0.08	0.045	0.018	0.463	0.386	0.24	0.136	0.081	0.045	0.023
297.6	0.475	0.391	0.24	0.137	0.08	0.046	0.019	0.463	0.387	0.24	0.136	0.081	0.045	0.023
297.8	0.476	0.391	0.241	0.138	0.081	0.046	0.019	0.463	0.387	0.24	0.136	0.081	0.045	0.023
298	0.476	0.391	0.241	0.137	0.081	0.047	0.019	0.463	0.387	0.24	0.136	0.081	0.045	0.023
298.2	0.476	0.39	0.24	0.137	0.08	0.047	0.019	0.463	0.387	0.24	0.137	0.081	0.045	0.023
298.4	0.476	0.391	0.241	0.137	0.08	0.047	0.019	0.463	0.387	0.24	0.137	0.081	0.045	0.023
298.6	0.476	0.39	0.241	0.136	0.08	0.047	0.02	0.463	0.387	0.24	0.137	0.081	0.045	0.023
298.8	0.478	0.39	0.242	0.137	0.081	0.047	0.021	0.463	0.387	0.24	0.137	0.081	0.045	0.024
299	0.479	0.391	0.242	0.137	0.081	0.048	0.021	0.463	0.387	0.24	0.137	0.081	0.045	0.024
299.2	0.478	0.39	0.241	0.136	0.081	0.047	0.02	0.463	0.388	0.241	0.137	0.081	0.045	0.024
299.4	0.478	0.389	0.241	0.136	0.08	0.047	0.02	0.463	0.388	0.241	0.137	0.081	0.045	0.024
299.6	0.478	0.389	0.241	0.136	0.08	0.047	0.02	0.463	0.388	0.241	0.137	0.081	0.045	0.024
299.8	0.478	0.388	0.241	0.136	0.08	0.047	0.021	0.464	0.388	0.241	0.137	0.081	0.045	0.024
300.001	0.478	0.388	0.241	0.136	0.08	0.047	0.021	0.464	0.388	0.241	0.137	0.082	0.045	0.024
300.201	0.477	0.388	0.241	0.136	0.08	0.046	0.021	0.464	0.388	0.241	0.137	0.082	0.045	0.024
300.401	0.476	0.388	0.241	0.136	0.081	0.045	0.022	0.464	0.388	0.241	0.137	0.082	0.045	0.024
300.601	0.475	0.388	0.241	0.136	0.082	0.045	0.022	0.464	0.388	0.241	0.137	0.082	0.045	0.024
300.801	0.475	0.388	0.241	0.136	0.082	0.045	0.023	0.464	0.388	0.241	0.137	0.082	0.045	0.024
301.001	0.474	0.388	0.241	0.135	0.083	0.045	0.024	0.464	0.388	0.241	0.137	0.082	0.045	0.024
301.201	0.474	0.388	0.241	0.135	0.083	0.045	0.025	0.464	0.388	0.241	0.137	0.082	0.045	0.024
301.401	0.474	0.387	0.241	0.135	0.082	0.044	0.024	0.464	0.388	0.241	0.137	0.082	0.045	0.024
301.601	0.473	0.386	0.241	0.135	0.083	0.045	0.025	0.464	0.388	0.241	0.137	0.082	0.045	0.024
301.801	0.474	0.386	0.241	0.135	0.083	0.045	0.025	0.464	0.388	0.241	0.137	0.082	0.045	0.024
302.001	0.474	0.386	0.242	0.135	0.082	0.045	0.025	0.464	0.388	0.241	0.137	0.082	0.045	0.024
302.201	0.475	0.385	0.242	0.135	0.082	0.046	0.025	0.464	0.388	0.241	0.137	0.082	0.045	0.024
302.401	0.475	0.386	0.242	0.136	0.083	0.047	0.025	0.464	0.388	0.241	0.137	0.082	0.045	0.024
302.601	0.475	0.387	0.242	0.136	0.083	0.047	0.025	0.464	0.388	0.241	0.137	0.082	0.045	0.024
302.801	0.476	0.387	0.242	0.136	0.083	0.048	0.025	0.464	0.388	0.241	0.137	0.082	0.045	0.024
303.001	0.476	0.389	0.243	0.137	0.084	0.048	0.025	0.464	0.388	0.241	0.137	0.082	0.045	0.024
303.201	0.476	0.389	0.242	0.136	0.084	0.048	0.025	0.464	0.388	0.241	0.137	0.082	0.045	0.024
303.401	0.475	0.389	0.242	0.136	0.084	0.048	0.025	0.464	0.388	0.241	0.137	0.082	0.045	0.024
303.601	0.474	0.389	0.241	0.136	0.084	0.048	0.025	0.464	0.388	0.241	0.137	0.082	0.045	0.024
303.801	0.474	0.389	0.241	0.136	0.084	0.048	0.026	0.464	0.388	0.241	0.137	0.082	0.045	0.024
304.001	0.473	0.39	0.241	0.136	0.085	0.048	0.026	0.464	0.388	0.241	0.137	0.082	0.045	0.024
304.201	0.473	0.39	0.241	0.136	0.085	0.048	0.025	0.464	0.388	0.241	0.137	0.082	0.045	0.024
304.401	0.473	0.39	0.241	0.136	0.086	0.047	0.026	0.464	0.388	0.241	0.137	0.082	0.045	0.024
304.601	0.473	0.39	0.241	0.136	0.086	0.047	0.026	0.464	0.388	0.241	0.137	0.082	0.045	0.024
304.801	0.473	0.39	0.24	0.135	0.086	0.047	0.025	0.464	0.388	0.241	0.137	0.082	0.045	0.024
305.001	0.473	0.39	0.24	0.136	0.086	0.047	0.025	0.464	0.388	0.241	0.137	0.082	0.045	0.024
305.201	0.474	0.389	0.24	0.136	0.085	0.046	0.025	0.464	0.388	0.241	0.137	0.082	0.045	0.024
305.401	0.473	0.388	0.239	0.135	0.085	0.045	0.024	0.464	0.388	0.241	0.137	0.082	0.045	0.024
305.601	0.473	0.388	0.24	0.136	0.085	0.046	0.024	0.464	0.388	0.241	0.137	0.082	0.045	0.024
305.801	0.474	0.389	0.24	0.136	0.085	0.046	0.024	0.464	0.388	0.241	0.137	0.082	0.045	0.024
306.001	0.473	0.389	0.24	0.136	0.084	0.046	0.025	0.464	0.388	0.241	0.137	0.082	0.045	0.024
306.201	0.473	0.389	0.24	0.136	0.084	0.046	0.024	0.464	0.388	0.241	0.137	0.082	0.045	0.024
306.401	0.474	0.39	0.241	0.137	0.084	0.046	0.025	0.464	0.388	0.241	0.137	0.082	0.045	0.024
306.601	0.474	0.39	0.241	0.137	0.084	0.047	0.025	0.464	0.388	0.241	0.137	0.082	0.045	0.024
306.801	0.473	0.39	0.241	0.137	0.083	0.047	0.025	0.464	0.388	0.241	0.137	0.082	0.045	0.024
307.001	0.473	0.389	0.241	0.137	0.082	0.046	0.025	0.464	0.388	0.241	0.137	0.082	0.045	0.024
307.201	0.472	0.388	0.24	0.136	0.081	0.045	0.025	0.464	0.388	0.241	0.137	0.082	0.045	0.024
307.401	0.472	0.388	0.24	0.136	0.081	0.046	0.025	0.464	0.388	0.241	0.137	0.082	0.045	0.024
307.601	0.472	0.388	0.24	0.136	0.081	0.045	0.024	0.464	0.388	0.241	0.137	0.082	0.045	0.024
307.801	0.473	0.388	0.241	0.136	0.082	0.046	0.026	0.464	0.388	0.241	0.137	0.082	0.045	0.024
308.001	0.473	0.388	0.24	0.136	0.082	0.045	0.025	0.464	0.388	0.241	0.137	0.082	0.045	0.024
308.201	0.473	0.387	0.239	0.136	0.081	0.045	0.025	0.464	0.388	0.241	0.137	0.082	0.045	0.024
308.401	0.473	0.386	0.239	0.135	0.081	0.045	0.024	0.464	0.388	0.241	0.137	0.082	0.045	0.024
308.601	0.474	0.385	0.239	0.136	0.081	0.044	0.024	0.464	0.388	0.241	0.137	0.082	0.045	0.024
308.801	0.474	0.384	0.238	0.136	0.08	0.044	0.023	0.464	0.388	0.241	0.137	0.082	0.045	0.024
309.001	0.473	0.384	0.237	0.136	0.08	0.043	0.023	0.464	0.388	0.241	0.137	0.082	0.045	0.024
309.201	0.472	0.383	0.237	0.135	0.08	0.043	0.022	0.464	0.388	0.241	0.137	0.082	0.045	0.024
309.401	0.473	0.384	0.237	0.135	0.081	0.043	0.023	0.464	0.388	0.241	0.137	0.082	0.045	0.024
309.601	0.472	0.384	0.238	0.135	0.081	0.044	0.023	0.464	0.388	0.241	0.137	0.082	0.045	0.024
309.801	0.473	0.385	0.239	0.136	0.082	0.045	0.024	0.464	0.388	0.241	0.137	0.082	0.045	0.024
310.001	0.472	0.385	0.239	0.136	0.082	0.045	0.024	0.464	0.388	0.241	0.137	0.082	0.045	0.024
310.201	0.472	0.385	0.239	0.135	0.082	0.046	0.024	0.464	0.388	0.241	0.137	0.082	0.045	0.024
310.401	0.471	0.386	0.239	0.135	0.082	0.045	0.024	0.464	0.388	0.241	0.137	0.082	0.045	0.024
310.601	0.471	0.385	0.238	0.135	0.082	0.045	0.024	0.464	0.388	0.241	0.137	0.082	0.045	0.024
310.801	0.469	0.384	0.237	0.134	0.081	0.044	0.023	0.464	0.388	0.241	0.137	0.082	0.045	0.024
311.001	0.47	0.385	0.237	0.134	0.081	0.045	0.024	0.464	0.388	0.241	0.137	0.082	0.045	0.024
311.201	0.469	0.385	0.237	0.133	0.081	0.045	0.025	0.464	0.388	0.241	0.137	0.082	0.045	0.024
311.401	0.47	0.386	0.236	0.133	0.081	0.045	0.025	0.464	0.388	0.241	0.137	0.082	0.045	0.024
311.601	0.47	0.386	0.236	0.133	0.082	0.045	0.025	0.464	0.388	0.241	0.137	0.082	0.045	0.024
311.801	0.47	0.386	0.237	0.133	0.082	0.046	0.025	0.464	0.388	0.241	0.137	0.082	0.045	0.024
312.001	0.469	0.385	0.237	0.133	0.081	0.045	0.025	0.464	0.388	0.241	0.137	0.082	0.045	0.024
312.201	0.468	0.385	0.236	0.132	0.081	0.045	0.024	0.464	0.388	0.241	0.137	0.082	0.045	0.024
312.401	0.468	0.384	0.236	0.133	0.08	0.046	0.024	0.464	0.388	0.241	0.137	0.082	0.045	0.024
312.601	0.468	0.384	0.236	0.134	0.08	0.046	0.025	0.464	0.388	0.241	0.137	0.082	0.045	0.024
312.801	0.467	0.384	0.236	0.133	0.08	0.045	0.025	0.464	0.388	0.241	0.137	0.082	0.045	0.024
313.001	0.467	0.384	0.237	0.134	0.08	0.045	0.025	0.464	0.388	0.241	0.137	0.082	0.045	0.024
313.201	0.468	0.385	0.238	0.135	0.081	0.045	0.025	0.464	0.388	0.241	0.137	0.082	0.045	0.024
313.401	0.469	0.385	0.239	0.136	0.082	0.046	0.025	0.464	0.388	0.241	0.137	0.082	0.045	0.024
313.601	0.468	0.384	0.239	0.135	0.082	0.046	0.025	0.464	0.388	0.241	0.137	0.082	0.045	0.024
313.801	0.469	0.385	0.238	0.134	0.082	0.046	0.026	0.464	0.388	0.241	0.137	0.082	0.045	0.024
314.001	0.468	0.384	0.238	0.135	0.081	0.046	0.026	0.464	0.388	0.241	0.137	0.082	0.045	0.024
314.201	0.468	0.385	0.238	0.134	0.082	0.046	0.025	0.464	0.388	0.241	0.137	0.082	0.045	0.024
314.401	0.468	0.383	0.237	0.134	0.081	0.045	0.025	0.464	0.388	0.241	0.137	0.082	0.045	0.024
314.601	0.468	0.383	0.237	0.133	0.081	0.044	0.025	0.464	0.388	0.241	0.137	0.082	0.045	0.024
314.801	0.469	0.382	0.236	0.133	0.081	0.044	0.025	0.464	0.388	0.241	0.137	0.082	0.045	0.024
315.001	0.469	0.382	0.237	0.133	0.081	0.045	0.024	0.464	0.388	0.241	0.137	0.082	0.045	0.024
315.201	0.469	0.382	0.237	0.132	0.081	0.045	0.024	0.464	0.388	0.241	0.137	0.082	0.045	0.024
315.401	0.47	0.383	0.236	0.132	0.081	0.045	0.024	0.464	0.388	0.241	0.137	0.082	0.045	0.024
315.601	0.47	0.383	0.237	0.132	0.081	0.044	0.023	0.464	0.388	0.241	0.137	0.082	0.045	0.024
315.801	0.47	0.383	0.238	0.132	0.08	0.045	0.024	0.464	0.388	0.241	0.137	0.082	0.045	0.024
316.001	0.471	0.383	0.238	0.133	0.081	0.046	0.023	0.464	0.388	0.241	0.137	0.082	0.045	0.024
316.201	0.471	0.383	0.238	0.133	0.081	0.046	0.023	0.464	0.388	0.241	0.137	0.082	0.045	0.024
316.401	0.471	0.384	0.238	0.134	0.081	0.046	0.024	0.464	0.388	0.241	0.137	0.082	0.045	0.024
316.601	0.471	0.383	0.238	0.134	0.082	0.045	0.025	0.464	0.388	0.241	0.137	0.082	0.045	0.024
316.801	0.47	0.383	0.238	0.133	0.082	0.045	0.024	0.464	0.388	0.241	0.137	0.082	0.045	0.024
317.001	0.471	0.383	0.238	0.133	0.082	0.045	0.025	0.464	0.388	0.241	0.137	0.082	0.045	0.024
317.201	0.47	0.383	0.238	0.133	0.083	0.046	0.025	0.464	0.388	0.241	0.137	0.082	0.045	0.024
317.401	0.471	0.383	0.238	0.133	0.083	0.046	0.025	0.464	0.388	0.241	0.137	0.082	0.045	0.024
317.601	0.469	0.382	0.236	0.132	0.082	0.045	0.025	0.464	0.388	0.241	0.137	0.082	0.045	0.024
317.801	0.469	0.383	0.236	0.133	0.082	0.046	0.025	0.464	0.388	0.241	0.137	0.082	0.045	0.024
318.001	0.468	0.382	0.236	0.133	0.081	0.045	0.024	0.464	0.388	0.241	0.137	0.082	0.045	0.024
318.201	0.467	0.382	0.236	0.133	0.081	0.045	0.024	0.464	0.388	0.241	0.137	0.082	0.045	0.024
318.401	0.466	0.381	0.235	0.133	0.08	0.045	0.023	0.464	0.388	0.241	0.137	0.082	0.045	0.024
318.601	0.466	0.381	0.236	0.133	0.08	0.045	0.023	0.464	0.388	0.241	0.137	0.082	0.045	0.024
318.801	0.467	0.381	0.237	0.133	0.08	0.046	0.023	0.464	0.388	0.241	0.137	0.082	0.045	0.024
319.001	0.466	0.381	0.237	0.133	0.079	0.045	0.023	0.464	0.388	0.241	0.137	0.082	0.045	0.024
319.201	0.467	0.382	0.238	0.135	0.08	0.046	0.023	0.464	0.388	0.241	0.137	0.082	0.045	0.024
319.401	0.467	0.383	0.238	0.135	0.08	0.046	0.023	0.464	0.388	0.241	0.137	0.082	0.045	0.024
319.601	0.467	0.383	0.239	0.136	0.08	0.046	0.023	0.464	0.388	0.241	0.137	0.082	0.045	0.024
319.801	0.467	0.384	0.24	0.136	0.08	0.047	0.024	0.464	0.388	0.241	0.137	0.082	0.045	0.024
320.001	0.467	0.385	0.24	0.137	0.081	0.047	0.025	0.464	0.388	0.241	0.137	0.082	0.045	0.024
320.201	0.467	0.385	0.24	0.137	0.081	0.046	0.025	0.464	0.388	0.241	0.137	0.082	0.045	0.024
320.401	0.467	0.385	0.241	0.136	0.081	0.047	0.025	0.464	0.388	0.241	0.137	0.082	0.045	0.024
320.601	0.467	0.385	0.24	0.135	0.081	0.046	0.025	0.464	0.388	0.241	0.137	0.082	0.045	0.024
320.801	0.468	0.385	0.241	0.135	0.081	0.047	0.026	0.464	0.388	0.241	0.137	0.082	0.045	0.024
321.001	0.468	0.385	0.24	0.135	0.081	0.048	0.026	0.464	0.388	0.241	0.137	0.082	0.045	0.024
321.201	0.468	0.384	0.239	0.136	0.082	0.048	0.026	0.464	0.388	0.241	0.137	0.082	0.045	0.024
321.401	0.468	0.384	0.24	0.136	0.082	0.048	0.027	0.464	0.388	0.241	0.137	0.082	0.045	0.024
321.601	0.468	0.384	0.24	0.136	0.082	0.048	0.026	0.464	0.388	0.241	0.137	0.082	0.045	0.024
321.801	0.469	0.384	0.24	0.137	0.082	0.049	0.027	0.464	0.388	0.241	0.137	0.082	0.045	0.024
322.001	0.469	0.383	0.24	0.137	0.082	0.049	0.027	0.464	0.388	0.241	0.137	0.082	0.045	0.024
322.201	0.468	0.383	0.24	0.136	0.082	0.049	0.026	0.464	0.388	0.241	0.137	0.082	0.045	0.024
322.401	0.468	0.383	0.24	0.137	0.082	0.049	0.026	0.464	0.388	0.241	0.137	0.082	0.045	0.024
322.601	0.469	0.382	0.24	0.136	0.081	0.048	0.026	0.464	0.388	0.241	0.137	0.082	0.045	0.024
322.801	0.468	0.382	0.24	0.136	0.082	0.048	0.026	0.464	0.388	0.241	0.137	0.082	0.045	0.024
323.001	0.468	0.383	0.239	0.136	0.082	0.048	0.025	0.464	0.388	0.241	0.137	0.082	0.045	0.024
323.201	0.469	0.383	0.239	0.137	0.082	0.048	0.026	0.464	0.388	0.241	0.137	0.082	0.045	0.024
323.401	0.469	0.383	0.239	0.136	0.083	0.048	0.025	0.464	0.388	0.241	0.137	0.082	0.045	0.024
323.601	0.469	0.383	0.239	0.136	0.083	0.047	0.026	0.464	0.388	0.241	0.137	0.082	0.045	0.024
323.801	0.469	0.384	0.239	0.135	0.083	0.047	0.025	0.464	0.388	0.241	0.137	0.082	0.045	0.024
324.001	0.469	0.383	0.238	0.135	0.082	0.046	0.024	0.464	0.388	0.241	0.137	0.082	0.045	0.024
324.201	0.468	0.383	0.238	0.134	0.082	0.046	0.023	0.464	0.388	0.241	0.137	0.082	0.045	0.024
324.401	0.468	0.383	0.239	0.133	0.082	0.045	0.023	0.464	0.388	0.241	0.137	0.082	0.045	0.024
324.601	0.468	0.384	0.239	0.134	0.082	0.045	0.023	0.464	0.388	0.241	0.137	0.082	0.045	0.024
324.801	0.469	0.384	0.239	0.134	0.082	0.046	0.023	0.464	0.388	0.241	0.137	0.082	0.045	0.024
325.001	0.468	0.384	0.239	0.134	0.082	0.046	0.023	0.464	0.388	0.241	0.137	0.082	0.045	0.024
325.201	0.468	0.383	0.239	0.134	0.082	0.045	0.023	0.464	0.388	0.241	0.137	0.082	0.045	0.024
325.401	0.468	0.383	0.239	0.135	0.082	0.046	0.024	0.464	0.388	0.241	0.137	0.082	0.045	0.024
325.601	0.468	0.383	0.239	0.134	0.082	0.045	0.024	0.464	0.388	0.241	0.137	0.082	0.045	0.024
325.801	0.468	0.383	0.239	0.134	0.082	0.045	0.024	0.464	0.388	0.241	0.137	0.082	0.045	0.024
326.001	0.467	0.383	0.238	0.134	0.081	0.045	0.024	0.464	0.388	0.241	0.137	0.082	0.045	0.024
326.201	0.467	0.383	0.238	0.133	0.081	0.044	0.024	0.464	0.388	0.241	0.137	0.082	0.045	0.024
326.401	0.466	0.383	0.238	0.132	0.08	0.044	0.024	0.464	0.388	0.241	0.137	0.082	0.045	0.024
326.601	0.466	0.383	0.237	0.132	0.081	0.044	0.024	0.464	0.388	0.241	0.137	0.082	0.045	0.024
326.801	0.466	0.383	0.237	0.132	0.081	0.044	0.024	0.464	0.388	0.241	0.137	0.082	0.045	0.024
327.001	0.466	0.382	0.236	0.132	0.08	0.044	0.023	0.464	0.388	0.241	0.137	0.082	0.045	0.024
327.201	0.467	0.383	0.237	0.132	0.081	0.045	0.024	0.464	0.388	0.241	0.137	0.082	0.045	0.024
327.401	0.467	0.383	0.236	0.132	0.081	0.046	0.024	0.464	0.388	0.241	0.137	0.082	0.045	0.024
327.601	0.467	0.384	0.236	0.132	0.081	0.046	0.024	0.464	0.388	0.241	0.137	0.082	0.045	0.024
327.801	0.468	0.384	0.237	0.133	0.081	0.047	0.024	0.464	0.388	0.241	0.137	0.082	0.045	0.024
328.001	0.467	0.383	0.237	0.133	0.08	0.047	0.023	0.464	0.388	0.241	0.137	0.082	0.045	0.024
328.201	0.468	0.384	0.238	0.134	0.081	0.047	0.024	0.464	0.388	0.241	0.137	0.082	0.045	0.024
328.401	0.468	0.384	0.239	0.135	0.081	0.047	0.025	0.464	0.388	0.241	0.137	0.082	0.045	0.024
328.601	0.468	0.385	0.24	0.136	0.082	0.048	0.025	0.464	0.388	0.241	0.137	0.082	0.045	0.024
328.801	0.469	0.384	0.24	0.137	0.081	0.049	0.025	0.464	0.388	0.241	0.137	0.082	0.045	0.024
329.001	0.468	0.385	0.241	0.137	0.082	0.048	0.026	0.464	0.388	0.241	0.137	0.082	0.045	0.024
329.201	0.468	0.383	0.24	0.138	0.082	0.048	0.025	0.464	0.388	0.241	0.137	0.082	0.045	0.024
329.401	0.468	0.383	0.24	0.138	0.082	0.047	0.026	0.464	0.388	0.241	0.137	0.082	0.045	0.024
329.601	0.468	0.383	0.241	0.137	0.083	0.047	0.026	0.464	0.388	0.241	0.137	0.082	0.045	0.024
329.801	0.468	0.383	0.241	0.136	0.083	0.047	0.026	0.464	0.388	0.241	0.137	0.082	0.045	0.024
330.001	0.468	0.382	0.241	0.135	0.082	0.046	0.025	0.464	0.388	0.241	0.137	0.082	0.045	0.024
330.201	0.468	0.383	0.241	0.134	0.083	0.046	0.025	0.464	0.388	0.241	0.137	0.082	0.045	0.024
330.401	0.467	0.382	0.241	0.134	0.083	0.046	0.025	0.464	0.388	0.241	0.137	0.082	0.045	0.024
330.601	0.467	0.382	0.24	0.133	0.083	0.046	0.025	0.464	0.388	0.241	0.137	0.082	0.045	0.024
330.801	0.466	0.382	0.24	0.133	0.082	0.045	0.025	0.464	0.388	0.241	0.137	0.082	0.045	0.024
331.001	0.467	0.383	0.24	0.134	0.083	0.047	0.025	0.464	0.388	0.241	0.137	0.082	0.045	0.024
331.201	0.468	0.384	0.241	0.133	0.084	0.048	0.025	0.464	0.388	0.241	0.137	0.082	0.045	0.024
331.401	0.468	0.384	0.241	0.134	0.083	0.048	0.025	0.464	0.388	0.241	0.137	0.082	0.045	0.024
331.601	0.468	0.384	0.241	0.134	0.084	0.048	0.025	0.464	0.388	0.241	0.137	0.082	0.045	0.024
331.801	0.469	0.384	0.241	0.135	0.083	0.048	0.026	0.464	0.388	0.241	0.137	0.082	0.045	0.024
332.001	0.468	0.384	0.241	0.135	0.083	0.047	0.025	0.464	0.388	0.241	0.137	0.082	0.045	0.024
332.201	0.469	0.385	0.242	0.136	0.084	0.047	0.026	0.464	0.388	0.241	0.137	0.082	0.045	0.024
332.401	0.468	0.385	0.242	0.137	0.084	0.048	0.026	0.464	0.388	0.241	0.137	0.082	0.045	0.024
332.601	0.468	0.385	0.242	0.138	0.084	0.048	0.025	0.464	0.388	0.241	0.137	0.082	0.045	0.024
332.801	0.468	0.385	0.242	0.138	0.083	0.047	0.025	0.464	0.388	0.241	0.137	0.082	0.045	0.024
333.001	0.468	0.385	0.242	0.138	0.083	0.047	0.024	0.464	0.388	0.241	0.137	0.082	0.045	0.024
333.201	0.467	0.384	0.241	0.138	0.082	0.046	0.024	0.464	0.388	0.241	0.137	0.082	0.045	0.024
333.401	0.467	0.384	0.24	0.137	0.082	0.046	0.024	0.464	0.388	0.241	0.137	0.082	0.045	0.024
333.601	0.467	0.384	0.24	0.137	0.083	0.046	0.024	0.464	0.388	0.241	0.137	0.082	0.045	0.024
333.801	0.468	0.383	0.24	0.137	0.083	0.046	0.024	0.464	0.388	0.241	0.137	0.082	0.045	0.024
334.001	0.468	0.383	0.239	0.137	0.082	0.046	0.025	0.464	0.388	0.241	0.137	0.082	0.045	0.024
334.201	0.468	0.383	0.239	0.136	0.082	0.046	0.025	0.464	0.388	0.241	0.137	0.082	0.045	0.024
334.401	0.468	0.383	0.238	0.136	0.082	0.047	0.025	0.464	0.388	0.241	0.137	0.082	0.045	0.024
334.601	0.468	0.384	0.239	0.137	0.082	0.047	0.025	0.464	0.388	0.241	0.137	0.082	0.045	0.024
334.801	0.469	0.385	0.239	0.137	0.082	0.048	0.025	0.464	0.388	0.241	0.137	0.082	0.045	0.024
335.001	0.469	0.384	0.239	0.136	0.082	0.048	0.026	0.464	0.388	0.241	0.137	0.082	0.045	0.024
335.201	0.469	0.384	0.239	0.136	0.081	0.048	0.025	0.464	0.388	0.241	0.137	0.082	0.045	0.024
335.401	0.468	0.384	0.239	0.136	0.081	0.047	0.024	0.464	0.388	0.241	0.137	0.082	0.045	0.024
335.601	0.469	0.384	0.239	0.136	0.081	0.047	0.025	0.464	0.388	0.241	0.137	0.082	0.045	0.024
335.801	0.468	0.384	0.239	0.135	0.081	0.047	0.025	0.464	0.388	0.241	0.137	0.082	0.045	0.024
336.001	0.467	0.384	0.238	0.135	0.08	0.046	0.024	0.464	0.388	0.241	0.137	0.082	0.045	0.024
336.201	0.467	0.384	0.238	0.134	0.08	0.046	0.024	0.464	0.388	0.241	0.137	0.082	0.045	0.024
336.401	0.466	0.384	0.238	0.135	0.08	0.047	0.024	0.464	0.388	0.241	0.137	0.082	0.045	0.024
336.601	0.466	0.383	0.237	0.135	0.079	0.046	0.024	0.464	0.388	0.241	0.137	0.082	0.045	0.024
336.801	0.466	0.384	0.237	0.134	0.079	0.045	0.024	0.464	0.388	0.241	0.137	0.082	0.045	0.024
337.001	0.467	0.383	0.237	0.135	0.079	0.045	0.024	0.464	0.388	0.241	0.137	0.082	0.045	0.024
337.201	0.467	0.384	0.236	0.135	0.08	0.045	0.024	0.464	0.388	0.241	0.137	0.082	0.045	0.024
337.401	0.468	0.383	0.235	0.136	0.08	0.045	0.024	0.464	0.388	0.241	0.137	0.082	0.045	0.024
337.601	0.468	0.384	0.236	0.136	0.081	0.045	0.025	0.464	0.388	0.241	0.137	0.082	0.045	0.024
337.801	0.469	0.384	0.236	0.137	0.082	0.045	0.026	0.464	0.388	0.241	0.137	0.082	0.045	0.024
338.001	0.469	0.384	0.236	0.136	0.082	0.045	0.025	0.464	0.388	0.241	0.137	0.082	0.045	0.024
338.201	0.47	0.385	0.237	0.137	0.083	0.046	0.025	0.464	0.388	0.241	0.137	0.082	0.045	0.024
338.401	0.47	0.385	0.237	0.137	0.083	0.046	0.025	0.464	0.388	0.241	0.137	0.082	0.045	0.024
338.601	0.47	0.385	0.237	0.137	0.082	0.045	0.025	0.464	0.388	0.241	0.137	0.082	0.045	0.024
338.801	0.47	0.385	0.237	0.137	0.083	0.046	0.025	0.464	0.388	0.241	0.137	0.082	0.045	0.024
339.001	0.469	0.385	0.238	0.136	0.082	0.045	0.025	0.464	0.388	0.241	0.137	0.082	0.045	0.024
339.201	0.469	0.386	0.238	0.137	0.082	0.046	0.024	0.464	0.388	0.241	0.137	0.082	0.045	0.024
339.401	0.469	0.386	0.238	0.136	0.083	0.046	0.024	0.464	0.388	0.241	0.137	0.082	0.045	0.024
339.601	0.468	0.386	0.239	0.137	0.083	0.047	0.025	0.464	0.388	0.241	0.137	0.082	0.045	0.024
339.801	0.467	0.385	0.239	0.137	0.084	0.047	0.025	0.464	0.388	0.241	0.137	0.082	0.045	0.024
340.001	0.467	0.385	0.24	0.137	0.084	0.047	0.025	0.464	0.388	0.241	0.137	0.082	0.045	0.024
340.201	0.467	0.386	0.241	0.138	0.085	0.048	0.025	0.464	0.388	0.241	0.137	0.082	0.045	0.024
340.401	0.467	0.386	0.241	0.138	0.085	0.049	0.026	0.464	0.388	0.241	0.137	0.082	0.045	0.024
340.601	0.466	0.386	0.24	0.137	0.085	0.048	0.025	0.464	0.388	0.241	0.137	0.082	0.045	0.024
340.801	0.467	0.386	0.241	0.137	0.086	0.049	0.026	0.464	0.388	0.241	0.137	0.082	0.045	0.024
341.001	0.467	0.386	0.241	0.138	0.086	0.049	0.027	0.464	0.388	0.241	0.137	0.082	0.045	0.024
341.201	0.466	0.386	0.24	0.138	0.087	0.049	0.026	0.464	0.388	0.241	0.137	0.082	0.045	0.024
341.401	0.467	0.385	0.24	0.138	0.086	0.048	0.026	0.464	0.388	0.241	0.137	0.082	0.045	0.024
341.601	0.467	0.386	0.242	0.138	0.087	0.049	0.027	0.464	0.388	0.241	0.137	0.082	0.045	0.024
341.801	0.467	0.385	0.241	0.137	0.087	0.048	0.028	0.464	0.388	0.241	0.137	0.082	0.045	0.024
342.001	0.467	0.385	0.241	0.137	0.086	0.048	0.027	0.464	0.388	0.241	0.137	0.082	0.045	0.024
342.201	0.467	0.385	0.242	0.137	0.086	0.048	0.027	0.464	0.388	0.241	0.137	0.082	0.045	0.024
342.401	0.466	0.384	0.241	0.136	0.084	0.046	0.026	0.464	0.388	0.241	0.137	0.082	0.045	0.024
342.601	0.466	0.384	0.241	0.136	0.083	0.046	0.025	0.464	0.388	0.241	0.137	0.082	0.045	0.024
342.801	0.466	0.384	0.241	0.136	0.083	0.046	0.025	0.464	0.388	0.241	0.137	0.082	0.045	0.024
343.001	0.466	0.383	0.241	0.135	0.082	0.045	0.024	0.464	0.388	0.241	0.137	0.082	0.045	0.024
343.201	0.466	0.383	0.24	0.135	0.082	0.044	0.023	0.464	0.388	0.241	0.137	0.082	0.045	0.024
343.401	0.466	0.382	0.24	0.136	0.082	0.044	0.024	0.464	0.388	0.241	0.137	0.082	0.045	0.024
343.601	0.466	0.383	0.24	0.137	0.081	0.044	0.023	0.464	0.388	0.241	0.137	0.082	0.045	0.024
343.801	0.466	0.383	0.24	0.136	0.081	0.043	0.023	0.464	0.388	0.241	0.137	0.082	0.045	0.024
344.001	0.466	0.383	0.239	0.137	0.081	0.043	0.023	0.464	0.388	0.241	0.137	0.082	0.045	0.024
344.201	0.467	0.384	0.239	0.137	0.082	0.044	0.024	0.464	0.388	0.241	0.137	0.082	0.045	0.024
344.401	0.467	0.384	0.239	0.136	0.082	0.044	0.024	0.464	0.388	0.241	0.137	0.082	0.045	0.024
344.601	0.467	0.384	0.239	0.136	0.082	0.045	0.025	0.464	0.388	0.241	0.137	0.082	0.045	0.024
344.801	0.469	0.384	0.239	0.137	0.083	0.046	0.026	0.464	0.388	0.241	0.137	0.082	0.045	0.024
345.001	0.468	0.384	0.239	0.138	0.083	0.047	0.026	0.464	0.388	0.241	0.137	0.082	0.045	0.024
345.201	0.468	0.385	0.239	0.138	0.083	0.047	0.026	0.464	0.388	0.241	0.137	0.082	0.045	0.024
345.401	0.469	0.386	0.239	0.138	0.083	0.048	0.026	0.464	0.388	0.241	0.137	0.082	0.045	0.024
345.601	0.469	0.387	0.24	0.139	0.083	0.049	0.027	0.464	0.388	0.241	0.137	0.082	0.045	0.024
345.801	0.469	0.387	0.24	0.138	0.083	0.048	0.027	0.464	0.388	0.241	0.137	0.082	0.045	0.024
346.001	0.469	0.387	0.24	0.139	0.083	0.048	0.027	0.464	0.388	0.241	0.137	0.082	0.045	0.024
346.201	0.468	0.387	0.241	0.139	0.083	0.048	0.027	0.464	0.388	0.241	0.137	0.082	0.045	0.024
346.401	0.468	0.387	0.241	0.139	0.084	0.048	0.027	0.464	0.388	0.241	0.137	0.082	0.045	0.024
346.601	0.468	0.386	0.241	0.139	0.084	0.048	0.027	0.464	0.388	0.241	0.137	0.082	0.045	0.024
346.801	0.467	0.387	0.242	0.139	0.084	0.048	0.026	0.464	0.388	0.241	0.137	0.082	0.045	0.024
347.001	0.467	0.386	0.242	0.138	0.084	0.047	0.026	0.464	0.388	0.241	0.137	0.082	0.045	0.024
347.201	0.468	0.387	0.243	0.139	0.084	0.048	0.026	0.464	0.388	0.241	0.137	0.082	0.045	0.024
347.401	0.468	0.387	0.242	0.139	0.084	0.049	0.027	0.464	0.388	0.241	0.137	0.082	0.045	0.024
347.601	0.468	0.386	0.242	0.138	0.084	0.048	0.027	0.464	0.388	0.241	0.137	0.082	0.045	0.024
347.801	0.468	0.386	0.242	0.138	0.084	0.048	0.027	0.464	0.388	0.241	0.137	0.082	0.045	0.024
348.001	0.467	0.385	0.242	0.137	0.084	0.049	0.027	0.464	0.388	0.241	0.137	0.082	0.045	0.024
348.201	0.467	0.385	0.242	0.136	0.084	0.048	0.027	0.464	0.388	0.241	0.137	0.082	0.045	0.024
348.401	0.467	0.384	0.241	0.136	0.085	0.048	0.027	0.464	0.388	0.241	0.137	0.082	0.045	0.024
348.601	0.468	0.385	0.241	0.137	0.085	0.048	0.027	0.464	0.388	0.241	0.137	0.082	0.045	0.024
348.801	0.467	0.384	0.24	0.136	0.084	0.047	0.026	0.464	0.388	0.241	0.137	0.082	0.045	0.024
349.001	0.467	0.385	0.239	0.136	0.084	0.047	0.025	0.464	0.388	0.241	0.137	0.082	0.045	0.024
349.201	0.467	0.384	0.239	0.135	0.084	0.047	0.024	0.464	0.388	0.241	0.137	0.082	0.045	0.024
349.401	0.467	0.384	0.239	0.135	0.084	0.046	0.025	0.464	0.388	0.241	0.137	0.082	0.045	0.024
349.601	0.466	0.383	0.239	0.135	0.083	0.045	0.024	0.464	0.388	0.241	0.137	0.082	0.045	0.024
349.801	0.466	0.383	0.239	0.134	0.083	0.044	0.024	0.464	0.388	0.241	0.137	0.082	0.045	0.024
350.001	0.466	0.384	0.239	0.135	0.083	0.044	0.024	0.464	0.388	0.241	0.137	0.082	0.045	0.024
350.201	0.467	0.384	0.24	0.135	0.084	0.043	0.024	0.464	0.388	0.241	0.137	0.082	0.045	0.024
350.401	0.467	0.384	0.24	0.136	0.085	0.044	0.024	0.464	0.388	0.241	0.137	0.082	0.045	0.024
350.601	0.468	0.384	0.24	0.135	0.085	0.044	0.024	0.464	0.388	0.241	0.137	0.082	0.045	0.024
350.801	0.467	0.385	0.241	0.136	0.085	0.045	0.024	0.464	0.388	0.241	0.137	0.082	0.045	0.024
351.001	0.468	0.386	0.241	0.137	0.086	0.046	0.026	0.464	0.388	0.241	0.137	0.082	0.045	0.024
351.201	0.469	0.387	0.242	0.137	0.087	0.047	0.027	0.464	0.388	0.241	0.137	0.082	0.045	0.024
351.401	0.469	0.386	0.242	0.137	0.086	0.047	0.027	0.464	0.388	0.241	0.137	0.082	0.045	0.024
351.601	0.469	0.386	0.242	0.137	0.086	0.048	0.027	0.464	0.388	0.241	0.137	0.082	0.045	0.024
351.801	0.469	0.385	0.242	0.137	0.085	0.048	0.027	0.464	0.388	0.241	0.137	0.082	0.045	0.024
352.001	0.469	0.384	0.241	0.136	0.084	0.048	0.027	0.464	0.388	0.241	0.137	0.082	0.045	0.024
352.201	0.469	0.384	0.242	0.136	0.084	0.048	0.027	0.464	0.388	0.241	0.137	0.082	0.045	0.024
352.401	0.469	0.384	0.241	0.137	0.084	0.048	0.026	0.464	0.388	0.241	0.137	0.082	0.045	0.024
352.601	0.468	0.383	0.241	0.136	0.083	0.047	0.025	0.464	0.388	0.241	0.137	0.082	0.045	0.024
352.801	0.467	0.383	0.24	0.136	0.082	0.046	0.024	0.464	0.388	0.241	0.137	0.082	0.045	0.024
353.001	0.467	0.383	0.24	0.135	0.082	0.047	0.023	0.464	0.388	0.241	0.137	0.082	0.045	0.024
353.201	0.467	0.382	0.24	0.135	0.082	0.046	0.024	0.464	0.388	0.241	0.137	0.082	0.045	0.024
353.401	0.467	0.382	0.24	0.135	0.081	0.045	0.024	0.464	0.388	0.241	0.137	0.082	0.045	0.024
353.601	0.466	0.381	0.24	0.135	0.081	0.044	0.023	0.464	0.388	0.241	0.137	0.082	0.045	0.024
353.801	0.465	0.382	0.239	0.135	0.081	0.044	0.022	0.464	0.388	0.241	0.137	0.082	0.045	0.024
354.001	0.466	0.382	0.24	0.136	0.081	0.044	0.023	0.464	0.388	0.241	0.137	0.082	0.045	0.024
354.201	0.467	0.383	0.24	0.137	0.082	0.045	0.023	0.464	0.388	0.241	0.137	0.082	0.045	0.024
354.401	0.467	0.383	0.24	0.137	0.083	0.046	0.023	0.464	0.388	0.241	0.137	0.082	0.045	0.024
354.601	0.466	0.383	0.24	0.137	0.083	0.046	0.023	0.464	0.388	0.241	0.137	0.082	0.045	0.024
354.801	0.466	0.383	0.241	0.138	0.083	0.046	0.024	0.464	0.388	0.241	0.137	0.082	0.045	0.024
355.001	0.467	0.385	0.242	0.138	0.084	0.047	0.025	0.464	0.388	0.241	0.137	0.082	0.045	0.024
355.201	0.467	0.384	0.242	0.138	0.084	0.048	0.025	0.464	0.388	0.241	0.137	0.082	0.045	0.024
355.401	0.466	0.385	0.242	0.138	0.084	0.048	0.025	0.464	0.388	0.241	0.137	0.082	0.045	0.024
355.601	0.466	0.384	0.242	0.139	0.083	0.048	0.025	0.464	0.388	0.241	0.137	0.082	0.045	0.024
355.801	0.466	0.383	0.242	0.137	0.082	0.048	0.024	0.464	0.388	0.241	0.137	0.082	0.045	0.024
356.001	0.465	0.383	0.242	0.137	0.083	0.049	0.025	0.464	0.388	0.241	0.137	0.082	0.045	0.024
356.201	0.464	0.383	0.242	0.138	0.083	0.049	0.025	0.464	0.388	0.241	0.137	0.082	0.045	0.024
356.401	0.464	0.384	0.242	0.139	0.084	0.049	0.025	0.464	0.388	0.241	0.137	0.082	0.045	0.024
356.601	0.464	0.384	0.242	0.139	0.084	0.05	0.026	0.464	0.388	0.241	0.137	0.082	0.045	0.024
356.801	0.465	0.385	0.243	0.139	0.085	0.05	0.026	0.464	0.388	0.241	0.137	0.082	0.045	0.024
357.001	0.465	0.385	0.242	0.139	0.085	0.05	0.027	0.464	0.388	0.241	0.137	0.082	0.045	0.024
357.201	0.465	0.385	0.242	0.139	0.085	0.051	0.027	0.464	0.388	0.241	0.137	0.082	0.045	0.024
357.401	0.466	0.385	0.242	0.14	0.084	0.051	0.027	0.464	0.388	0.241	0.137	0.082	0.045	0.024
357.601	0.466	0.385	0.241	0.139	0.083	0.051	0.026	0.464	0.388	0.241	0.137	0.082	0.045	0.024
357.801	0.465	0.385	0.241	0.139	0.083	0.05	0.026	0.464	0.388	0.241	0.137	0.082	0.045	0.024
358.001	0.467	0.385	0.241	0.139	0.083	0.05	0.027	0.464	0.388	0.241	0.137	0.082	0.045	0.024
358.201	0.468	0.386	0.241	0.139	0.084	0.05	0.027	0.464	0.388	0.241	0.137	0.082	0.045	0.024
358.401	0.468	0.386	0.241	0.138	0.083	0.049	0.026	0.464	0.388	0.241	0.137	0.082	0.045	0.024
358.601	0.467	0.385	0.24	0.138	0.082	0.048	0.025	0.464	0.388	0.241	0.137	0.082	0.045	0.024
358.801	0.467	0.385	0.241	0.138	0.082	0.047	0.025	0.464	0.388	0.241	0.137	0.082	0.045	0.024
359.001	0.468	0.386	0.24	0.138	0.082	0.048	0.025	0.464	0.388	0.241	0.137	0.082	0.045	0.024
359.201	0.467	0.386	0.24	0.139	0.082	0.048	0.025	0.464	0.388	0.241	0.137	0.082	0.045	0.024
359.401	0.466	0.386	0.239	0.139	0.081	0.047	0.025	0.464	0.388	0.241	0.137	0.082	0.045	0.024
359.601	0.466	0.386	0.239	0.139	0.082	0.048	0.025	0.464	0.388	0.241	0.137	0.082	0.045	0.024
359.801	0.467	0.386	0.239	0.139	0.082	0.048	0.025	0.464	0.388	0.241	0.137	0.082	0.045	0.024
360.001	0.467	0.387	0.239	0.14	0.084	0.049	0.025	0.464	0.388	0.241	0.137	0.082	0.045	0.024
360.201	0.467	0.387	0.24	0.14	0.084	0.048	0.025	0.464	0.388	0.241	0.137	0.082	0.045	0.024
360.401	0.468	0.387	0.24	0.14	0.085	0.049	0.026	0.464	0.388	0.241	0.137	0.082	0.045	0.024
360.601	0.467	0.387	0.241	0.14	0.085	0.05	0.027	0.464	0.388	0.241	0.137	0.082	0.045	0.024
360.801	0.468	0.388	0.242	0.14	0.086	0.05	0.027	0.464	0.388	0.241	0.137	0.082	0.045	0.024
361.001	0.468	0.387	0.242	0.14	0.086	0.051	0.026	0.464	0.388	0.241	0.137	0.082	0.045	0.024
361.201	0.468	0.387	0.242	0.14	0.086	0.051	0.027	0.464	0.388	0.241	0.137	0.082	0.045	0.024
361.401	0.468	0.387	0.243	0.14	0.085	0.051	0.027	0.464	0.388	0.241	0.137	0.082	0.045	0.024
361.601	0.469	0.386	0.243	0.14	0.086	0.05	0.027	0.464	0.388	0.241	0.137	0.082	0.045	0.024
361.801	0.469	0.387	0.243	0.14	0.086	0.05	0.027	0.464	0.388	0.241	0.137	0.082	0.045	0.024
362.001	0.47	0.387	0.244	0.14	0.086	0.05	0.028	0.464	0.388	0.241	0.137	0.082	0.045	0.024
362.201	0.469	0.387	0.243	0.139	0.086	0.049	0.027	0.464	0.388	0.241	0.137	0.082	0.045	0.024
362.401	0.469	0.386	0.243	0.138	0.085	0.049	0.027	0.464	0.388	0.241	0.137	0.082	0.045	0.024
362.601	0.469	0.385	0.243	0.138	0.086	0.049	0.027	0.464	0.388	0.241	0.137	0.082	0.045	0.024
362.801	0.469	0.385	0.242	0.138	0.085	0.048	0.027	0.464	0.388	0.241	0.137	0.082	0.045	0.024
363.001	0.469	0.386	0.241	0.139	0.085	0.048	0.027	0.464	0.388	0.241	0.137	0.082	0.045	0.024
363.201	0.469	0.386	0.241	0.138	0.084	0.048	0.027	0.464	0.388	0.241	0.137	0.082	0.045	0.024
363.401	0.468	0.386	0.24	0.138	0.083	0.047	0.026	0.464	0.388	0.241	0.137	0.082	0.045	0.024
363.601	0.468	0.386	0.239	0.138	0.083	0.048	0.025	0.464	0.388	0.241	0.137	0.082	0.045	0.024
363.801	0.468	0.385	0.239	0.138	0.083	0.047	0.024	0.464	0.388	0.241	0.137	0.082	0.045	0.024
364.001	0.467	0.385	0.238	0.138	0.082	0.047	0.024	0.464	0.388	0.241	0.137	0.082	0.045	0.024
364.201	0.467	0.385	0.238	0.137	0.081	0.046	0.023	0.464	0.388	0.241	0.137	0.082	0.045	0.024
364.401	0.467	0.385	0.239	0.137	0.081	0.047	0.024	0.464	0.388	0.241	0.137	0.082	0.045	0.024
364.601	0.467	0.385	0.239	0.137	0.081	0.047	0.023	0.464	0.388	0.241	0.137	0.082	0.045	0.024
364.801	0.466	0.385	0.239	0.136	0.081	0.047	0.023	0.464	0.388	0.241	0.137	0.082	0.045	0.024
365.001	0.465	0.385	0.239	0.136	0.081	0.047	0.023	0.464	0.388	0.241	0.137	0.082	0.045	0.024
365.201	0.465	0.385	0.239	0.136	0.08	0.047	0.024	0.464	0.388	0.241	0.137	0.082	0.045	0.024
365.401	0.466	0.385	0.24	0.136	0.082	0.047	0.024	0.464	0.388	0.241	0.137	0.082	0.045	0.024
365.601	0.466	0.385	0.241	0.135	0.082	0.048	0.025	0.464	0.388	0.241	0.137	0.082	0.045	0.024
365.801	0.466	0.385	0.241	0.135	0.082	0.048	0.026	0.464	0.388	0.241	0.137	0.082	0.045	0.024
366.001	0.466	0.384	0.24	0.134	0.082	0.048	0.026	0.464	0.388	0.241	0.137	0.082	0.045	0.024
366.201	0.465	0.384	0.241	0.135	0.082	0.048	0.026	0.464	0.388	0.241	0.137	0.082	0.045	0.024
366.401	0.465	0.384	0.241	0.134	0.083	0.049	0.026	0.464	0.388	0.241	0.137	0.082	0.045	0.024
366.601	0.466	0.384	0.24	0.135	0.084	0.049	0.026	0.464	0.388	0.241	0.137	0.082	0.045	0.024
366.801	0.465	0.384	0.24	0.134	0.083	0.049	0.026	0.464	0.388	0.241	0.137	0.082	0.045	0.024
367.001	0.466	0.384	0.24	0.134	0.083	0.049	0.026	0.464	0.388	0.241	0.137	0.082	0.045	0.024
367.201	0.466	0.385	0.24	0.136	0.083	0.05	0.027	0.464	0.388	0.241	0.137	0.082	0.045	0.024
367.401	0.466	0.385	0.24	0.137	0.084	0.05	0.026	0.464	0.388	0.241	0.137	0.082	0.045	0.024
367.601	0.467	0.386	0.24	0.137	0.085	0.051	0.027	0.464	0.388	0.241	0.137	0.082	0.045	0.024
367.801	0.467	0.385	0.24	0.137	0.084	0.05	0.027	0.464	0.388	0.241	0.137	0.082	0.045	0.024
368.001	0.466	0.385	0.239	0.137	0.083	0.05	0.026	0.464	0.388	0.241	0.137	0.082	0.045	0.024
368.201	0.466	0.385	0.239	0.136	0.083	0.049	0.026	0.464	0.388	0.241	0.137	0.082	0.045	0.024
368.401	0.466	0.384	0.239	0.135	0.084	0.05	0.026	0.464	0.388	0.241	0.137	0.082	0.045	0.024
368.601	0.466	0.383	0.238	0.134	0.083	0.049	0.025	0.464	0.388	0.241	0.137	0.082	0.045	0.024
368.801	0.465	0.382	0.237	0.134	0.082	0.048	0.025	0.464	0.388	0.241	0.137	0.082	0.045	0.024
369.001	0.465	0.382	0.237	0.134	0.082	0.047	0.025	0.464	0.388	0.241	0.137	0.082	0.045	0.024
369.201	0.465	0.381	0.237	0.134	0.082	0.047	0.026	0.464	0.388	0.241	0.137	0.082	0.045	0.024
369.401	0.465	0.38	0.237	0.133	0.081	0.046	0.025	0.464	0.388	0.241	0.137	0.082	0.045	0.024
369.601	0.465	0.381	0.237	0.133	0.081	0.046	0.025	0.464	0.388	0.241	0.137	0.082	0.045	0.024
369.801	0.466	0.381	0.238	0.134	0.081	0.045	0.026	0.464	0.388	0.241	0.137	0.082	0.045	0.024
370.001	0.465	0.381	0.238	0.134	0.081	0.044	0.025	0.464	0.388	0.241	0.137	0.082	0.045	0.024
370.201	0.465	0.381	0.238	0.134	0.081	0.044	0.025	0.464	0.388	0.241	0.137	0.082	0.045	0.024
370.401	0.464	0.38	0.238	0.134	0.082	0.044	0.025	0.464	0.388	0.241	0.137	0.082	0.045	0.024
370.601	0.465	0.382	0.238	0.134	0.083	0.044	0.026	0.464	0.388	0.241	0.137	0.082	0.045	0.024
370.801	0.466	0.383	0.239	0.135	0.083	0.044	0.026	0.464	0.388	0.241	0.137	0.082	0.045	0.024
371.001	0.466	0.384	0.24	0.136	0.083	0.045	0.027	0.464	0.388	0.241	0.137	0.082	0.045	0.024
371.201	0.467	0.385	0.241	0.138	0.084	0.045	0.028	0.464	0.388	0.241	0.137	0.082	0.045	0.024
371.401	0.467	0.385	0.24	0.137	0.083	0.045	0.027	0.464	0.388	0.241	0.137	0.082	0.045	0.024
371.601	0.466	0.385	0.24	0.138	0.083	0.045	0.027	0.464	0.388	0.241	0.137	0.082	0.045	0.024
371.801	0.465	0.384	0.24	0.137	0.082	0.045	0.026	0.464	0.388	0.241	0.137	0.082	0.045	0.024
372.001	0.465	0.384	0.239	0.136	0.082	0.046	0.025	0.464	0.388	0.241	0.137	0.082	0.045	0.024
372.201	0.464	0.383	0.239	0.135	0.081	0.046	0.025	0.464	0.388	0.241	0.137	0.082	0.045	0.024
372.401	0.464	0.382	0.238	0.135	0.081	0.046	0.024	0.464	0.388	0.241	0.137	0.082	0.045	0.024
372.601	0.464	0.382	0.238	0.135	0.081	0.047	0.023	0.464	0.388	0.241	0.137	0.082	0.045	0.024
372.801	0.464	0.382	0.239	0.135	0.081	0.047	0.023	0.464	0.388	0.241	0.137	0.082	0.045	0.024
373.001	0.464	0.381	0.239	0.135	0.082	0.047	0.023	0.464	0.388	0.241	0.137	0.082	0.045	0.024
373.201	0.465	0.382	0.239	0.135	0.082	0.047	0.024	0.464	0.388	0.241	0.137	0.082	0.045	0.024
373.401	0.464	0.381	0.24	0.134	0.081	0.047	0.023	0.464	0.388	0.241	0.137	0.082	0.045	0.024
373.601	0.464	0.382	0.24	0.135	0.082	0.047	0.023	0.464	0.388	0.241	0.137	0.082	0.045	0.024
373.801	0.464	0.382	0.24	0.134	0.083	0.047	0.023	0.464	0.388	0.241	0.137	0.082	0.045	0.024
374.001	0.463	0.381	0.24	0.134	0.082	0.046	0.022	0.464	0.388	0.241	0.137	0.082	0.045	0.024
374.201	0.463	0.381	0.239	0.134	0.083	0.045	0.022	0.464	0.388	0.241	0.137	0.082	0.045	0.024
374.401	0.464	0.381	0.239	0.133	0.083	0.044	0.022	0.464	0.388	0.241	0.137	0.082	0.045	0.024
374.601	0.465	0.382	0.24	0.134	0.083	0.044	0.022	0.464	0.388	0.241	0.137	0.082	0.045	0.024
374.801	0.466	0.382	0.24	0.134	0.083	0.044	0.022	0.464	0.388	0.241	0.137	0.082	0.045	0.024
375.001	0.466	0.382	0.24	0.135	0.084	0.045	0.023	0.464	0.388	0.241	0.137	0.082	0.045	0.024
375.201	0.467	0.382	0.24	0.135	0.084	0.045	0.023	0.464	0.388	0.241	0.137	0.082	0.045	0.024
375.401	0.466	0.382	0.239	0.135	0.083	0.045	0.022	0.464	0.388	0.241	0.137	0.082	0.045	0.024
375.601	0.465	0.382	0.239	0.136	0.083	0.045	0.022	0.464	0.388	0.241	0.137	0.082	0.045	0.024
375.801	0.465	0.381	0.238	0.136	0.082	0.046	0.023	0.464	0.388	0.241	0.137	0.082	0.045	0.024
376.001	0.466	0.382	0.237	0.136	0.082	0.046	0.023	0.464	0.388	0.241	0.137	0.082	0.045	0.024
376.201	0.466	0.382	0.237	0.136	0.081	0.046	0.023	0.464	0.388	0.241	0.137	0.082	0.045	0.024
376.401	0.466	0.382	0.237	0.137	0.081	0.047	0.023	0.464	0.388	0.241	0.137	0.082	0.045	0.024
376.601	0.467	0.382	0.237	0.137	0.081	0.047	0.023	0.464	0.388	0.241	0.137	0.082	0.045	0.024
376.801	0.467	0.383	0.237	0.137	0.081	0.048	0.023	0.464	0.388	0.241	0.137	0.082	0.045	0.024
377.001	0.467	0.383	0.236	0.137	0.082	0.048	0.023	0.464	0.388	0.241	0.137	0.082	0.045	0.024
377.201	0.468	0.384	0.237	0.138	0.082	0.048	0.024	0.464	0.388	0.241	0.137	0.082	0.045	0.024
377.401	0.467	0.383	0.237	0.137	0.082	0.048	0.024	0.464	0.388	0.241	0.137	0.082	0.045	0.024
377.601	0.467	0.383	0.236	0.137	0.082	0.048	0.024	0.464	0.388	0.241	0.137	0.082	0.045	0.024
377.801	0.466	0.383	0.237	0.137	0.082	0.047	0.024	0.464	0.388	0.241	0.137	0.082	0.045	0.024
378.001	0.466	0.382	0.237	0.137	0.082	0.047	0.024	0.464	0.388	0.241	0.137	0.082	0.045	0.024
378.201	0.467	0.383	0.238	0.137	0.082	0.047	0.024	0.464	0.388	0.241	0.137	0.082	0.045	0.024
378.401	0.468	0.383	0.238	0.137	0.082	0.046	0.024	0.464	0.388	0.241	0.137	0.082	0.045	0.024
378.601	0.467	0.383	0.239	0.137	0.082	0.046	0.024	0.464	0.388	0.241	0.137	0.082	0.045	0.024
378.801	0.467	0.383	0.239	0.137	0.083	0.046	0.024	0.464	0.388	0.241	0.137	0.082	0.045	0.024
379.001	0.467	0.383	0.239	0.137	0.083	0.046	0.024	0.464	0.388	0.241	0.137	0.082	0.045	0.024
379.201	0.466	0.383	0.24	0.137	0.083	0.045	0.023	0.464	0.388	0.241	0.137	0.082	0.045	0.024
379.401	0.465	0.383	0.239	0.137	0.084	0.045	0.023	0.464	0.388	0.241	0.137	0.082	0.045	0.024
379.601	0.464	0.382	0.239	0.137	0.083	0.044	0.023	0.464	0.388	0.241	0.137	0.082	0.045	0.024
379.801	0.463	0.382	0.239	0.137	0.083	0.044	0.024	0.464	0.388	0.241	0.137	0.082	0.045	0.024
380.001	0.463	0.382	0.239	0.137	0.083	0.043	0.024	0.464	0.388	0.241	0.137	0.082	0.045	0.024
380.201	0.463	0.382	0.239	0.137	0.083	0.043	0.024	0.464	0.388	0.241	0.137	0.082	0.045	0.024
380.401	0.463	0.381	0.239	0.137	0.083	0.044	0.024	0.464	0.388	0.241	0.137	0.082	0.045	0.024
380.601	0.463	0.381	0.239	0.137	0.083	0.044	0.024	0.464	0.388	0.241	0.137	0.082	0.045	0.024
380.801	0.463	0.381	0.239	0.137	0.083	0.044	0.024	0.464	0.388	0.241	0.137	0.082	0.045	0.024
381.001	0.463	0.38	0.239	0.137	0.083	0.044	0.024	0.464	0.388	0.241	0.137	0.082	0.045	0.024
381.201	0.463	0.38	0.24	0.136	0.082	0.045	0.024	0.464	0.388	0.241	0.137	0.082	0.045	0.024
381.401	0.463	0.38	0.24	0.137	0.082	0.046	0.025	0.464	0.388	0.241	0.137	0.082	0.045	0.024
381.601	0.463	0.38	0.24	0.137	0.082	0.047	0.025	0.464	0.388	0.241	0.137	0.082	0.045	0.024
381.801	0.464	0.381	0.24	0.137	0.082	0.047	0.026	0.464	0.388	0.241	0.137	0.082	0.045	0.024
382.001	0.464	0.382	0.241	0.138	0.082	0.048	0.026	0.464	0.388	0.241	0.137	0.082	0.045	0.024
382.201	0.466	0.383	0.242	0.138	0.083	0.048	0.027	0.464	0.388	0.241	0.137	0.082	0.045	0.024
382.401	0.466	0.383	0.242	0.138	0.083	0.048	0.027	0.464	0.388	0.241	0.137	0.082	0.045	0.024
382.601	0.466	0.384	0.242	0.138	0.084	0.048	0.027	0.464	0.388	0.241	0.137	0.082	0.045	0.024
382.801	0.466	0.384	0.243	0.138	0.084	0.048	0.027	0.464	0.388	0.241	0.137	0.082	0.045	0.024
383.001	0.466	0.385	0.243	0.138	0.085	0.049	0.026	0.464	0.388	0.241	0.137	0.082	0.045	0.024
383.201	0.465	0.385	0.243	0.138	0.085	0.049	0.026	0.464	0.388	0.241	0.137	0.082	0.045	0.024
383.401	0.465	0.385	0.242	0.137	0.085	0.049	0.026	0.464	0.388	0.241	0.137	0.082	0.045	0.024
383.601	0.466	0.386	0.242	0.138	0.085	0.048	0.026	0.464	0.388	0.241	0.137	0.082	0.045	0.024
383.801	0.465	0.386	0.242	0.137	0.085	0.047	0.025	0.464	0.388	0.241	0.137	0.082	0.045	0.024
384.001	0.466	0.386	0.242	0.138	0.085	0.048	0.025	0.464	0.388	0.241	0.137	0.082	0.045	0.024
384.201	0.466	0.385	0.241	0.138	0.084	0.047	0.026	0.464	0.388	0.241	0.137	0.082	0.045	0.024
384.401	0.466	0.385	0.241	0.138	0.085	0.048	0.025	0.464	0.388	0.241	0.137	0.082	0.045	0.024
384.601	0.465	0.384	0.241	0.137	0.084	0.048	0.024	0.464	0.388	0.241	0.137	0.082	0.045	0.024
384.801	0.465	0.383	0.24	0.136	0.084	0.048	0.024	0.464	0.388	0.241	0.137	0.082	0.045	0.024
385.001	0.464	0.382	0.24	0.136	0.083	0.048	0.023	0.464	0.388	0.241	0.137	0.082	0.045	0.024
385.201	0.463	0.382	0.24	0.136	0.083	0.048	0.023	0.464	0.388	0.241	0.137	0.082	0.045	0.024
385.401	0.464	0.383	0.24	0.136	0.083	0.048	0.024	0.464	0.388	0.241	0.137	0.082	0.045	0.024
385.601	0.463	0.382	0.24	0.137	0.083	0.048	0.023	0.464	0.388	0.241	0.137	0.082	0.045	0.024
385.801	0.463	0.382	0.24	0.137	0.082	0.047	0.024	0.464	0.388	0.241	0.137	0.082	0.045	0.024
386.001	0.463	0.383	0.241	0.138	0.083	0.047	0.024	0.464	0.388	0.241	0.137	0.082	0.045	0.024
386.201	0.464	0.383	0.241	0.139	0.084	0.047	0.025	0.464	0.388	0.241	0.137	0.082	0.045	0.024
386.401	0.464	0.384	0.241	0.138	0.084	0.047	0.025	0.464	0.388	0.241	0.137	0.082	0.045	0.024
386.601	0.463	0.383	0.241	0.138	0.084	0.047	0.025	0.464	0.388	0.241	0.137	0.082	0.045	0.024
386.801	0.464	0.383	0.242	0.137	0.084	0.046	0.025	0.464	0.388	0.241	0.137	0.082	0.045	0.024
387.001	0.463	0.382	0.242	0.137	0.084	0.046	0.024	0.464	0.388	0.241	0.137	0.082	0.045	0.024
387.201	0.464	0.382	0.242	0.137	0.083	0.045	0.025	0.464	0.388	0.241	0.137	0.082	0.045	0.024
387.401	0.465	0.382	0.242	0.137	0.083	0.046	0.025	0.464	0.388	0.241	0.137	0.082	0.045	0.024
387.601	0.465	0.382	0.242	0.137	0.084	0.045	0.025	0.464	0.388	0.241	0.137	0.082	0.045	0.024
387.801	0.465	0.382	0.242	0.137	0.083	0.045	0.025	0.464	0.388	0.241	0.137	0.082	0.045	0.024
388.001	0.466	0.382	0.242	0.137	0.083	0.046	0.027	0.464	0.388	0.241	0.137	0.082	0.045	0.024
388.201	0.466	0.382	0.242	0.136	0.083	0.046	0.026	0.464	0.388	0.241	0.137	0.082	0.045	0.024
388.401	0.466	0.382	0.241	0.136	0.084	0.046	0.026	0.464	0.388	0.241	0.137	0.082	0.045	0.024
388.601	0.466	0.381	0.24	0.136	0.083	0.046	0.026	0.464	0.388	0.241	0.137	0.082	0.045	0.024
388.801	0.466	0.381	0.24	0.136	0.084	0.047	0.026	0.464	0.388	0.241	0.137	0.082	0.045	0.024
389.001	0.466	0.381	0.239	0.135	0.084	0.046	0.025	0.464	0.388	0.241	0.137	0.082	0.045	0.024
389.201	0.466	0.382	0.239	0.136	0.085	0.047	0.025	0.464	0.388	0.241	0.137	0.082	0.045	0.024
389.401	0.467	0.383	0.24	0.137	0.085	0.048	0.026	0.464	0.388	0.241	0.137	0.082	0.045	0.024
389.601	0.467	0.383	0.24	0.137	0.085	0.048	0.026	0.464	0.388	0.241	0.137	0.082	0.045	0.024
389.801	0.467	0.383	0.24	0.137	0.085	0.049	0.026	0.464	0.388	0.241	0.137	0.082	0.045	0.024
390.001	0.467	0.383	0.241	0.136	0.085	0.049	0.025	0.464	0.388	0.241	0.137	0.082	0.045	0.024
390.201	0.467	0.383	0.24	0.136	0.085	0.049	0.025	0.464	0.388	0.241	0.137	0.082	0.045	0.024
390.401	0.467	0.383	0.241	0.136	0.085	0.049	0.026	0.464	0.388	0.241	0.137	0.082	0.045	0.024
390.601	0.467	0.383	0.241	0.135	0.084	0.049	0.025	0.464	0.388	0.241	0.137	0.082	0.045	0.024
390.801	0.467	0.383	0.242	0.135	0.085	0.049	0.025	0.464	0.388	0.241	0.137	0.082	0.045	0.024
391.001	0.467	0.383	0.241	0.135	0.084	0.048	0.025	0.464	0.388	0.241	0.137	0.082	0.045	0.024
391.201	0.467	0.383	0.242	0.136	0.084	0.049	0.025	0.464	0.388	0.241	0.137	0.082	0.045	0.024
391.401	0.467	0.384	0.242	0.136	0.084	0.049	0.026	0.464	0.388	0.241	0.137	0.082	0.045	0.024
391.601	0.467	0.383	0.243	0.137	0.085	0.049	0.026	0.463	0.388	0.241	0.137	0.082	0.045	0.024
391.801	0.468	0.384	0.243	0.138	0.084	0.049	0.026	0.463	0.388	0.241	0.137	0.082	0.045	0.024
392.001	0.467	0.383	0.243	0.137	0.084	0.049	0.026	0.463	0.388	0.241	0.137	0.082	0.045	0.024
392.201	0.468	0.383	0.242	0.138	0.085	0.049	0.026	0.463	0.388	0.241	0.137	0.082	0.045	0.024
392.401	0.467	0.383	0.241	0.138	0.085	0.048	0.026	0.463	0.388	0.241	0.137	0.082	0.045	0.024
392.601	0.466	0.384	0.241	0.14	0.085	0.048	0.026	0.463	0.388	0.241	0.137	0.082	0.045	0.024
392.801	0.466	0.384	0.241	0.139	0.085	0.048	0.025	0.463	0.388	0.241	0.137	0.082	0.045	0.024
393.001	0.465	0.384	0.241	0.139	0.085	0.047	0.026	0.463	0.388	0.241	0.137	0.082	0.045	0.024
393.201	0.465	0.385	0.241	0.139	0.084	0.048	0.026	0.463	0.388	0.241	0.137	0.082	0.045	0.024
393.401	0.466	0.384	0.241	0.139	0.085	0.048	0.026	0.463	0.388	0.241	0.137	0.082	0.045	0.024
393.601	0.465	0.383	0.24	0.138	0.083	0.048	0.026	0.463	0.388	0.241	0.137	0.082	0.045	0.024
393.801	0.464	0.382	0.24	0.138	0.083	0.047	0.025	0.463	0.388	0.241	0.137	0.082	0.045	0.024
394.001	0.465	0.382	0.241	0.138	0.083	0.047	0.026	0.463	0.388	0.241	0.137	0.082	0.045	0.024
394.201	0.463	0.382	0.24	0.137	0.083	0.046	0.026	0.463	0.388	0.241	0.137	0.082	0.045	0.024
394.401	0.463	0.383	0.241	0.137	0.083	0.047	0.026	0.463	0.388	0.241	0.137	0.082	0.045	0.024
394.601	0.462	0.382	0.24	0.136	0.083	0.046	0.025	0.463	0.388	0.241	0.137	0.082	0.045	0.024
394.801	0.463	0.382	0.24	0.137	0.083	0.047	0.026	0.463	0.388	0.241	0.137	0.082	0.045	0.024
395.001	0.463	0.382	0.24	0.137	0.083	0.047	0.025	0.463	0.388	0.241	0.137	0.082	0.045	0.024
395.201	0.463	0.383	0.241	0.137	0.083	0.047	0.025	0.463	0.388	0.241	0.137	0.082	0.045	0.024
395.401	0.464	0.382	0.24	0.137	0.084	0.048	0.026	0.463	0.388	0.241	0.137	0.082	0.045	0.024
395.601	0.465	0.382	0.241	0.138	0.084	0.048	0.026	0.463	0.388	0.241	0.137	0.082	0.045	0.024
395.801	0.465	0.383	0.241	0.138	0.084	0.049	0.026	0.463	0.388	0.241	0.137	0.082	0.045	0.024
396.001	0.465	0.383	0.24	0.137	0.084	0.048	0.025	0.463	0.388	0.241	0.137	0.082	0.045	0.024
396.201	0.465	0.382	0.24	0.138	0.084	0.048	0.025	0.463	0.388	0.241	0.137	0.082	0.045	0.024
396.401	0.465	0.383	0.239	0.137	0.083	0.047	0.025	0.463	0.388	0.241	0.137	0.082	0.045	0.024
396.601	0.465	0.384	0.24	0.138	0.084	0.048	0.026	0.463	0.388	0.241	0.137	0.082	0.045	0.024
396.801	0.465	0.384	0.24	0.138	0.084	0.049	0.026	0.463	0.388	0.241	0.137	0.082	0.045	0.024
397.001	0.466	0.384	0.241	0.138	0.084	0.049	0.027	0.463	0.388	0.241	0.137	0.082	0.045	0.024
397.201	0.466	0.385	0.241	0.138	0.084	0.049	0.027	0.463	0.388	0.241	0.137	0.082	0.045	0.024
397.401	0.466	0.385	0.242	0.139	0.085	0.05	0.028	0.463	0.388	0.241	0.137	0.082	0.045	0.024
397.601	0.466	0.385	0.242	0.139	0.085	0.05	0.028	0.463	0.388	0.241	0.137	0.082	0.045	0.024
397.801	0.467	0.386	0.243	0.14	0.085	0.05	0.029	0.463	0.388	0.241	0.137	0.082	0.045	0.024
398.001	0.467	0.386	0.244	0.141	0.086	0.05	0.029	0.463	0.388	0.241	0.137	0.082	0.045	0.024
398.201	0.466	0.386	0.243	0.14	0.086	0.049	0.028	0.463	0.388	0.241	0.137	0.082	0.045	0.024
398.401	0.466	0.386	0.243	0.14	0.086	0.049	0.028	0.463	0.388	0.241	0.137	0.082	0.045	0.024
398.601	0.466	0.386	0.242	0.14	0.086	0.049	0.028	0.463	0.388	0.241	0.137	0.082	0.045	0.024
398.801	0.467	0.386	0.243	0.14	0.085	0.05	0.028	0.463	0.388	0.241	0.137	0.082	0.045	0.024
399.001	0.466	0.385	0.243	0.139	0.085	0.049	0.027	0.463	0.388	0.241	0.137	0.082	0.045	0.024
399.201	0.467	0.386	0.243	0.139	0.086	0.05	0.027	0.463	0.388	0.241	0.137	0.082	0.045	0.024
399.401	0.466	0.385	0.242	0.139	0.085	0.049	0.026	0.463	0.388	0.241	0.137	0.082	0.045	0.024
399.601	0.465	0.385	0.241	0.138	0.084	0.048	0.026	0.463	0.388	0.241	0.137	0.082	0.045	0.024
[truncated: 4,001 more rows]

## Sheet: Fig. 4b
Time (s)	Raw 71.4 nM	Raw 35.7 nM	Raw 17.9 nM	Raw 8.93 nM	Raw 4.46 nM	Raw 2.23 nM	Raw 1.12 nM	Fit 71.4 nM	Fit 35.7 nM	Fit 17.9 nM	Fit 8.93 nM	Fit 4.46 nM	Fit 2.23 nM	Fit 1.12 nM
0	-0.003	0.004	0.008	0.009	0.01	0.004	0	0	0	0	0	0	0	0
0.2	-0.001	0.005	0.007	0.009	0.011	0.004	0.001	0.001	0.001	0	0	0	0	0
0.4	0	0.006	0.006	0.009	0.011	0.004	0.001	0.002	0.001	0.001	0	0	0	0
0.6	0.001	0.008	0.006	0.009	0.011	0.005	0.001	0.003	0.002	0.001	0.001	0	0	0
0.8	0.002	0.008	0.006	0.009	0.011	0.005	0.002	0.004	0.002	0.001	0.001	0	0	0
1	0.003	0.01	0.006	0.009	0.011	0.005	0.002	0.006	0.003	0.001	0.001	0	0	0
1.2	0.006	0.011	0.006	0.009	0.012	0.005	0.003	0.007	0.004	0.002	0.001	0.001	0	0
1.4	0.007	0.012	0.006	0.01	0.012	0.005	0.003	0.008	0.004	0.002	0.001	0.001	0	0
1.6	0.009	0.013	0.006	0.01	0.013	0.005	0.003	0.009	0.005	0.002	0.001	0.001	0	0
1.8	0.01	0.013	0.007	0.011	0.013	0.006	0.004	0.01	0.005	0.003	0.002	0.001	0	0
2	0.012	0.014	0.007	0.011	0.014	0.005	0.003	0.011	0.006	0.003	0.002	0.001	0.001	0
2.2	0.013	0.014	0.007	0.011	0.014	0.005	0.003	0.012	0.006	0.003	0.002	0.001	0.001	0
2.4	0.014	0.014	0.008	0.011	0.014	0.005	0.004	0.013	0.007	0.004	0.002	0.001	0.001	0
2.6	0.016	0.016	0.008	0.012	0.014	0.005	0.004	0.014	0.008	0.004	0.002	0.001	0.001	0
2.8	0.017	0.016	0.009	0.012	0.014	0.006	0.004	0.015	0.008	0.004	0.002	0.001	0.001	0
3	0.018	0.017	0.009	0.012	0.014	0.006	0.004	0.016	0.009	0.004	0.003	0.001	0.001	0
3.2	0.019	0.018	0.01	0.013	0.014	0.007	0.005	0.018	0.009	0.005	0.003	0.001	0.001	0.001
3.4	0.019	0.019	0.009	0.013	0.012	0.007	0.004	0.019	0.01	0.005	0.003	0.002	0.001	0.001
3.6	0.02	0.019	0.01	0.014	0.011	0.007	0.004	0.02	0.011	0.005	0.003	0.002	0.001	0.001
3.8	0.022	0.02	0.01	0.013	0.011	0.007	0.004	0.021	0.011	0.006	0.003	0.002	0.001	0.001
4	0.023	0.021	0.01	0.013	0.011	0.007	0.005	0.022	0.012	0.006	0.003	0.002	0.001	0.001
4.2	0.023	0.022	0.011	0.012	0.011	0.007	0.004	0.023	0.012	0.006	0.004	0.002	0.001	0.001
4.4	0.024	0.023	0.012	0.012	0.01	0.007	0.003	0.024	0.013	0.007	0.004	0.002	0.001	0.001
4.6	0.025	0.024	0.013	0.012	0.011	0.008	0.003	0.025	0.013	0.007	0.004	0.002	0.001	0.001
4.8	0.026	0.024	0.013	0.013	0.011	0.008	0.003	0.026	0.014	0.007	0.004	0.002	0.001	0.001
5	0.027	0.025	0.014	0.012	0.012	0.008	0.003	0.027	0.015	0.007	0.004	0.002	0.001	0.001
5.2	0.029	0.025	0.015	0.013	0.013	0.008	0.004	0.028	0.015	0.008	0.004	0.002	0.001	0.001
5.4	0.031	0.026	0.016	0.014	0.014	0.008	0.003	0.029	0.016	0.008	0.005	0.002	0.001	0.001
5.6	0.033	0.027	0.016	0.014	0.015	0.008	0.004	0.03	0.016	0.008	0.005	0.003	0.001	0.001
5.8	0.034	0.028	0.017	0.014	0.016	0.008	0.004	0.031	0.017	0.009	0.005	0.003	0.001	0.001
6	0.036	0.028	0.016	0.013	0.016	0.008	0.004	0.032	0.018	0.009	0.005	0.003	0.002	0.001
6.2	0.036	0.029	0.016	0.014	0.016	0.007	0.004	0.033	0.018	0.009	0.005	0.003	0.002	0.001
6.4	0.038	0.03	0.016	0.014	0.016	0.008	0.004	0.034	0.019	0.01	0.005	0.003	0.002	0.001
6.6	0.039	0.03	0.017	0.014	0.016	0.007	0.004	0.035	0.019	0.01	0.006	0.003	0.002	0.001
6.8	0.04	0.03	0.017	0.013	0.016	0.007	0.004	0.037	0.02	0.01	0.006	0.003	0.002	0.001
7	0.04	0.031	0.016	0.013	0.016	0.006	0.004	0.038	0.02	0.01	0.006	0.003	0.002	0.001
7.2	0.04	0.031	0.015	0.013	0.015	0.006	0.004	0.039	0.021	0.011	0.006	0.003	0.002	0.001
7.4	0.041	0.032	0.015	0.013	0.014	0.005	0.004	0.04	0.022	0.011	0.006	0.003	0.002	0.001
7.6	0.043	0.032	0.015	0.014	0.014	0.004	0.005	0.041	0.022	0.011	0.006	0.003	0.002	0.001
7.8	0.043	0.033	0.015	0.014	0.014	0.004	0.004	0.042	0.023	0.012	0.007	0.004	0.002	0.001
8	0.044	0.034	0.016	0.014	0.014	0.004	0.004	0.043	0.023	0.012	0.007	0.004	0.002	0.001
8.2	0.045	0.034	0.016	0.014	0.014	0.004	0.004	0.044	0.024	0.012	0.007	0.004	0.002	0.001
8.4	0.046	0.035	0.017	0.015	0.013	0.004	0.004	0.045	0.024	0.012	0.007	0.004	0.002	0.001
8.6	0.047	0.035	0.018	0.015	0.014	0.005	0.004	0.046	0.025	0.013	0.007	0.004	0.002	0.001
8.8	0.048	0.036	0.019	0.016	0.014	0.005	0.005	0.047	0.026	0.013	0.007	0.004	0.002	0.001
9	0.05	0.037	0.02	0.016	0.015	0.006	0.005	0.048	0.026	0.013	0.008	0.004	0.002	0.001
9.2	0.051	0.037	0.021	0.016	0.015	0.007	0.004	0.049	0.027	0.014	0.008	0.004	0.002	0.001
9.4	0.052	0.038	0.021	0.017	0.016	0.008	0.004	0.05	0.027	0.014	0.008	0.004	0.002	0.001
9.6	0.054	0.039	0.022	0.017	0.016	0.008	0.004	0.051	0.028	0.014	0.008	0.004	0.002	0.002
9.8	0.055	0.039	0.022	0.016	0.016	0.008	0.004	0.052	0.028	0.015	0.008	0.004	0.003	0.002
10	0.055	0.04	0.022	0.017	0.016	0.009	0.003	0.053	0.029	0.015	0.008	0.005	0.003	0.002
10.2	0.055	0.04	0.022	0.017	0.016	0.008	0.003	0.054	0.029	0.015	0.009	0.005	0.003	0.002
10.4	0.057	0.041	0.022	0.018	0.017	0.009	0.003	0.055	0.03	0.015	0.009	0.005	0.003	0.002
10.6	0.058	0.042	0.023	0.018	0.016	0.008	0.003	0.056	0.031	0.016	0.009	0.005	0.003	0.002
10.8	0.058	0.043	0.023	0.018	0.017	0.008	0.004	0.057	0.031	0.016	0.009	0.005	0.003	0.002
11	0.059	0.045	0.022	0.018	0.017	0.008	0.004	0.058	0.032	0.016	0.009	0.005	0.003	0.002
11.2	0.059	0.046	0.022	0.018	0.016	0.007	0.005	0.059	0.032	0.017	0.009	0.005	0.003	0.002
11.4	0.06	0.046	0.022	0.018	0.014	0.007	0.004	0.06	0.033	0.017	0.01	0.005	0.003	0.002
11.6	0.061	0.046	0.021	0.019	0.014	0.006	0.004	0.061	0.033	0.017	0.01	0.005	0.003	0.002
11.8	0.061	0.047	0.021	0.02	0.013	0.006	0.003	0.062	0.034	0.017	0.01	0.005	0.003	0.002
12	0.063	0.047	0.022	0.02	0.014	0.007	0.004	0.063	0.035	0.018	0.01	0.005	0.003	0.002
12.2	0.063	0.047	0.022	0.02	0.014	0.007	0.004	0.064	0.035	0.018	0.01	0.006	0.003	0.002
12.4	0.064	0.047	0.023	0.02	0.014	0.007	0.003	0.065	0.036	0.018	0.01	0.006	0.003	0.002
12.6	0.065	0.048	0.023	0.02	0.014	0.006	0.004	0.066	0.036	0.019	0.011	0.006	0.003	0.002
12.8	0.066	0.048	0.024	0.02	0.014	0.007	0.004	0.067	0.037	0.019	0.011	0.006	0.003	0.002
13	0.068	0.048	0.024	0.021	0.014	0.007	0.004	0.068	0.037	0.019	0.011	0.006	0.003	0.002
13.2	0.068	0.048	0.024	0.022	0.014	0.007	0.004	0.069	0.038	0.019	0.011	0.006	0.003	0.002
13.4	0.069	0.049	0.024	0.022	0.015	0.006	0.004	0.07	0.038	0.02	0.011	0.006	0.003	0.002
13.6	0.07	0.049	0.024	0.022	0.015	0.006	0.004	0.071	0.039	0.02	0.011	0.006	0.003	0.002
13.8	0.072	0.049	0.025	0.022	0.016	0.007	0.004	0.072	0.04	0.02	0.012	0.006	0.004	0.002
14	0.072	0.05	0.025	0.022	0.016	0.007	0.004	0.073	0.04	0.021	0.012	0.006	0.004	0.002
14.2	0.074	0.052	0.025	0.022	0.016	0.006	0.004	0.073	0.041	0.021	0.012	0.006	0.004	0.002
14.4	0.075	0.053	0.025	0.022	0.016	0.007	0.004	0.074	0.041	0.021	0.012	0.007	0.004	0.002
14.6	0.076	0.054	0.026	0.022	0.017	0.007	0.004	0.075	0.042	0.021	0.012	0.007	0.004	0.002
14.8	0.077	0.055	0.026	0.022	0.017	0.007	0.004	0.076	0.042	0.022	0.012	0.007	0.004	0.002
15	0.078	0.055	0.026	0.021	0.017	0.008	0.004	0.077	0.043	0.022	0.013	0.007	0.004	0.002
15.2	0.079	0.056	0.026	0.021	0.017	0.008	0.003	0.078	0.043	0.022	0.013	0.007	0.004	0.002
15.4	0.081	0.057	0.027	0.021	0.017	0.008	0.003	0.079	0.044	0.023	0.013	0.007	0.004	0.002
15.6	0.082	0.057	0.026	0.02	0.017	0.008	0.002	0.08	0.044	0.023	0.013	0.007	0.004	0.002
15.8	0.083	0.058	0.027	0.02	0.018	0.008	0.002	0.081	0.045	0.023	0.013	0.007	0.004	0.002
16	0.084	0.058	0.027	0.019	0.018	0.008	0.003	0.082	0.046	0.023	0.013	0.007	0.004	0.002
16.2	0.085	0.058	0.027	0.019	0.018	0.008	0.002	0.083	0.046	0.024	0.014	0.007	0.004	0.003
16.4	0.086	0.059	0.028	0.02	0.018	0.008	0.002	0.084	0.047	0.024	0.014	0.007	0.004	0.003
16.6	0.087	0.06	0.028	0.02	0.018	0.007	0.003	0.085	0.047	0.024	0.014	0.008	0.004	0.003
16.8	0.088	0.06	0.029	0.021	0.018	0.007	0.003	0.086	0.048	0.025	0.014	0.008	0.004	0.003
17	0.089	0.062	0.03	0.022	0.019	0.007	0.003	0.087	0.048	0.025	0.014	0.008	0.004	0.003
17.2	0.089	0.062	0.029	0.021	0.018	0.006	0.003	0.088	0.049	0.025	0.014	0.008	0.004	0.003
17.4	0.089	0.062	0.029	0.021	0.017	0.006	0.003	0.089	0.049	0.026	0.015	0.008	0.004	0.003
17.6	0.09	0.063	0.03	0.022	0.017	0.006	0.003	0.09	0.05	0.026	0.015	0.008	0.004	0.003
17.8	0.091	0.064	0.03	0.023	0.016	0.005	0.003	0.09	0.05	0.026	0.015	0.008	0.005	0.003
18	0.091	0.065	0.03	0.023	0.017	0.006	0.003	0.091	0.051	0.026	0.015	0.008	0.005	0.003
18.2	0.093	0.066	0.031	0.024	0.017	0.006	0.005	0.092	0.052	0.027	0.015	0.008	0.005	0.003
18.4	0.093	0.066	0.032	0.025	0.017	0.007	0.004	0.093	0.052	0.027	0.015	0.008	0.005	0.003
18.6	0.094	0.066	0.032	0.025	0.018	0.008	0.005	0.094	0.053	0.027	0.015	0.008	0.005	0.003
18.8	0.095	0.066	0.033	0.025	0.018	0.008	0.005	0.095	0.053	0.028	0.016	0.009	0.005	0.003
19	0.097	0.067	0.033	0.025	0.018	0.009	0.005	0.096	0.054	0.028	0.016	0.009	0.005	0.003
19.2	0.1	0.068	0.034	0.025	0.019	0.01	0.006	0.097	0.054	0.028	0.016	0.009	0.005	0.003
19.4	0.101	0.069	0.035	0.025	0.019	0.01	0.007	0.098	0.055	0.028	0.016	0.009	0.005	0.003
19.6	0.102	0.069	0.035	0.026	0.019	0.011	0.008	0.099	0.055	0.029	0.016	0.009	0.005	0.003
19.8	0.103	0.07	0.036	0.026	0.019	0.012	0.009	0.1	0.056	0.029	0.016	0.009	0.005	0.003
20	0.104	0.07	0.035	0.026	0.018	0.012	0.008	0.1	0.056	0.029	0.017	0.009	0.005	0.003
20.2	0.105	0.07	0.035	0.027	0.019	0.012	0.009	0.101	0.057	0.03	0.017	0.009	0.005	0.003
20.4	0.107	0.071	0.036	0.028	0.019	0.012	0.009	0.102	0.057	0.03	0.017	0.009	0.005	0.003
20.6	0.107	0.071	0.035	0.027	0.019	0.011	0.008	0.103	0.058	0.03	0.017	0.009	0.005	0.003
20.8	0.108	0.072	0.036	0.027	0.02	0.011	0.008	0.104	0.059	0.03	0.017	0.009	0.005	0.003
21	0.11	0.073	0.036	0.027	0.02	0.011	0.008	0.105	0.059	0.031	0.017	0.01	0.005	0.003
21.2	0.109	0.073	0.036	0.026	0.02	0.011	0.006	0.106	0.06	0.031	0.018	0.01	0.005	0.003
21.4	0.109	0.073	0.036	0.027	0.02	0.01	0.006	0.107	0.06	0.031	0.018	0.01	0.005	0.003
21.6	0.111	0.074	0.037	0.027	0.02	0.01	0.005	0.108	0.061	0.031	0.018	0.01	0.006	0.003
21.8	0.111	0.074	0.036	0.027	0.02	0.009	0.004	0.109	0.061	0.032	0.018	0.01	0.006	0.003
22	0.111	0.075	0.036	0.026	0.021	0.009	0.003	0.109	0.062	0.032	0.018	0.01	0.006	0.003
22.2	0.111	0.075	0.036	0.026	0.02	0.008	0.003	0.11	0.062	0.032	0.018	0.01	0.006	0.003
22.4	0.111	0.074	0.037	0.024	0.019	0.007	0.001	0.111	0.063	0.033	0.019	0.01	0.006	0.003
22.6	0.112	0.075	0.037	0.024	0.019	0.006	0.001	0.112	0.063	0.033	0.019	0.01	0.006	0.004
22.8	0.112	0.075	0.038	0.023	0.018	0.006	0.001	0.113	0.064	0.033	0.019	0.01	0.006	0.004
23	0.113	0.076	0.039	0.023	0.018	0.006	0	0.114	0.064	0.033	0.019	0.01	0.006	0.004
23.2	0.114	0.077	0.04	0.023	0.018	0.007	0.001	0.115	0.065	0.034	0.019	0.01	0.006	0.004
23.4	0.114	0.078	0.041	0.023	0.018	0.006	0.001	0.116	0.065	0.034	0.019	0.011	0.006	0.004
23.6	0.116	0.079	0.042	0.023	0.018	0.007	0.002	0.116	0.066	0.034	0.02	0.011	0.006	0.004
23.8	0.117	0.079	0.042	0.023	0.018	0.006	0.003	0.117	0.066	0.035	0.02	0.011	0.006	0.004
24	0.118	0.079	0.042	0.023	0.018	0.006	0.003	0.118	0.067	0.035	0.02	0.011	0.006	0.004
24.2	0.118	0.079	0.043	0.024	0.018	0.007	0.004	0.119	0.068	0.035	0.02	0.011	0.006	0.004
24.4	0.119	0.08	0.043	0.025	0.018	0.007	0.004	0.12	0.068	0.035	0.02	0.011	0.006	0.004
24.6	0.12	0.08	0.042	0.025	0.018	0.007	0.003	0.121	0.069	0.036	0.02	0.011	0.006	0.004
24.8	0.122	0.081	0.042	0.025	0.02	0.008	0.003	0.122	0.069	0.036	0.021	0.011	0.006	0.004
25	0.124	0.083	0.043	0.026	0.02	0.01	0.004	0.123	0.07	0.036	0.021	0.011	0.006	0.004
25.2	0.125	0.084	0.043	0.028	0.022	0.011	0.005	0.123	0.07	0.037	0.021	0.011	0.006	0.004
25.4	0.126	0.085	0.043	0.029	0.022	0.011	0.005	0.124	0.071	0.037	0.021	0.011	0.006	0.004
25.6	0.127	0.086	0.043	0.03	0.022	0.011	0.005	0.125	0.071	0.037	0.021	0.012	0.007	0.004
25.8	0.128	0.087	0.043	0.03	0.022	0.011	0.005	0.126	0.072	0.037	0.021	0.012	0.007	0.004
26	0.128	0.086	0.043	0.03	0.022	0.011	0.005	0.127	0.072	0.038	0.022	0.012	0.007	0.004
26.2	0.129	0.087	0.043	0.03	0.021	0.011	0.005	0.128	0.073	0.038	0.022	0.012	0.007	0.004
26.4	0.13	0.087	0.044	0.03	0.021	0.011	0.005	0.129	0.073	0.038	0.022	0.012	0.007	0.004
26.6	0.131	0.088	0.044	0.031	0.022	0.011	0.006	0.129	0.074	0.039	0.022	0.012	0.007	0.004
26.8	0.132	0.088	0.045	0.031	0.022	0.011	0.006	0.13	0.074	0.039	0.022	0.012	0.007	0.004
27	0.133	0.089	0.045	0.031	0.022	0.011	0.006	0.131	0.075	0.039	0.022	0.012	0.007	0.004
27.2	0.133	0.09	0.046	0.031	0.023	0.011	0.006	0.132	0.075	0.039	0.023	0.012	0.007	0.004
27.4	0.134	0.091	0.047	0.031	0.023	0.011	0.006	0.133	0.076	0.04	0.023	0.012	0.007	0.004
27.6	0.135	0.091	0.047	0.031	0.023	0.011	0.007	0.134	0.076	0.04	0.023	0.012	0.007	0.004
27.8	0.135	0.091	0.047	0.03	0.023	0.01	0.006	0.134	0.077	0.04	0.023	0.013	0.007	0.004
28	0.135	0.09	0.047	0.03	0.022	0.01	0.005	0.135	0.077	0.04	0.023	0.013	0.007	0.004
28.2	0.136	0.091	0.047	0.03	0.022	0.01	0.005	0.136	0.078	0.041	0.023	0.013	0.007	0.004
28.4	0.136	0.091	0.047	0.029	0.022	0.01	0.004	0.137	0.078	0.041	0.024	0.013	0.007	0.004
28.6	0.137	0.091	0.047	0.029	0.023	0.011	0.004	0.138	0.079	0.041	0.024	0.013	0.007	0.004
28.8	0.138	0.092	0.047	0.029	0.023	0.011	0.004	0.139	0.079	0.042	0.024	0.013	0.007	0.004
29	0.14	0.094	0.048	0.031	0.024	0.012	0.005	0.139	0.08	0.042	0.024	0.013	0.007	0.005
29.2	0.141	0.096	0.048	0.031	0.024	0.012	0.005	0.14	0.08	0.042	0.024	0.013	0.007	0.005
29.4	0.141	0.096	0.048	0.031	0.023	0.012	0.005	0.141	0.081	0.042	0.024	0.013	0.007	0.005
29.6	0.142	0.097	0.048	0.032	0.023	0.013	0.006	0.142	0.081	0.043	0.024	0.013	0.008	0.005
29.8	0.143	0.099	0.048	0.033	0.023	0.013	0.006	0.143	0.082	0.043	0.025	0.013	0.008	0.005
30	0.144	0.1	0.048	0.032	0.023	0.013	0.005	0.143	0.082	0.043	0.025	0.014	0.008	0.005
30.2	0.145	0.1	0.048	0.033	0.023	0.013	0.006	0.144	0.083	0.044	0.025	0.014	0.008	0.005
30.4	0.145	0.1	0.048	0.033	0.023	0.012	0.006	0.145	0.084	0.044	0.025	0.014	0.008	0.005
30.6	0.146	0.1	0.048	0.034	0.024	0.012	0.006	0.146	0.084	0.044	0.025	0.014	0.008	0.005
30.8	0.147	0.101	0.048	0.035	0.024	0.011	0.006	0.147	0.085	0.044	0.025	0.014	0.008	0.005
31	0.147	0.102	0.048	0.035	0.024	0.011	0.006	0.148	0.085	0.045	0.026	0.014	0.008	0.005
31.2	0.148	0.103	0.049	0.035	0.024	0.01	0.005	0.148	0.086	0.045	0.026	0.014	0.008	0.005
31.4	0.148	0.103	0.049	0.035	0.024	0.01	0.006	0.149	0.086	0.045	0.026	0.014	0.008	0.005
31.6	0.149	0.103	0.05	0.035	0.024	0.01	0.006	0.15	0.087	0.045	0.026	0.014	0.008	0.005
31.8	0.149	0.103	0.05	0.035	0.024	0.009	0.006	0.151	0.087	0.046	0.026	0.014	0.008	0.005
32	0.149	0.103	0.05	0.035	0.023	0.009	0.006	0.152	0.088	0.046	0.026	0.014	0.008	0.005
32.2	0.15	0.104	0.051	0.036	0.023	0.01	0.008	0.152	0.088	0.046	0.027	0.015	0.008	0.005
32.4	0.151	0.104	0.052	0.036	0.023	0.01	0.008	0.153	0.089	0.047	0.027	0.015	0.008	0.005
32.6	0.152	0.105	0.052	0.037	0.023	0.011	0.01	0.154	0.089	0.047	0.027	0.015	0.008	0.005
32.8	0.153	0.105	0.053	0.036	0.023	0.01	0.01	0.155	0.09	0.047	0.027	0.015	0.008	0.005
33	0.154	0.105	0.054	0.037	0.023	0.011	0.01	0.155	0.09	0.047	0.027	0.015	0.008	0.005
33.2	0.156	0.106	0.054	0.037	0.023	0.011	0.01	0.156	0.091	0.048	0.027	0.015	0.008	0.005
33.4	0.157	0.107	0.054	0.037	0.023	0.012	0.011	0.157	0.091	0.048	0.028	0.015	0.008	0.005
33.6	0.157	0.107	0.054	0.037	0.023	0.012	0.011	0.158	0.092	0.048	0.028	0.015	0.009	0.005
33.8	0.158	0.108	0.054	0.036	0.023	0.011	0.01	0.159	0.092	0.049	0.028	0.015	0.009	0.005
34	0.159	0.107	0.054	0.035	0.023	0.011	0.01	0.159	0.093	0.049	0.028	0.015	0.009	0.005
34.2	0.159	0.106	0.053	0.035	0.023	0.009	0.009	0.16	0.093	0.049	0.028	0.015	0.009	0.005
34.4	0.16	0.106	0.053	0.035	0.023	0.009	0.008	0.161	0.094	0.049	0.028	0.016	0.009	0.005
34.6	0.161	0.108	0.055	0.035	0.023	0.01	0.008	0.162	0.094	0.05	0.029	0.016	0.009	0.005
34.8	0.161	0.109	0.055	0.035	0.023	0.009	0.007	0.163	0.095	0.05	0.029	0.016	0.009	0.005
35	0.162	0.11	0.056	0.035	0.024	0.01	0.008	0.163	0.095	0.05	0.029	0.016	0.009	0.005
35.2	0.165	0.111	0.057	0.036	0.024	0.011	0.008	0.164	0.096	0.05	0.029	0.016	0.009	0.005
35.4	0.165	0.112	0.058	0.036	0.024	0.012	0.008	0.165	0.096	0.051	0.029	0.016	0.009	0.006
35.6	0.165	0.112	0.058	0.036	0.024	0.011	0.007	0.166	0.097	0.051	0.029	0.016	0.009	0.006
35.8	0.166	0.113	0.059	0.036	0.024	0.012	0.007	0.166	0.097	0.051	0.029	0.016	0.009	0.006
36	0.167	0.114	0.06	0.037	0.025	0.013	0.007	0.167	0.098	0.052	0.03	0.016	0.009	0.006
36.2	0.168	0.115	0.06	0.037	0.025	0.013	0.007	0.168	0.098	0.052	0.03	0.016	0.009	0.006
36.4	0.169	0.117	0.061	0.039	0.025	0.014	0.008	0.169	0.098	0.052	0.03	0.016	0.009	0.006
36.6	0.17	0.117	0.061	0.039	0.025	0.015	0.008	0.169	0.099	0.052	0.03	0.016	0.009	0.006
36.8	0.171	0.117	0.062	0.04	0.026	0.015	0.007	0.17	0.099	0.053	0.03	0.017	0.009	0.006
37	0.172	0.118	0.062	0.04	0.026	0.015	0.008	0.171	0.1	0.053	0.03	0.017	0.009	0.006
37.2	0.173	0.118	0.062	0.041	0.026	0.016	0.008	0.172	0.1	0.053	0.031	0.017	0.009	0.006
37.4	0.173	0.119	0.061	0.041	0.026	0.015	0.008	0.172	0.101	0.053	0.031	0.017	0.01	0.006
37.6	0.173	0.119	0.061	0.04	0.026	0.015	0.009	0.173	0.101	0.054	0.031	0.017	0.01	0.006
37.8	0.174	0.119	0.061	0.04	0.027	0.015	0.009	0.174	0.102	0.054	0.031	0.017	0.01	0.006
38	0.175	0.12	0.061	0.04	0.028	0.014	0.008	0.175	0.102	0.054	0.031	0.017	0.01	0.006
38.2	0.175	0.12	0.061	0.039	0.027	0.014	0.008	0.176	0.103	0.055	0.031	0.017	0.01	0.006
38.4	0.176	0.121	0.062	0.039	0.028	0.014	0.009	0.176	0.103	0.055	0.032	0.017	0.01	0.006
38.6	0.177	0.122	0.064	0.039	0.028	0.014	0.01	0.177	0.104	0.055	0.032	0.017	0.01	0.006
38.8	0.179	0.123	0.063	0.039	0.028	0.014	0.01	0.178	0.104	0.055	0.032	0.017	0.01	0.006
39	0.179	0.123	0.064	0.039	0.029	0.013	0.01	0.178	0.105	0.056	0.032	0.018	0.01	0.006
39.2	0.18	0.123	0.064	0.04	0.028	0.013	0.01	0.179	0.105	0.056	0.032	0.018	0.01	0.006
39.4	0.179	0.124	0.064	0.039	0.028	0.013	0.01	0.18	0.106	0.056	0.032	0.018	0.01	0.006
39.6	0.18	0.124	0.064	0.039	0.028	0.013	0.009	0.181	0.106	0.056	0.033	0.018	0.01	0.006
39.8	0.18	0.124	0.064	0.039	0.028	0.012	0.01	0.181	0.107	0.057	0.033	0.018	0.01	0.006
40	0.181	0.125	0.064	0.04	0.028	0.012	0.009	0.182	0.107	0.057	0.033	0.018	0.01	0.006
40.2	0.182	0.125	0.064	0.041	0.028	0.012	0.009	0.183	0.108	0.057	0.033	0.018	0.01	0.006
40.4	0.183	0.127	0.065	0.042	0.029	0.012	0.009	0.184	0.108	0.057	0.033	0.018	0.01	0.006
40.6	0.183	0.127	0.065	0.043	0.029	0.013	0.009	0.184	0.109	0.058	0.033	0.018	0.01	0.006
40.8	0.184	0.127	0.065	0.043	0.028	0.013	0.009	0.185	0.109	0.058	0.034	0.018	0.01	0.006
41	0.184	0.127	0.065	0.044	0.028	0.013	0.009	0.186	0.11	0.058	0.034	0.018	0.01	0.006
41.2	0.185	0.127	0.065	0.044	0.028	0.012	0.009	0.187	0.11	0.059	0.034	0.019	0.01	0.006
41.4	0.185	0.128	0.066	0.044	0.028	0.013	0.009	0.187	0.111	0.059	0.034	0.019	0.011	0.006
41.6	0.186	0.129	0.066	0.044	0.029	0.013	0.01	0.188	0.111	0.059	0.034	0.019	0.011	0.006
41.8	0.187	0.13	0.065	0.044	0.029	0.014	0.009	0.189	0.112	0.059	0.034	0.019	0.011	0.007
42	0.188	0.131	0.065	0.044	0.029	0.014	0.01	0.189	0.112	0.06	0.034	0.019	0.011	0.007
42.2	0.189	0.13	0.066	0.043	0.029	0.013	0.01	0.19	0.113	0.06	0.035	0.019	0.011	0.007
42.4	0.19	0.131	0.066	0.044	0.029	0.014	0.01	0.191	0.113	0.06	0.035	0.019	0.011	0.007
42.6	0.191	0.132	0.067	0.044	0.029	0.014	0.01	0.192	0.113	0.06	0.035	0.019	0.011	0.007
42.8	0.192	0.132	0.066	0.044	0.029	0.014	0.01	0.192	0.114	0.061	0.035	0.019	0.011	0.007
43	0.193	0.132	0.066	0.044	0.029	0.014	0.009	0.193	0.114	0.061	0.035	0.019	0.011	0.007
43.2	0.194	0.132	0.066	0.044	0.029	0.015	0.01	0.194	0.115	0.061	0.035	0.019	0.011	0.007
43.4	0.194	0.133	0.067	0.044	0.029	0.015	0.01	0.194	0.115	0.062	0.036	0.02	0.011	0.007
43.6	0.195	0.132	0.067	0.044	0.029	0.014	0.01	0.195	0.116	0.062	0.036	0.02	0.011	0.007
43.8	0.195	0.132	0.067	0.044	0.029	0.014	0.01	0.196	0.116	0.062	0.036	0.02	0.011	0.007
44	0.197	0.133	0.067	0.045	0.029	0.014	0.01	0.197	0.117	0.062	0.036	0.02	0.011	0.007
44.2	0.197	0.133	0.068	0.045	0.029	0.014	0.01	0.197	0.117	0.063	0.036	0.02	0.011	0.007
44.4	0.197	0.134	0.069	0.046	0.03	0.015	0.009	0.198	0.118	0.063	0.036	0.02	0.011	0.007
44.6	0.198	0.135	0.069	0.045	0.029	0.015	0.008	0.199	0.118	0.063	0.037	0.02	0.011	0.007
44.8	0.198	0.135	0.069	0.045	0.029	0.014	0.008	0.199	0.119	0.063	0.037	0.02	0.011	0.007
45	0.198	0.136	0.069	0.046	0.029	0.014	0.008	0.2	0.119	0.064	0.037	0.02	0.011	0.007
45.2	0.198	0.136	0.07	0.045	0.029	0.014	0.007	0.201	0.12	0.064	0.037	0.02	0.011	0.007
45.4	0.198	0.137	0.071	0.045	0.028	0.014	0.008	0.201	0.12	0.064	0.037	0.02	0.012	0.007
45.6	0.199	0.138	0.07	0.045	0.028	0.014	0.008	0.202	0.121	0.064	0.037	0.02	0.012	0.007
45.8	0.2	0.138	0.07	0.044	0.028	0.014	0.008	0.203	0.121	0.065	0.037	0.021	0.012	0.007
46	0.2	0.139	0.071	0.044	0.028	0.014	0.008	0.204	0.122	0.065	0.038	0.021	0.012	0.007
46.2	0.201	0.139	0.072	0.044	0.029	0.015	0.008	0.204	0.122	0.065	0.038	0.021	0.012	0.007
46.4	0.202	0.139	0.072	0.045	0.03	0.015	0.008	0.205	0.122	0.066	0.038	0.021	0.012	0.007
46.6	0.202	0.14	0.073	0.045	0.03	0.015	0.008	0.206	0.123	0.066	0.038	0.021	0.012	0.007
46.8	0.203	0.14	0.073	0.045	0.031	0.015	0.009	0.206	0.123	0.066	0.038	0.021	0.012	0.007
47	0.204	0.139	0.073	0.046	0.031	0.015	0.008	0.207	0.124	0.066	0.038	0.021	0.012	0.007
47.2	0.205	0.14	0.073	0.046	0.031	0.015	0.008	0.208	0.124	0.067	0.039	0.021	0.012	0.007
47.4	0.205	0.14	0.074	0.047	0.03	0.014	0.008	0.208	0.125	0.067	0.039	0.021	0.012	0.007
47.6	0.206	0.14	0.074	0.047	0.03	0.014	0.008	0.209	0.125	0.067	0.039	0.021	0.012	0.007
47.8	0.208	0.141	0.076	0.048	0.031	0.015	0.009	0.21	0.126	0.067	0.039	0.021	0.012	0.007
48	0.209	0.143	0.076	0.049	0.031	0.016	0.009	0.21	0.126	0.068	0.039	0.022	0.012	0.007
48.2	0.21	0.144	0.077	0.049	0.031	0.016	0.01	0.211	0.127	0.068	0.039	0.022	0.012	0.008
48.4	0.21	0.145	0.077	0.049	0.031	0.016	0.01	0.212	0.127	0.068	0.04	0.022	0.012	0.008
48.6	0.21	0.146	0.078	0.05	0.031	0.016	0.01	0.212	0.128	0.068	0.04	0.022	0.012	0.008
48.8	0.21	0.147	0.078	0.049	0.031	0.015	0.011	0.213	0.128	0.069	0.04	0.022	0.012	0.008
49	0.211	0.148	0.078	0.049	0.031	0.015	0.011	0.214	0.128	0.069	0.04	0.022	0.012	0.008
49.2	0.212	0.148	0.078	0.049	0.031	0.015	0.011	0.214	0.129	0.069	0.04	0.022	0.012	0.008
49.4	0.212	0.148	0.078	0.049	0.03	0.014	0.012	0.215	0.129	0.07	0.04	0.022	0.013	0.008
49.6	0.213	0.148	0.077	0.048	0.031	0.014	0.011	0.216	0.13	0.07	0.04	0.022	0.013	0.008
49.8	0.213	0.148	0.077	0.048	0.031	0.014	0.011	0.216	0.13	0.07	0.041	0.022	0.013	0.008
50	0.214	0.149	0.077	0.048	0.033	0.014	0.011	0.217	0.131	0.07	0.041	0.022	0.013	0.008
50.2	0.215	0.149	0.077	0.049	0.033	0.014	0.011	0.218	0.131	0.071	0.041	0.023	0.013	0.008
50.4	0.216	0.149	0.077	0.049	0.033	0.013	0.011	0.218	0.132	0.071	0.041	0.023	0.013	0.008
50.6	0.217	0.15	0.077	0.05	0.033	0.013	0.011	0.219	0.132	0.071	0.041	0.023	0.013	0.008
50.8	0.218	0.15	0.077	0.05	0.032	0.013	0.011	0.22	0.133	0.071	0.041	0.023	0.013	0.008
51	0.218	0.15	0.076	0.051	0.032	0.013	0.009	0.22	0.133	0.072	0.042	0.023	0.013	0.008
51.2	0.219	0.15	0.077	0.05	0.031	0.013	0.009	0.221	0.134	0.072	0.042	0.023	0.013	0.008
51.4	0.219	0.151	0.077	0.05	0.031	0.014	0.009	0.222	0.134	0.072	0.042	0.023	0.013	0.008
51.6	0.22	0.152	0.078	0.05	0.031	0.015	0.009	0.222	0.134	0.072	0.042	0.023	0.013	0.008
51.8	0.222	0.153	0.079	0.051	0.031	0.015	0.01	0.223	0.135	0.073	0.042	0.023	0.013	0.008
52	0.223	0.154	0.08	0.051	0.031	0.016	0.01	0.224	0.135	0.073	0.042	0.023	0.013	0.008
52.2	0.223	0.154	0.08	0.051	0.031	0.017	0.011	0.224	0.136	0.073	0.043	0.023	0.013	0.008
52.4	0.222	0.155	0.08	0.051	0.031	0.017	0.011	0.225	0.136	0.073	0.043	0.023	0.013	0.008
52.6	0.223	0.155	0.08	0.051	0.032	0.017	0.011	0.226	0.137	0.074	0.043	0.024	0.013	0.008
52.8	0.224	0.156	0.081	0.052	0.031	0.017	0.011	0.226	0.137	0.074	0.043	0.024	0.013	0.008
53	0.226	0.156	0.081	0.052	0.032	0.019	0.012	0.227	0.138	0.074	0.043	0.024	0.013	0.008
53.2	0.226	0.156	0.081	0.053	0.033	0.019	0.012	0.228	0.138	0.074	0.043	0.024	0.013	0.008
53.4	0.226	0.156	0.08	0.052	0.032	0.018	0.012	0.228	0.139	0.075	0.043	0.024	0.014	0.008
53.6	0.227	0.156	0.081	0.053	0.033	0.018	0.012	0.229	0.139	0.075	0.044	0.024	0.014	0.008
53.8	0.228	0.157	0.081	0.053	0.034	0.019	0.012	0.229	0.139	0.075	0.044	0.024	0.014	0.008
54	0.228	0.157	0.082	0.054	0.036	0.019	0.012	0.23	0.14	0.076	0.044	0.024	0.014	0.008
54.2	0.229	0.157	0.081	0.053	0.035	0.018	0.011	0.231	0.14	0.076	0.044	0.024	0.014	0.008
54.4	0.229	0.157	0.082	0.053	0.034	0.018	0.011	0.231	0.141	0.076	0.044	0.024	0.014	0.008
54.6	0.229	0.157	0.081	0.053	0.034	0.018	0.01	0.232	0.141	0.076	0.044	0.024	0.014	0.009
54.8	0.229	0.158	0.081	0.054	0.034	0.017	0.01	0.233	0.142	0.077	0.045	0.025	0.014	0.009
55	0.228	0.158	0.081	0.053	0.034	0.017	0.009	0.233	0.142	0.077	0.045	0.025	0.014	0.009
55.2	0.228	0.159	0.082	0.053	0.034	0.017	0.009	0.234	0.143	0.077	0.045	0.025	0.014	0.009
55.4	0.229	0.16	0.082	0.053	0.034	0.017	0.009	0.235	0.143	0.077	0.045	0.025	0.014	0.009
55.6	0.229	0.16	0.082	0.053	0.033	0.016	0.009	0.235	0.143	0.078	0.045	0.025	0.014	0.009
55.8	0.23	0.161	0.082	0.053	0.033	0.016	0.008	0.236	0.144	0.078	0.045	0.025	0.014	0.009
56	0.23	0.161	0.082	0.053	0.033	0.017	0.008	0.236	0.144	0.078	0.046	0.025	0.014	0.009
56.2	0.231	0.161	0.082	0.052	0.034	0.016	0.009	0.237	0.145	0.078	0.046	0.025	0.014	0.009
56.4	0.232	0.162	0.082	0.053	0.034	0.017	0.01	0.238	0.145	0.079	0.046	0.025	0.014	0.009
56.6	0.233	0.162	0.082	0.053	0.034	0.017	0.011	0.238	0.146	0.079	0.046	0.025	0.014	0.009
56.8	0.234	0.163	0.083	0.054	0.034	0.017	0.01	0.239	0.146	0.079	0.046	0.025	0.014	0.009
57	0.234	0.163	0.083	0.054	0.034	0.017	0.01	0.239	0.147	0.079	0.046	0.026	0.014	0.009
57.2	0.235	0.164	0.083	0.054	0.034	0.017	0.011	0.24	0.147	0.08	0.046	0.026	0.014	0.009
57.4	0.236	0.164	0.084	0.054	0.034	0.016	0.011	0.241	0.147	0.08	0.047	0.026	0.015	0.009
57.6	0.238	0.165	0.085	0.055	0.035	0.016	0.011	0.241	0.148	0.08	0.047	0.026	0.015	0.009
57.8	0.238	0.165	0.084	0.054	0.035	0.016	0.011	0.242	0.148	0.08	0.047	0.026	0.015	0.009
58	0.239	0.165	0.085	0.055	0.035	0.016	0.011	0.243	0.149	0.081	0.047	0.026	0.015	0.009
58.2	0.239	0.166	0.085	0.055	0.034	0.016	0.012	0.243	0.149	0.081	0.047	0.026	0.015	0.009
58.4	0.24	0.167	0.086	0.056	0.035	0.017	0.012	0.244	0.15	0.081	0.047	0.026	0.015	0.009
58.6	0.241	0.167	0.086	0.056	0.034	0.018	0.013	0.244	0.15	0.082	0.048	0.026	0.015	0.009
58.8	0.242	0.168	0.087	0.057	0.034	0.018	0.013	0.245	0.15	0.082	0.048	0.026	0.015	0.009
59	0.242	0.169	0.089	0.058	0.034	0.018	0.013	0.246	0.151	0.082	0.048	0.026	0.015	0.009
59.2	0.242	0.17	0.089	0.058	0.034	0.019	0.013	0.246	0.151	0.082	0.048	0.026	0.015	0.009
59.4	0.243	0.171	0.09	0.058	0.034	0.02	0.013	0.247	0.152	0.083	0.048	0.027	0.015	0.009
59.6	0.243	0.171	0.09	0.057	0.034	0.018	0.012	0.247	0.152	0.083	0.048	0.027	0.015	0.009
59.8	0.244	0.171	0.09	0.057	0.034	0.018	0.012	0.248	0.153	0.083	0.049	0.027	0.015	0.009
60	0.245	0.172	0.091	0.057	0.034	0.019	0.012	0.249	0.153	0.083	0.049	0.027	0.015	0.009
60.2	0.244	0.171	0.09	0.056	0.034	0.018	0.012	0.249	0.154	0.084	0.049	0.027	0.015	0.009
60.4	0.245	0.171	0.09	0.056	0.034	0.019	0.012	0.25	0.154	0.084	0.049	0.027	0.015	0.009
60.6	0.245	0.171	0.09	0.056	0.034	0.018	0.011	0.25	0.154	0.084	0.049	0.027	0.015	0.009
60.8	0.245	0.171	0.09	0.056	0.034	0.018	0.01	0.251	0.155	0.084	0.049	0.027	0.015	0.009
61	0.245	0.171	0.09	0.055	0.034	0.017	0.01	0.252	0.155	0.085	0.049	0.027	0.015	0.009
61.2	0.246	0.171	0.089	0.056	0.034	0.016	0.01	0.252	0.156	0.085	0.05	0.027	0.015	0.01
61.4	0.247	0.171	0.089	0.056	0.035	0.016	0.01	0.253	0.156	0.085	0.05	0.027	0.016	0.01
61.6	0.247	0.171	0.089	0.056	0.035	0.016	0.01	0.253	0.157	0.085	0.05	0.028	0.016	0.01
61.8	0.248	0.171	0.088	0.056	0.036	0.016	0.01	0.254	0.157	0.086	0.05	0.028	0.016	0.01
62	0.248	0.172	0.088	0.057	0.036	0.016	0.01	0.254	0.157	0.086	0.05	0.028	0.016	0.01
62.2	0.249	0.172	0.088	0.057	0.037	0.017	0.011	0.255	0.158	0.086	0.05	0.028	0.016	0.01
62.4	0.249	0.172	0.088	0.058	0.037	0.017	0.011	0.256	0.158	0.086	0.051	0.028	0.016	0.01
62.6	0.248	0.173	0.088	0.057	0.036	0.017	0.011	0.256	0.159	0.087	0.051	0.028	0.016	0.01
62.8	0.249	0.173	0.088	0.058	0.035	0.017	0.01	0.257	0.159	0.087	0.051	0.028	0.016	0.01
63	0.25	0.174	0.089	0.058	0.035	0.018	0.011	0.257	0.16	0.087	0.051	0.028	0.016	0.01
63.2	0.25	0.175	0.089	0.057	0.035	0.018	0.01	0.258	0.16	0.087	0.051	0.028	0.016	0.01
63.4	0.251	0.176	0.091	0.058	0.035	0.018	0.011	0.259	0.16	0.088	0.051	0.028	0.016	0.01
63.6	0.252	0.178	0.092	0.058	0.036	0.019	0.011	0.259	0.161	0.088	0.051	0.028	0.016	0.01
63.8	0.253	0.179	0.093	0.059	0.036	0.02	0.012	0.26	0.161	0.088	0.052	0.028	0.016	0.01
64	0.255	0.18	0.095	0.061	0.036	0.021	0.013	0.26	0.162	0.088	0.052	0.029	0.016	0.01
64.2	0.255	0.181	0.095	0.061	0.036	0.02	0.014	0.261	0.162	0.089	0.052	0.029	0.016	0.01
64.4	0.256	0.181	0.095	0.062	0.037	0.021	0.014	0.261	0.163	0.089	0.052	0.029	0.016	0.01
64.6	0.257	0.182	0.096	0.062	0.037	0.02	0.013	0.262	0.163	0.089	0.052	0.029	0.016	0.01
64.8	0.257	0.182	0.096	0.062	0.037	0.02	0.014	0.263	0.163	0.089	0.052	0.029	0.016	0.01
65	0.258	0.183	0.096	0.062	0.038	0.02	0.014	0.263	0.164	0.09	0.053	0.029	0.016	0.01
65.2	0.259	0.184	0.096	0.063	0.038	0.02	0.015	0.264	0.164	0.09	0.053	0.029	0.016	0.01
65.4	0.26	0.185	0.096	0.063	0.038	0.02	0.015	0.264	0.165	0.09	0.053	0.029	0.017	0.01
65.6	0.26	0.185	0.096	0.062	0.038	0.019	0.014	0.265	0.165	0.09	0.053	0.029	0.017	0.01
65.8	0.261	0.185	0.097	0.062	0.039	0.019	0.014	0.265	0.166	0.091	0.053	0.029	0.017	0.01
66	0.261	0.185	0.098	0.063	0.039	0.018	0.013	0.266	0.166	0.091	0.053	0.029	0.017	0.01
66.2	0.261	0.185	0.098	0.063	0.04	0.018	0.013	0.267	0.166	0.091	0.053	0.03	0.017	0.01
66.4	0.262	0.184	0.098	0.063	0.04	0.018	0.012	0.267	0.167	0.091	0.054	0.03	0.017	0.01
66.6	0.261	0.184	0.098	0.062	0.039	0.018	0.011	0.268	0.167	0.092	0.054	0.03	0.017	0.01
66.8	0.263	0.185	0.098	0.062	0.039	0.018	0.011	0.268	0.168	0.092	0.054	0.03	0.017	0.01
67	0.264	0.185	0.099	0.062	0.04	0.018	0.012	0.269	0.168	0.092	0.054	0.03	0.017	0.01
67.2	0.264	0.185	0.099	0.062	0.04	0.018	0.012	0.269	0.168	0.092	0.054	0.03	0.017	0.01
67.4	0.265	0.187	0.101	0.063	0.041	0.019	0.013	0.27	0.169	0.093	0.054	0.03	0.017	0.01
67.6	0.266	0.188	0.101	0.064	0.042	0.02	0.014	0.27	0.169	0.093	0.055	0.03	0.017	0.011
67.8	0.267	0.189	0.102	0.065	0.042	0.02	0.014	0.271	0.17	0.093	0.055	0.03	0.017	0.011
68	0.267	0.19	0.102	0.066	0.043	0.02	0.013	0.272	0.17	0.093	0.055	0.03	0.017	0.011
68.2	0.267	0.191	0.102	0.066	0.043	0.02	0.014	0.272	0.171	0.094	0.055	0.03	0.017	0.011
68.4	0.268	0.191	0.102	0.066	0.043	0.021	0.013	0.273	0.171	0.094	0.055	0.031	0.017	0.011
68.6	0.269	0.192	0.102	0.066	0.044	0.022	0.014	0.273	0.171	0.094	0.055	0.031	0.017	0.011
68.8	0.269	0.193	0.101	0.065	0.043	0.022	0.014	0.274	0.172	0.094	0.055	0.031	0.017	0.011
69	0.268	0.192	0.101	0.065	0.042	0.021	0.014	0.274	0.172	0.095	0.056	0.031	0.017	0.011
69.2	0.269	0.194	0.101	0.064	0.042	0.022	0.014	0.275	0.173	0.095	0.056	0.031	0.017	0.011
69.4	0.269	0.195	0.102	0.065	0.042	0.022	0.014	0.275	0.173	0.095	0.056	0.031	0.018	0.011
69.6	0.269	0.195	0.103	0.065	0.041	0.021	0.014	0.276	0.173	0.095	0.056	0.031	0.018	0.011
69.8	0.27	0.194	0.103	0.065	0.041	0.021	0.014	0.276	0.174	0.096	0.056	0.031	0.018	0.011
70	0.27	0.194	0.104	0.065	0.041	0.021	0.014	0.277	0.174	0.096	0.056	0.031	0.018	0.011
70.2	0.269	0.193	0.103	0.065	0.04	0.02	0.013	0.277	0.175	0.096	0.057	0.031	0.018	0.011
70.4	0.27	0.193	0.104	0.064	0.04	0.02	0.013	0.278	0.175	0.096	0.057	0.031	0.018	0.011
70.6	0.27	0.193	0.104	0.064	0.038	0.02	0.013	0.279	0.176	0.097	0.057	0.031	0.018	0.011
70.8	0.27	0.193	0.104	0.064	0.038	0.019	0.013	0.279	0.176	0.097	0.057	0.032	0.018	0.011
71	0.271	0.193	0.104	0.064	0.039	0.019	0.013	0.28	0.176	0.097	0.057	0.032	0.018	0.011
71.2	0.271	0.193	0.105	0.065	0.039	0.02	0.013	0.28	0.177	0.097	0.057	0.032	0.018	0.011
71.4	0.272	0.194	0.106	0.064	0.039	0.02	0.014	0.281	0.177	0.098	0.057	0.032	0.018	0.011
71.6	0.273	0.194	0.106	0.065	0.04	0.02	0.015	0.281	0.178	0.098	0.058	0.032	0.018	0.011
71.8	0.274	0.195	0.106	0.065	0.041	0.02	0.014	0.282	0.178	0.098	0.058	0.032	0.018	0.011
72	0.275	0.195	0.106	0.065	0.04	0.02	0.013	0.282	0.178	0.098	0.058	0.032	0.018	0.011
72.2	0.276	0.196	0.107	0.067	0.041	0.021	0.014	0.283	0.179	0.099	0.058	0.032	0.018	0.011
72.4	0.277	0.196	0.106	0.068	0.042	0.022	0.014	0.283	0.179	0.099	0.058	0.032	0.018	0.011
72.6	0.278	0.197	0.107	0.068	0.042	0.022	0.014	0.284	0.18	0.099	0.058	0.032	0.018	0.011
72.8	0.277	0.197	0.106	0.067	0.041	0.022	0.014	0.284	0.18	0.099	0.059	0.032	0.018	0.011
73	0.278	0.197	0.106	0.068	0.042	0.022	0.013	0.285	0.18	0.1	0.059	0.033	0.018	0.011
73.2	0.279	0.2	0.107	0.068	0.042	0.023	0.014	0.285	0.181	0.1	0.059	0.033	0.018	0.011
73.4	0.28	0.2	0.107	0.069	0.043	0.023	0.014	0.286	0.181	0.1	0.059	0.033	0.019	0.011
73.6	0.279	0.2	0.106	0.068	0.042	0.021	0.013	0.286	0.182	0.1	0.059	0.033	0.019	0.011
73.8	0.28	0.2	0.106	0.068	0.043	0.021	0.013	0.287	0.182	0.101	0.059	0.033	0.019	0.011
74	0.279	0.201	0.106	0.067	0.042	0.021	0.013	0.288	0.182	0.101	0.059	0.033	0.019	0.012
74.2	0.279	0.201	0.106	0.067	0.042	0.02	0.012	0.288	0.183	0.101	0.06	0.033	0.019	0.012
74.4	0.28	0.201	0.107	0.067	0.042	0.02	0.012	0.289	0.183	0.101	0.06	0.033	0.019	0.012
74.6	0.281	0.202	0.108	0.068	0.042	0.02	0.012	0.289	0.184	0.102	0.06	0.033	0.019	0.012
74.8	0.281	0.203	0.109	0.069	0.042	0.02	0.012	0.29	0.184	0.102	0.06	0.033	0.019	0.012
75	0.281	0.203	0.109	0.068	0.042	0.021	0.012	0.29	0.185	0.102	0.06	0.033	0.019	0.012
75.2	0.282	0.204	0.11	0.068	0.042	0.021	0.012	0.291	0.185	0.102	0.06	0.033	0.019	0.012
75.4	0.283	0.204	0.111	0.068	0.043	0.021	0.012	0.291	0.185	0.103	0.061	0.034	0.019	0.012
75.6	0.284	0.205	0.112	0.069	0.042	0.022	0.013	0.292	0.186	0.103	0.061	0.034	0.019	0.012
75.8	0.284	0.205	0.112	0.069	0.043	0.023	0.012	0.292	0.186	0.103	0.061	0.034	0.019	0.012
76	0.285	0.206	0.112	0.069	0.042	0.022	0.013	0.293	0.187	0.103	0.061	0.034	0.019	0.012
76.2	0.286	0.206	0.113	0.07	0.043	0.023	0.014	0.293	0.187	0.104	0.061	0.034	0.019	0.012
76.4	0.287	0.207	0.112	0.07	0.043	0.023	0.014	0.294	0.187	0.104	0.061	0.034	0.019	0.012
76.6	0.288	0.207	0.113	0.07	0.043	0.023	0.015	0.294	0.188	0.104	0.061	0.034	0.019	0.012
76.8	0.288	0.207	0.112	0.069	0.043	0.023	0.014	0.295	0.188	0.104	0.062	0.034	0.019	0.012
77	0.288	0.208	0.111	0.069	0.043	0.023	0.014	0.295	0.189	0.105	0.062	0.034	0.019	0.012
77.2	0.288	0.208	0.109	0.069	0.043	0.023	0.014	0.296	0.189	0.105	0.062	0.034	0.019	0.012
77.4	0.288	0.208	0.109	0.07	0.043	0.023	0.014	0.296	0.189	0.105	0.062	0.034	0.02	0.012
77.6	0.288	0.208	0.109	0.069	0.043	0.022	0.014	0.297	0.19	0.105	0.062	0.035	0.02	0.012
77.8	0.288	0.209	0.109	0.069	0.043	0.021	0.014	0.297	0.19	0.106	0.062	0.035	0.02	0.012
78	0.289	0.209	0.11	0.069	0.042	0.021	0.014	0.298	0.191	0.106	0.063	0.035	0.02	0.012
78.2	0.29	0.21	0.11	0.071	0.042	0.021	0.014	0.298	0.191	0.106	0.063	0.035	0.02	0.012
78.4	0.291	0.211	0.111	0.071	0.042	0.021	0.014	0.299	0.191	0.106	0.063	0.035	0.02	0.012
78.6	0.291	0.212	0.111	0.072	0.043	0.021	0.014	0.299	0.192	0.107	0.063	0.035	0.02	0.012
78.8	0.292	0.212	0.112	0.073	0.043	0.022	0.014	0.3	0.192	0.107	0.063	0.035	0.02	0.012
79	0.292	0.212	0.112	0.073	0.042	0.022	0.014	0.3	0.192	0.107	0.063	0.035	0.02	0.012
79.2	0.293	0.213	0.114	0.073	0.044	0.023	0.014	0.301	0.193	0.107	0.063	0.035	0.02	0.012
79.4	0.293	0.213	0.114	0.073	0.044	0.023	0.014	0.301	0.193	0.108	0.064	0.035	0.02	0.012
79.6	0.293	0.212	0.114	0.072	0.043	0.023	0.014	0.302	0.194	0.108	0.064	0.035	0.02	0.012
79.8	0.293	0.213	0.114	0.072	0.043	0.023	0.014	0.302	0.194	0.108	0.064	0.035	0.02	0.012
80	0.293	0.212	0.114	0.072	0.042	0.023	0.013	0.303	0.194	0.108	0.064	0.036	0.02	0.012
80.2	0.293	0.213	0.115	0.072	0.042	0.024	0.013	0.303	0.195	0.109	0.064	0.036	0.02	0.012
80.4	0.293	0.212	0.114	0.071	0.042	0.024	0.012	0.304	0.195	0.109	0.064	0.036	0.02	0.012
80.6	0.294	0.213	0.115	0.072	0.042	0.024	0.012	0.304	0.196	0.109	0.065	0.036	0.02	0.013
80.8	0.294	0.214	0.115	0.072	0.043	0.025	0.012	0.304	0.196	0.109	0.065	0.036	0.02	0.013
81	0.295	0.214	0.115	0.072	0.043	0.024	0.012	0.305	0.196	0.11	0.065	0.036	0.02	0.013
81.2	0.296	0.214	0.115	0.073	0.044	0.025	0.013	0.305	0.197	0.11	0.065	0.036	0.02	0.013
81.4	0.296	0.215	0.116	0.072	0.043	0.024	0.012	0.306	0.197	0.11	0.065	0.036	0.021	0.013
81.6	0.298	0.216	0.116	0.073	0.043	0.024	0.012	0.306	0.198	0.11	0.065	0.036	0.021	0.013
81.8	0.298	0.217	0.117	0.073	0.043	0.024	0.012	0.307	0.198	0.11	0.065	0.036	0.021	0.013
82	0.299	0.217	0.117	0.074	0.043	0.024	0.012	0.307	0.198	0.111	0.066	0.036	0.021	0.013
82.2	0.299	0.218	0.117	0.074	0.044	0.024	0.012	0.308	0.199	0.111	0.066	0.036	0.021	0.013
82.4	0.3	0.218	0.117	0.074	0.044	0.023	0.012	0.308	0.199	0.111	0.066	0.037	0.021	0.013
82.6	0.3	0.218	0.117	0.075	0.044	0.023	0.013	0.309	0.2	0.111	0.066	0.037	0.021	0.013
82.8	0.301	0.219	0.118	0.075	0.045	0.023	0.014	0.309	0.2	0.112	0.066	0.037	0.021	0.013
83	0.302	0.219	0.119	0.075	0.045	0.023	0.014	0.31	0.2	0.112	0.066	0.037	0.021	0.013
83.2	0.302	0.219	0.119	0.076	0.046	0.023	0.015	0.31	0.201	0.112	0.066	0.037	0.021	0.013
83.4	0.302	0.218	0.119	0.076	0.046	0.023	0.015	0.311	0.201	0.112	0.067	0.037	0.021	0.013
83.6	0.302	0.219	0.119	0.076	0.045	0.023	0.016	0.311	0.201	0.113	0.067	0.037	0.021	0.013
83.8	0.303	0.219	0.12	0.077	0.046	0.024	0.016	0.312	0.202	0.113	0.067	0.037	0.021	0.013
84	0.303	0.219	0.12	0.077	0.045	0.023	0.016	0.312	0.202	0.113	0.067	0.037	0.021	0.013
84.2	0.305	0.22	0.12	0.077	0.046	0.024	0.016	0.313	0.203	0.113	0.067	0.037	0.021	0.013
84.4	0.306	0.22	0.12	0.077	0.046	0.024	0.016	0.313	0.203	0.114	0.067	0.037	0.021	0.013
84.6	0.308	0.222	0.122	0.079	0.046	0.025	0.018	0.313	0.203	0.114	0.068	0.038	0.021	0.013
84.8	0.31	0.222	0.123	0.078	0.047	0.025	0.018	0.314	0.204	0.114	0.068	0.038	0.021	0.013
85	0.309	0.222	0.123	0.078	0.047	0.024	0.017	0.314	0.204	0.114	0.068	0.038	0.021	0.013
85.2	0.31	0.224	0.123	0.077	0.047	0.024	0.017	0.315	0.205	0.115	0.068	0.038	0.021	0.013
85.4	0.311	0.225	0.123	0.077	0.047	0.024	0.017	0.315	0.205	0.115	0.068	0.038	0.022	0.013
85.6	0.312	0.227	0.124	0.077	0.048	0.025	0.017	0.316	0.205	0.115	0.068	0.038	0.022	0.013
85.8	0.311	0.227	0.124	0.077	0.047	0.025	0.016	0.316	0.206	0.115	0.068	0.038	0.022	0.013
86	0.311	0.227	0.123	0.077	0.047	0.024	0.016	0.317	0.206	0.116	0.069	0.038	0.022	0.013
86.2	0.311	0.228	0.124	0.077	0.048	0.024	0.015	0.317	0.206	0.116	0.069	0.038	0.022	0.013
86.4	0.31	0.227	0.123	0.076	0.047	0.024	0.015	0.318	0.207	0.116	0.069	0.038	0.022	0.013
86.6	0.311	0.229	0.125	0.077	0.048	0.025	0.016	0.318	0.207	0.116	0.069	0.038	0.022	0.013
86.8	0.31	0.229	0.125	0.076	0.048	0.024	0.015	0.318	0.208	0.117	0.069	0.038	0.022	0.013
87	0.31	0.228	0.124	0.075	0.049	0.024	0.015	0.319	0.208	0.117	0.069	0.039	0.022	0.014
87.2	0.309	0.229	0.123	0.076	0.048	0.024	0.015	0.319	0.208	0.117	0.07	0.039	0.022	0.014
87.4	0.309	0.229	0.123	0.075	0.048	0.024	0.015	0.32	0.209	0.117	0.07	0.039	0.022	0.014
87.6	0.309	0.228	0.123	0.076	0.047	0.023	0.015	0.32	0.209	0.117	0.07	0.039	0.022	0.014
87.8	0.308	0.227	0.122	0.075	0.046	0.022	0.014	0.321	0.209	0.118	0.07	0.039	0.022	0.014
88	0.308	0.227	0.121	0.074	0.046	0.022	0.014	0.321	0.21	0.118	0.07	0.039	0.022	0.014
88.2	0.31	0.227	0.123	0.076	0.045	0.023	0.014	0.322	0.21	0.118	0.07	0.039	0.022	0.014
88.4	0.311	0.227	0.123	0.076	0.045	0.023	0.015	0.322	0.211	0.118	0.07	0.039	0.022	0.014
88.6	0.312	0.227	0.124	0.077	0.045	0.023	0.016	0.323	0.211	0.119	0.071	0.039	0.022	0.014
88.8	0.312	0.228	0.124	0.077	0.045	0.023	0.016	0.323	0.211	0.119	0.071	0.039	0.022	0.014
89	0.312	0.228	0.124	0.077	0.045	0.023	0.015	0.323	0.212	0.119	0.071	0.039	0.022	0.014
89.2	0.313	0.229	0.124	0.077	0.046	0.023	0.016	0.324	0.212	0.119	0.071	0.04	0.022	0.014
89.4	0.314	0.23	0.125	0.077	0.046	0.023	0.016	0.324	0.212	0.12	0.071	0.04	0.023	0.014
89.6	0.315	0.232	0.126	0.078	0.047	0.024	0.016	0.325	0.213	0.12	0.071	0.04	0.023	0.014
89.8	0.316	0.232	0.126	0.079	0.047	0.025	0.016	0.325	0.213	0.12	0.071	0.04	0.023	0.014
90	0.317	0.233	0.126	0.08	0.048	0.026	0.016	0.326	0.214	0.12	0.072	0.04	0.023	0.014
90.2	0.318	0.234	0.127	0.081	0.049	0.026	0.016	0.326	0.214	0.121	0.072	0.04	0.023	0.014
90.4	0.319	0.234	0.127	0.08	0.049	0.027	0.016	0.326	0.214	0.121	0.072	0.04	0.023	0.014
90.6	0.32	0.237	0.129	0.081	0.049	0.029	0.017	0.327	0.215	0.121	0.072	0.04	0.023	0.014
90.8	0.319	0.236	0.129	0.08	0.049	0.028	0.016	0.327	0.215	0.121	0.072	0.04	0.023	0.014
91	0.319	0.236	0.129	0.08	0.049	0.028	0.016	0.328	0.215	0.122	0.072	0.04	0.023	0.014
91.2	0.319	0.236	0.128	0.08	0.048	0.028	0.015	0.328	0.216	0.122	0.073	0.04	0.023	0.014
91.4	0.319	0.236	0.129	0.08	0.048	0.028	0.015	0.329	0.216	0.122	0.073	0.04	0.023	0.014
91.6	0.319	0.235	0.129	0.081	0.049	0.028	0.015	0.329	0.217	0.122	0.073	0.041	0.023	0.014
91.8	0.319	0.234	0.129	0.08	0.049	0.027	0.015	0.33	0.217	0.122	0.073	0.041	0.023	0.014
92	0.32	0.235	0.13	0.08	0.049	0.027	0.015	0.33	0.217	0.123	0.073	0.041	0.023	0.014
92.2	0.321	0.236	0.131	0.081	0.05	0.028	0.017	0.33	0.218	0.123	0.073	0.041	0.023	0.014
92.4	0.322	0.236	0.131	0.081	0.05	0.028	0.017	0.331	0.218	0.123	0.073	0.041	0.023	0.014
92.6	0.322	0.237	0.131	0.082	0.051	0.029	0.018	0.331	0.218	0.123	0.074	0.041	0.023	0.014
92.8	0.323	0.237	0.132	0.081	0.051	0.028	0.018	0.332	0.219	0.124	0.074	0.041	0.023	0.014
93	0.323	0.237	0.131	0.08	0.051	0.028	0.017	0.332	0.219	0.124	0.074	0.041	0.023	0.014
93.2	0.323	0.237	0.132	0.08	0.051	0.027	0.018	0.332	0.219	0.124	0.074	0.041	0.023	0.014
93.4	0.324	0.238	0.131	0.081	0.051	0.027	0.017	0.333	0.22	0.124	0.074	0.041	0.024	0.015
93.6	0.325	0.24	0.131	0.082	0.052	0.028	0.018	0.333	0.22	0.125	0.074	0.041	0.024	0.015
93.8	0.325	0.24	0.131	0.082	0.052	0.027	0.018	0.334	0.221	0.125	0.074	0.041	0.024	0.015
94	0.326	0.24	0.131	0.082	0.052	0.026	0.018	0.334	0.221	0.125	0.075	0.042	0.024	0.015
94.2	0.326	0.24	0.132	0.082	0.051	0.026	0.019	0.335	0.221	0.125	0.075	0.042	0.024	0.015
94.4	0.326	0.241	0.131	0.082	0.051	0.026	0.018	0.335	0.222	0.126	0.075	0.042	0.024	0.015
94.6	0.326	0.242	0.132	0.082	0.05	0.026	0.019	0.335	0.222	0.126	0.075	0.042	0.024	0.015
94.8	0.326	0.242	0.132	0.082	0.05	0.026	0.018	0.336	0.222	0.126	0.075	0.042	0.024	0.015
95	0.327	0.243	0.133	0.083	0.05	0.026	0.018	0.336	0.223	0.126	0.075	0.042	0.024	0.015
95.2	0.327	0.243	0.133	0.084	0.05	0.026	0.018	0.337	0.223	0.126	0.076	0.042	0.024	0.015
95.4	0.328	0.244	0.134	0.085	0.05	0.027	0.018	0.337	0.223	0.127	0.076	0.042	0.024	0.015
95.6	0.328	0.244	0.135	0.085	0.052	0.027	0.019	0.338	0.224	0.127	0.076	0.042	0.024	0.015
95.8	0.328	0.244	0.135	0.084	0.051	0.026	0.018	0.338	0.224	0.127	0.076	0.042	0.024	0.015
96	0.329	0.245	0.136	0.085	0.051	0.026	0.019	0.338	0.225	0.127	0.076	0.042	0.024	0.015
96.2	0.33	0.245	0.137	0.085	0.053	0.027	0.019	0.339	0.225	0.128	0.076	0.043	0.024	0.015
96.4	0.33	0.246	0.137	0.085	0.053	0.028	0.019	0.339	0.225	0.128	0.076	0.043	0.024	0.015
96.6	0.33	0.246	0.137	0.085	0.052	0.028	0.018	0.34	0.226	0.128	0.077	0.043	0.024	0.015
96.8	0.331	0.246	0.138	0.084	0.052	0.028	0.018	0.34	0.226	0.128	0.077	0.043	0.024	0.015
97	0.33	0.246	0.137	0.084	0.051	0.028	0.017	0.34	0.226	0.129	0.077	0.043	0.024	0.015
97.2	0.331	0.246	0.137	0.084	0.052	0.027	0.017	0.341	0.227	0.129	0.077	0.043	0.024	0.015
97.4	0.332	0.246	0.137	0.084	0.052	0.027	0.016	0.341	0.227	0.129	0.077	0.043	0.025	0.015
97.6	0.332	0.247	0.137	0.085	0.052	0.028	0.016	0.342	0.227	0.129	0.077	0.043	0.025	0.015
97.8	0.332	0.247	0.137	0.085	0.052	0.027	0.016	0.342	0.228	0.13	0.077	0.043	0.025	0.015
98	0.332	0.247	0.137	0.084	0.052	0.028	0.016	0.342	0.228	0.13	0.078	0.043	0.025	0.015
98.2	0.332	0.246	0.136	0.084	0.052	0.027	0.015	0.343	0.229	0.13	0.078	0.043	0.025	0.015
98.4	0.331	0.246	0.135	0.084	0.052	0.027	0.015	0.343	0.229	0.13	0.078	0.043	0.025	0.015
98.6	0.332	0.247	0.136	0.084	0.052	0.028	0.015	0.344	0.229	0.13	0.078	0.044	0.025	0.015
98.8	0.333	0.248	0.136	0.085	0.053	0.028	0.015	0.344	0.23	0.131	0.078	0.044	0.025	0.015
99	0.333	0.248	0.136	0.086	0.054	0.028	0.016	0.344	0.23	0.131	0.078	0.044	0.025	0.015
99.2	0.333	0.248	0.135	0.085	0.053	0.027	0.016	0.345	0.23	0.131	0.078	0.044	0.025	0.015
99.4	0.333	0.248	0.135	0.085	0.054	0.027	0.016	0.345	0.231	0.131	0.079	0.044	0.025	0.015
99.6	0.333	0.248	0.135	0.086	0.054	0.027	0.017	0.346	0.231	0.132	0.079	0.044	0.025	0.015
99.8	0.333	0.248	0.135	0.085	0.053	0.025	0.016	0.346	0.231	0.132	0.079	0.044	0.025	0.015
100	0.333	0.249	0.135	0.085	0.053	0.025	0.017	0.346	0.232	0.132	0.079	0.044	0.025	0.016
100.2	0.334	0.249	0.135	0.085	0.052	0.025	0.017	0.347	0.232	0.132	0.079	0.044	0.025	0.016
100.4	0.333	0.249	0.135	0.084	0.051	0.024	0.017	0.347	0.232	0.133	0.079	0.044	0.025	0.016
100.6	0.333	0.249	0.135	0.085	0.051	0.024	0.017	0.348	0.233	0.133	0.08	0.044	0.025	0.016
100.8	0.334	0.25	0.135	0.085	0.05	0.025	0.018	0.348	0.233	0.133	0.08	0.044	0.025	0.016
101	0.334	0.249	0.136	0.085	0.05	0.025	0.017	0.348	0.233	0.133	0.08	0.045	0.025	0.016
101.2	0.336	0.25	0.137	0.087	0.052	0.026	0.018	0.349	0.234	0.133	0.08	0.045	0.025	0.016
101.4	0.337	0.251	0.138	0.088	0.052	0.026	0.018	0.349	0.234	0.134	0.08	0.045	0.026	0.016
101.6	0.337	0.251	0.138	0.088	0.052	0.027	0.018	0.35	0.235	0.134	0.08	0.045	0.026	0.016
101.8	0.337	0.252	0.138	0.089	0.052	0.027	0.018	0.35	0.235	0.134	0.08	0.045	0.026	0.016
102	0.338	0.252	0.139	0.089	0.053	0.028	0.019	0.35	0.235	0.134	0.081	0.045	0.026	0.016
102.2	0.338	0.251	0.139	0.089	0.053	0.028	0.018	0.351	0.236	0.135	0.081	0.045	0.026	0.016
102.4	0.338	0.253	0.139	0.089	0.053	0.028	0.018	0.351	0.236	0.135	0.081	0.045	0.026	0.016
102.6	0.34	0.254	0.14	0.09	0.054	0.028	0.018	0.351	0.236	0.135	0.081	0.045	0.026	0.016
102.8	0.34	0.255	0.142	0.09	0.054	0.028	0.019	0.352	0.237	0.135	0.081	0.045	0.026	0.016
103	0.34	0.256	0.143	0.09	0.054	0.029	0.019	0.352	0.237	0.136	0.081	0.045	0.026	0.016
103.2	0.341	0.256	0.143	0.09	0.053	0.027	0.018	0.353	0.237	0.136	0.081	0.046	0.026	0.016
103.4	0.341	0.256	0.143	0.09	0.053	0.026	0.018	0.353	0.238	0.136	0.082	0.046	0.026	0.016
103.6	0.341	0.256	0.143	0.089	0.052	0.025	0.017	0.353	0.238	0.136	0.082	0.046	0.026	0.016
103.8	0.342	0.256	0.143	0.088	0.052	0.025	0.017	0.354	0.238	0.136	0.082	0.046	0.026	0.016
104	0.342	0.256	0.143	0.088	0.051	0.025	0.017	0.354	0.239	0.137	0.082	0.046	0.026	0.016
104.2	0.343	0.257	0.144	0.087	0.051	0.026	0.017	0.355	0.239	0.137	0.082	0.046	0.026	0.016
104.4	0.343	0.257	0.145	0.087	0.051	0.026	0.017	0.355	0.239	0.137	0.082	0.046	0.026	0.016
104.6	0.344	0.257	0.145	0.087	0.052	0.026	0.017	0.355	0.24	0.137	0.082	0.046	0.026	0.016
104.8	0.344	0.257	0.145	0.088	0.052	0.026	0.017	0.356	0.24	0.138	0.083	0.046	0.026	0.016
105	0.344	0.257	0.145	0.088	0.053	0.027	0.016	0.356	0.24	0.138	0.083	0.046	0.026	0.016
105.2	0.346	0.258	0.145	0.089	0.053	0.027	0.017	0.356	0.241	0.138	0.083	0.046	0.026	0.016
105.4	0.346	0.258	0.144	0.09	0.054	0.027	0.016	0.357	0.241	0.138	0.083	0.046	0.026	0.016
105.6	0.346	0.259	0.144	0.09	0.054	0.027	0.016	0.357	0.241	0.138	0.083	0.047	0.027	0.016
105.8	0.346	0.259	0.143	0.09	0.054	0.027	0.016	0.358	0.242	0.139	0.083	0.047	0.027	0.016
106	0.347	0.259	0.143	0.091	0.055	0.028	0.017	0.358	0.242	0.139	0.083	0.047	0.027	0.016
106.2	0.347	0.26	0.143	0.091	0.056	0.028	0.017	0.358	0.243	0.139	0.084	0.047	0.027	0.016
106.4	0.347	0.261	0.143	0.091	0.056	0.029	0.017	0.359	0.243	0.139	0.084	0.047	0.027	0.017
106.6	0.348	0.261	0.144	0.091	0.057	0.029	0.017	0.359	0.243	0.14	0.084	0.047	0.027	0.017
106.8	0.348	0.262	0.145	0.092	0.057	0.029	0.018	0.359	0.244	0.14	0.084	0.047	0.027	0.017
107	0.349	0.263	0.146	0.093	0.057	0.029	0.018	0.36	0.244	0.14	0.084	0.047	0.027	0.017
107.2	0.349	0.262	0.145	0.092	0.056	0.028	0.019	0.36	0.244	0.14	0.084	0.047	0.027	0.017
107.4	0.348	0.262	0.144	0.091	0.056	0.028	0.018	0.36	0.245	0.141	0.085	0.047	0.027	0.017
107.6	0.348	0.262	0.145	0.091	0.057	0.027	0.019	0.361	0.245	0.141	0.085	0.047	0.027	0.017
107.8	0.348	0.261	0.145	0.091	0.057	0.027	0.018	0.361	0.245	0.141	0.085	0.047	0.027	0.017
108	0.348	0.261	0.145	0.091	0.056	0.027	0.018	0.362	0.246	0.141	0.085	0.048	0.027	0.017
108.2	0.348	0.26	0.146	0.09	0.056	0.027	0.018	0.362	0.246	0.141	0.085	0.048	0.027	0.017
108.4	0.348	0.26	0.146	0.09	0.056	0.027	0.018	0.362	0.246	0.142	0.085	0.048	0.027	0.017
108.6	0.347	0.26	0.145	0.09	0.055	0.026	0.017	0.363	0.247	0.142	0.085	0.048	0.027	0.017
108.8	0.347	0.26	0.145	0.09	0.054	0.026	0.017	0.363	0.247	0.142	0.086	0.048	0.027	0.017
109	0.346	0.26	0.145	0.091	0.054	0.026	0.017	0.363	0.247	0.142	0.086	0.048	0.027	0.017
109.2	0.346	0.26	0.146	0.091	0.053	0.026	0.017	0.364	0.248	0.143	0.086	0.048	0.027	0.017
109.4	0.346	0.26	0.146	0.092	0.053	0.026	0.017	0.364	0.248	0.143	0.086	0.048	0.027	0.017
109.6	0.347	0.261	0.147	0.092	0.054	0.026	0.017	0.364	0.248	0.143	0.086	0.048	0.028	0.017
109.8	0.348	0.262	0.147	0.093	0.054	0.027	0.017	0.365	0.249	0.143	0.086	0.048	0.028	0.017
110	0.349	0.263	0.147	0.094	0.055	0.028	0.018	0.365	0.249	0.143	0.086	0.048	0.028	0.017
110.2	0.35	0.265	0.148	0.094	0.055	0.029	0.018	0.366	0.249	0.144	0.087	0.048	0.028	0.017
110.4	0.351	0.266	0.149	0.096	0.056	0.03	0.019	0.366	0.25	0.144	0.087	0.049	0.028	0.017
110.6	0.353	0.266	0.15	0.097	0.056	0.031	0.02	0.366	0.25	0.144	0.087	0.049	0.028	0.017
110.8	0.354	0.268	0.151	0.097	0.057	0.032	0.021	0.367	0.25	0.144	0.087	0.049	0.028	0.017
111	0.356	0.268	0.152	0.098	0.057	0.032	0.022	0.367	0.251	0.145	0.087	0.049	0.028	0.017
111.2	0.357	0.268	0.153	0.097	0.058	0.032	0.022	0.367	0.251	0.145	0.087	0.049	0.028	0.017
111.4	0.357	0.269	0.152	0.096	0.059	0.032	0.022	0.368	0.251	0.145	0.087	0.049	0.028	0.017
111.6	0.357	0.269	0.153	0.096	0.058	0.032	0.022	0.368	0.252	0.145	0.088	0.049	0.028	0.017
111.8	0.357	0.269	0.152	0.095	0.058	0.031	0.021	0.368	0.252	0.146	0.088	0.049	0.028	0.017
112	0.359	0.27	0.152	0.095	0.059	0.032	0.021	0.369	0.252	0.146	0.088	0.049	0.028	0.017
112.2	0.358	0.271	0.153	0.095	0.059	0.032	0.022	0.369	0.253	0.146	0.088	0.049	0.028	0.017
112.4	0.359	0.272	0.153	0.095	0.059	0.032	0.022	0.369	0.253	0.146	0.088	0.049	0.028	0.017
112.6	0.358	0.272	0.152	0.094	0.059	0.033	0.021	0.37	0.253	0.146	0.088	0.05	0.028	0.017
112.8	0.358	0.272	0.153	0.094	0.059	0.033	0.021	0.37	0.254	0.147	0.088	0.05	0.028	0.017
113	0.357	0.272	0.152	0.093	0.058	0.032	0.021	0.37	0.254	0.147	0.089	0.05	0.028	0.018
113.2	0.358	0.272	0.153	0.093	0.059	0.032	0.021	0.371	0.254	0.147	0.089	0.05	0.028	0.018
113.4	0.359	0.273	0.153	0.093	0.059	0.032	0.021	0.371	0.255	0.147	0.089	0.05	0.028	0.018
113.6	0.359	0.274	0.153	0.094	0.059	0.032	0.021	0.371	0.255	0.148	0.089	0.05	0.029	0.018
113.8	0.36	0.274	0.154	0.095	0.058	0.032	0.021	0.372	0.255	0.148	0.089	0.05	0.029	0.018
114	0.36	0.275	0.154	0.096	0.058	0.033	0.022	0.372	0.256	0.148	0.089	0.05	0.029	0.018
114.2	0.361	0.275	0.155	0.097	0.059	0.033	0.022	0.372	0.256	0.148	0.089	0.05	0.029	0.018
114.4	0.362	0.274	0.155	0.098	0.059	0.033	0.022	0.373	0.256	0.148	0.09	0.05	0.029	0.018
114.6	0.362	0.275	0.156	0.098	0.06	0.033	0.023	0.373	0.257	0.149	0.09	0.05	0.029	0.018
114.8	0.363	0.275	0.157	0.099	0.06	0.033	0.023	0.373	0.257	0.149	0.09	0.05	0.029	0.018
115	0.363	0.276	0.158	0.098	0.06	0.033	0.023	0.374	0.257	0.149	0.09	0.051	0.029	0.018
115.2	0.363	0.276	0.158	0.098	0.06	0.032	0.023	0.374	0.258	0.149	0.09	0.051	0.029	0.018
115.4	0.363	0.277	0.157	0.099	0.06	0.032	0.023	0.374	0.258	0.15	0.09	0.051	0.029	0.018
115.6	0.363	0.277	0.157	0.099	0.06	0.033	0.022	0.375	0.258	0.15	0.091	0.051	0.029	0.018
115.8	0.364	0.278	0.157	0.1	0.06	0.033	0.023	0.375	0.259	0.15	0.091	0.051	0.029	0.018
116	0.364	0.279	0.158	0.101	0.061	0.033	0.023	0.376	0.259	0.15	0.091	0.051	0.029	0.018
116.2	0.364	0.279	0.158	0.101	0.061	0.033	0.023	0.376	0.259	0.15	0.091	0.051	0.029	0.018
116.4	0.365	0.279	0.157	0.1	0.061	0.033	0.022	0.376	0.26	0.151	0.091	0.051	0.029	0.018
116.6	0.364	0.279	0.157	0.1	0.061	0.033	0.021	0.377	0.26	0.151	0.091	0.051	0.029	0.018
116.8	0.363	0.278	0.156	0.099	0.061	0.031	0.021	0.377	0.26	0.151	0.091	0.051	0.029	0.018
117	0.364	0.278	0.156	0.099	0.061	0.031	0.021	0.377	0.26	0.151	0.092	0.051	0.029	0.018
117.2	0.363	0.279	0.157	0.099	0.061	0.031	0.02	0.377	0.261	0.152	0.092	0.051	0.029	0.018
117.4	0.363	0.278	0.156	0.098	0.059	0.029	0.019	0.378	0.261	0.152	0.092	0.052	0.029	0.018
117.6	0.363	0.278	0.156	0.098	0.059	0.029	0.018	0.378	0.261	0.152	0.092	0.052	0.03	0.018
117.8	0.363	0.278	0.156	0.098	0.058	0.028	0.017	0.378	0.262	0.152	0.092	0.052	0.03	0.018
118	0.364	0.278	0.156	0.098	0.058	0.028	0.017	0.379	0.262	0.152	0.092	0.052	0.03	0.018
118.2	0.364	0.277	0.155	0.098	0.057	0.027	0.017	0.379	0.262	0.153	0.092	0.052	0.03	0.018
118.4	0.364	0.278	0.154	0.098	0.058	0.027	0.018	0.379	0.263	0.153	0.093	0.052	0.03	0.018
118.6	0.364	0.279	0.155	0.098	0.058	0.028	0.019	0.38	0.263	0.153	0.093	0.052	0.03	0.018
118.8	0.364	0.279	0.155	0.098	0.058	0.028	0.018	0.38	0.263	0.153	0.093	0.052	0.03	0.018
119	0.365	0.279	0.156	0.099	0.058	0.029	0.018	0.38	0.264	0.154	0.093	0.052	0.03	0.018
119.2	0.365	0.28	0.156	0.098	0.058	0.029	0.019	0.381	0.264	0.154	0.093	0.052	0.03	0.018
119.4	0.366	0.28	0.156	0.099	0.058	0.03	0.019	0.381	0.264	0.154	0.093	0.052	0.03	0.018
119.6	0.367	0.281	0.158	0.1	0.059	0.031	0.019	0.381	0.265	0.154	0.093	0.052	0.03	0.019
119.8	0.368	0.282	0.159	0.1	0.059	0.031	0.02	0.382	0.265	0.154	0.094	0.053	0.03	0.019
120	0.369	0.282	0.16	0.101	0.059	0.031	0.02	0.382	0.265	0.155	0.094	0.053	0.03	0.019
120.2	0.369	0.281	0.16	0.101	0.06	0.031	0.02	0.382	0.266	0.155	0.094	0.053	0.03	0.019
120.4	0.37	0.282	0.161	0.102	0.06	0.032	0.021	0.383	0.266	0.155	0.094	0.053	0.03	0.019
120.6	0.37	0.282	0.161	0.102	0.06	0.031	0.021	0.383	0.266	0.155	0.094	0.053	0.03	0.019
120.8	0.371	0.282	0.162	0.102	0.061	0.031	0.021	0.383	0.267	0.155	0.094	0.053	0.03	0.019
121	0.372	0.283	0.162	0.102	0.061	0.031	0.022	0.384	0.267	0.156	0.094	0.053	0.03	0.019
121.2	0.372	0.283	0.162	0.101	0.06	0.03	0.02	0.384	0.267	0.156	0.095	0.053	0.03	0.019
121.4	0.372	0.282	0.162	0.101	0.06	0.03	0.021	0.384	0.268	0.156	0.095	0.053	0.03	0.019
121.6	0.372	0.283	0.162	0.102	0.061	0.03	0.021	0.385	0.268	0.156	0.095	0.053	0.03	0.019
121.8	0.373	0.283	0.161	0.101	0.06	0.03	0.021	0.385	0.268	0.157	0.095	0.053	0.031	0.019
122	0.373	0.283	0.16	0.101	0.06	0.03	0.021	0.385	0.268	0.157	0.095	0.053	0.031	0.019
122.2	0.374	0.284	0.16	0.101	0.06	0.03	0.021	0.386	0.269	0.157	0.095	0.054	0.031	0.019
122.4	0.375	0.285	0.161	0.101	0.061	0.031	0.021	0.386	0.269	0.157	0.095	0.054	0.031	0.019
122.6	0.375	0.285	0.161	0.102	0.06	0.031	0.021	0.386	0.269	0.157	0.096	0.054	0.031	0.019
122.8	0.375	0.285	0.161	0.101	0.06	0.031	0.02	0.386	0.27	0.158	0.096	0.054	0.031	0.019
123	0.375	0.286	0.161	0.102	0.061	0.032	0.019	0.387	0.27	0.158	0.096	0.054	0.031	0.019
123.2	0.375	0.286	0.161	0.102	0.061	0.031	0.019	0.387	0.27	0.158	0.096	0.054	0.031	0.019
123.4	0.375	0.286	0.162	0.102	0.061	0.031	0.019	0.387	0.271	0.158	0.096	0.054	0.031	0.019
123.6	0.375	0.287	0.163	0.103	0.061	0.032	0.019	0.388	0.271	0.159	0.096	0.054	0.031	0.019
123.8	0.376	0.287	0.164	0.103	0.061	0.032	0.019	0.388	0.271	0.159	0.096	0.054	0.031	0.019
124	0.376	0.287	0.165	0.103	0.061	0.032	0.018	0.388	0.272	0.159	0.097	0.054	0.031	0.019
124.2	0.376	0.288	0.165	0.103	0.061	0.032	0.019	0.389	0.272	0.159	0.097	0.054	0.031	0.019
124.4	0.377	0.289	0.166	0.104	0.062	0.032	0.02	0.389	0.272	0.159	0.097	0.054	0.031	0.019
124.6	0.377	0.289	0.167	0.105	0.062	0.032	0.02	0.389	0.273	0.16	0.097	0.055	0.031	0.019
124.8	0.378	0.29	0.167	0.106	0.063	0.033	0.021	0.39	0.273	0.16	0.097	0.055	0.031	0.019
125	0.377	0.29	0.167	0.106	0.063	0.032	0.021	0.39	0.273	0.16	0.097	0.055	0.031	0.019
125.2	0.377	0.29	0.168	0.106	0.063	0.033	0.02	0.39	0.273	0.16	0.097	0.055	0.031	0.019
125.4	0.377	0.29	0.168	0.107	0.063	0.033	0.021	0.39	0.274	0.16	0.098	0.055	0.031	0.019
125.6	0.377	0.29	0.168	0.107	0.064	0.033	0.021	0.391	0.274	0.161	0.098	0.055	0.031	0.019
125.8	0.377	0.29	0.167	0.106	0.063	0.033	0.021	0.391	0.274	0.161	0.098	0.055	0.032	0.019
126	0.377	0.29	0.168	0.106	0.064	0.032	0.021	0.391	0.275	0.161	0.098	0.055	0.032	0.02
126.2	0.377	0.29	0.167	0.105	0.064	0.032	0.021	0.392	0.275	0.161	0.098	0.055	0.032	0.02
126.4	0.377	0.29	0.166	0.105	0.063	0.032	0.02	0.392	0.275	0.162	0.098	0.055	0.032	0.02
126.6	0.377	0.291	0.166	0.105	0.063	0.032	0.021	0.392	0.276	0.162	0.098	0.055	0.032	0.02
126.8	0.377	0.291	0.166	0.104	0.062	0.031	0.02	0.393	0.276	0.162	0.099	0.055	0.032	0.02
127	0.378	0.292	0.166	0.105	0.062	0.032	0.021	0.393	0.276	0.162	0.099	0.056	0.032	0.02
127.2	0.378	0.292	0.166	0.104	0.062	0.031	0.02	0.393	0.277	0.162	0.099	0.056	0.032	0.02
127.4	0.378	0.292	0.166	0.104	0.061	0.031	0.02	0.393	0.277	0.163	0.099	0.056	0.032	0.02
127.6	0.379	0.292	0.166	0.104	0.061	0.032	0.02	0.394	0.277	0.163	0.099	0.056	0.032	0.02
127.8	0.379	0.293	0.166	0.104	0.061	0.032	0.021	0.394	0.278	0.163	0.099	0.056	0.032	0.02
128	0.38	0.293	0.166	0.104	0.061	0.031	0.021	0.394	0.278	0.163	0.099	0.056	0.032	0.02
128.2	0.38	0.293	0.167	0.105	0.061	0.031	0.021	0.395	0.278	0.164	0.1	0.056	0.032	0.02
128.4	0.381	0.294	0.167	0.105	0.061	0.032	0.022	0.395	0.278	0.164	0.1	0.056	0.032	0.02
128.6	0.382	0.294	0.168	0.106	0.061	0.033	0.022	0.395	0.279	0.164	0.1	0.056	0.032	0.02
128.8	0.383	0.294	0.168	0.107	0.061	0.032	0.023	0.396	0.279	0.164	0.1	0.056	0.032	0.02
129	0.382	0.294	0.168	0.107	0.061	0.032	0.022	0.396	0.279	0.164	0.1	0.056	0.032	0.02
129.2	0.383	0.295	0.169	0.108	0.062	0.033	0.023	0.396	0.28	0.165	0.1	0.057	0.032	0.02
129.4	0.383	0.295	0.169	0.107	0.062	0.033	0.022	0.396	0.28	0.165	0.1	0.057	0.032	0.02
129.6	0.383	0.295	0.169	0.108	0.062	0.032	0.022	0.397	0.28	0.165	0.101	0.057	0.032	0.02
129.8	0.383	0.295	0.17	0.107	0.062	0.032	0.022	0.397	0.281	0.165	0.101	0.057	0.033	0.02
130	0.383	0.295	0.17	0.107	0.063	0.032	0.023	0.397	0.281	0.165	0.101	0.057	0.033	0.02
130.2	0.384	0.296	0.17	0.107	0.063	0.032	0.023	0.398	0.281	0.166	0.101	0.057	0.033	0.02
130.4	0.384	0.296	0.171	0.107	0.063	0.032	0.023	0.398	0.281	0.166	0.101	0.057	0.033	0.02
130.6	0.385	0.297	0.172	0.107	0.063	0.033	0.022	0.398	0.282	0.166	0.101	0.057	0.033	0.02
130.8	0.385	0.297	0.172	0.107	0.063	0.033	0.022	0.398	0.282	0.166	0.101	0.057	0.033	0.02
131	0.386	0.298	0.173	0.108	0.064	0.034	0.023	0.399	0.282	0.167	0.102	0.057	0.033	0.02
131.2	0.387	0.299	0.173	0.108	0.064	0.035	0.022	0.399	0.283	0.167	0.102	0.057	0.033	0.02
131.4	0.388	0.3	0.173	0.108	0.065	0.035	0.023	0.399	0.283	0.167	0.102	0.057	0.033	0.02
131.6	0.388	0.3	0.173	0.108	0.065	0.035	0.022	0.4	0.283	0.167	0.102	0.058	0.033	0.02
131.8	0.388	0.3	0.173	0.108	0.065	0.034	0.022	0.4	0.284	0.167	0.102	0.058	0.033	0.02
132	0.388	0.3	0.173	0.107	0.064	0.033	0.022	0.4	0.284	0.168	0.102	0.058	0.033	0.02
132.2	0.389	0.301	0.173	0.108	0.065	0.034	0.022	0.4	0.284	0.168	0.102	0.058	0.033	0.02
132.4	0.389	0.301	0.174	0.109	0.066	0.035	0.024	0.401	0.284	0.168	0.103	0.058	0.033	0.02
132.6	0.39	0.301	0.175	0.109	0.066	0.035	0.024	0.401	0.285	0.168	0.103	0.058	0.033	0.021
132.8	0.39	0.301	0.175	0.11	0.066	0.035	0.024	0.401	0.285	0.168	0.103	0.058	0.033	0.021
133	0.39	0.301	0.175	0.111	0.066	0.035	0.024	0.402	0.285	0.169	0.103	0.058	0.033	0.021
133.2	0.391	0.301	0.175	0.111	0.067	0.035	0.023	0.402	0.286	0.169	0.103	0.058	0.033	0.021
133.4	0.39	0.3	0.175	0.111	0.066	0.034	0.023	0.402	0.286	0.169	0.103	0.058	0.033	0.021
133.6	0.39	0.3	0.175	0.112	0.066	0.033	0.023	0.402	0.286	0.169	0.103	0.058	0.033	0.021
133.8	0.39	0.3	0.174	0.112	0.066	0.034	0.023	0.403	0.287	0.169	0.104	0.058	0.033	0.021
134	0.389	0.299	0.174	0.112	0.066	0.033	0.023	0.403	0.287	0.17	0.104	0.059	0.034	0.021
134.2	0.389	0.299	0.174	0.112	0.066	0.033	0.023	0.403	0.287	0.17	0.104	0.059	0.034	0.021
134.4	0.39	0.299	0.174	0.111	0.066	0.033	0.022	0.404	0.287	0.17	0.104	0.059	0.034	0.021
134.6	0.39	0.299	0.173	0.112	0.066	0.034	0.022	0.404	0.288	0.17	0.104	0.059	0.034	0.021
134.8	0.39	0.3	0.173	0.111	0.066	0.034	0.022	0.404	0.288	0.171	0.104	0.059	0.034	0.021
135	0.391	0.301	0.174	0.112	0.066	0.034	0.022	0.404	0.288	0.171	0.104	0.059	0.034	0.021
135.2	0.39	0.301	0.173	0.111	0.065	0.034	0.021	0.405	0.289	0.171	0.105	0.059	0.034	0.021
135.4	0.391	0.301	0.173	0.111	0.065	0.033	0.021	0.405	0.289	0.171	0.105	0.059	0.034	0.021
135.6	0.39	0.301	0.173	0.11	0.065	0.032	0.02	0.405	0.289	0.171	0.105	0.059	0.034	0.021
135.8	0.39	0.302	0.174	0.11	0.065	0.032	0.02	0.405	0.29	0.172	0.105	0.059	0.034	0.021
136	0.39	0.303	0.175	0.109	0.065	0.033	0.021	0.406	0.29	0.172	0.105	0.059	0.034	0.021
136.2	0.391	0.304	0.176	0.11	0.066	0.034	0.021	0.406	0.29	0.172	0.105	0.059	0.034	0.021
136.4	0.391	0.304	0.176	0.11	0.066	0.034	0.022	0.406	0.29	0.172	0.105	0.06	0.034	0.021
136.6	0.392	0.305	0.177	0.11	0.067	0.035	0.021	0.407	0.291	0.172	0.106	0.06	0.034	0.021
136.8	0.393	0.305	0.177	0.112	0.067	0.035	0.021	0.407	0.291	0.173	0.106	0.06	0.034	0.021
137	0.392	0.306	0.178	0.112	0.067	0.035	0.021	0.407	0.291	0.173	0.106	0.06	0.034	0.021
137.2	0.393	0.306	0.179	0.113	0.068	0.034	0.021	0.407	0.292	0.173	0.106	0.06	0.034	0.021
137.4	0.393	0.306	0.178	0.113	0.067	0.034	0.02	0.408	0.292	0.173	0.106	0.06	0.034	0.021
137.6	0.393	0.307	0.178	0.113	0.067	0.033	0.021	0.408	0.292	0.174	0.106	0.06	0.034	0.021
137.8	0.393	0.307	0.177	0.113	0.067	0.034	0.021	0.408	0.292	0.174	0.106	0.06	0.034	0.021
138	0.393	0.307	0.178	0.114	0.067	0.033	0.021	0.408	0.293	0.174	0.107	0.06	0.035	0.021
138.2	0.394	0.308	0.178	0.114	0.067	0.033	0.021	0.409	0.293	0.174	0.107	0.06	0.035	0.021
138.4	0.395	0.308	0.178	0.114	0.067	0.034	0.021	0.409	0.293	0.174	0.107	0.06	0.035	0.021
138.6	0.395	0.308	0.178	0.115	0.067	0.034	0.021	0.409	0.294	0.175	0.107	0.06	0.035	0.021
138.8	0.395	0.308	0.178	0.114	0.067	0.034	0.021	0.409	0.294	0.175	0.107	0.061	0.035	0.021
139	0.396	0.308	0.179	0.114	0.067	0.034	0.021	0.41	0.294	0.175	0.107	0.061	0.035	0.022
139.2	0.396	0.309	0.179	0.114	0.067	0.034	0.021	0.41	0.294	0.175	0.107	0.061	0.035	0.022
139.4	0.397	0.309	0.179	0.115	0.068	0.034	0.022	0.41	0.295	0.175	0.108	0.061	0.035	0.022
139.6	0.398	0.31	0.18	0.115	0.068	0.035	0.022	0.411	0.295	0.176	0.108	0.061	0.035	0.022
139.8	0.399	0.31	0.181	0.115	0.068	0.035	0.022	0.411	0.295	0.176	0.108	0.061	0.035	0.022
140	0.399	0.31	0.181	0.115	0.068	0.036	0.022	0.411	0.296	0.176	0.108	0.061	0.035	0.022
140.2	0.4	0.311	0.181	0.115	0.068	0.036	0.023	0.411	0.296	0.176	0.108	0.061	0.035	0.022
140.4	0.399	0.311	0.181	0.116	0.068	0.036	0.023	0.412	0.296	0.176	0.108	0.061	0.035	0.022
140.6	0.4	0.312	0.182	0.115	0.068	0.036	0.022	0.412	0.296	0.177	0.108	0.061	0.035	0.022
140.8	0.4	0.312	0.182	0.116	0.068	0.036	0.023	0.412	0.297	0.177	0.109	0.061	0.035	0.022
141	0.398	0.312	0.182	0.115	0.068	0.035	0.023	0.412	0.297	0.177	0.109	0.061	0.035	0.022
141.2	0.399	0.312	0.181	0.116	0.068	0.035	0.022	0.413	0.297	0.177	0.109	0.062	0.035	0.022
141.4	0.399	0.313	0.181	0.116	0.068	0.036	0.022	0.413	0.298	0.177	0.109	0.062	0.035	0.022
141.6	0.399	0.313	0.181	0.116	0.068	0.036	0.022	0.413	0.298	0.178	0.109	0.062	0.035	0.022
141.8	0.4	0.314	0.182	0.117	0.068	0.036	0.022	0.413	0.298	0.178	0.109	0.062	0.035	0.022
142	0.4	0.314	0.182	0.117	0.069	0.036	0.022	0.414	0.298	0.178	0.109	0.062	0.035	0.022
142.2	0.399	0.313	0.183	0.117	0.069	0.036	0.021	0.414	0.299	0.178	0.109	0.062	0.036	0.022
142.4	0.399	0.314	0.183	0.118	0.07	0.037	0.022	0.414	0.299	0.179	0.11	0.062	0.036	0.022
142.6	0.399	0.314	0.184	0.118	0.07	0.038	0.022	0.414	0.299	0.179	0.11	0.062	0.036	0.022
142.8	0.399	0.315	0.185	0.118	0.071	0.038	0.022	0.415	0.3	0.179	0.11	0.062	0.036	0.022
143	0.4	0.314	0.186	0.118	0.071	0.038	0.022	0.415	0.3	0.179	0.11	0.062	0.036	0.022
143.2	0.4	0.315	0.187	0.117	0.071	0.038	0.022	0.415	0.3	0.179	0.11	0.062	0.036	0.022
143.4	0.401	0.315	0.187	0.118	0.071	0.038	0.022	0.415	0.3	0.18	0.11	0.062	0.036	0.022
143.6	0.401	0.315	0.187	0.117	0.07	0.038	0.021	0.416	0.301	0.18	0.11	0.063	0.036	0.022
143.8	0.401	0.315	0.187	0.117	0.069	0.037	0.021	0.416	0.301	0.18	0.111	0.063	0.036	0.022
144	0.401	0.315	0.187	0.117	0.07	0.037	0.022	0.416	0.301	0.18	0.111	0.063	0.036	0.022
144.2	0.401	0.315	0.187	0.117	0.07	0.037	0.022	0.416	0.302	0.18	0.111	0.063	0.036	0.022
144.4	0.401	0.315	0.186	0.116	0.069	0.036	0.023	0.417	0.302	0.181	0.111	0.063	0.036	0.022
144.6	0.402	0.315	0.186	0.116	0.069	0.035	0.023	0.417	0.302	0.181	0.111	0.063	0.036	0.022
144.8	0.402	0.315	0.186	0.116	0.069	0.034	0.024	0.417	0.302	0.181	0.111	0.063	0.036	0.022
145	0.402	0.315	0.185	0.115	0.069	0.035	0.024	0.417	0.303	0.181	0.111	0.063	0.036	0.022
145.2	0.404	0.316	0.185	0.116	0.069	0.035	0.024	0.418	0.303	0.181	0.112	0.063	0.036	0.022
145.4	0.405	0.317	0.186	0.117	0.069	0.035	0.025	0.418	0.303	0.182	0.112	0.063	0.036	0.022
145.6	0.405	0.317	0.186	0.117	0.069	0.035	0.025	0.418	0.304	0.182	0.112	0.063	0.036	0.023
145.8	0.407	0.318	0.187	0.117	0.07	0.035	0.026	0.418	0.304	0.182	0.112	0.063	0.036	0.023
146	0.406	0.318	0.187	0.117	0.07	0.036	0.026	0.419	0.304	0.182	0.112	0.064	0.036	0.023
146.2	0.406	0.318	0.187	0.117	0.07	0.036	0.025	0.419	0.304	0.182	0.112	0.064	0.037	0.023
146.4	0.406	0.319	0.187	0.118	0.071	0.036	0.026	0.419	0.305	0.183	0.112	0.064	0.037	0.023
146.6	0.406	0.319	0.188	0.118	0.072	0.037	0.025	0.419	0.305	0.183	0.113	0.064	0.037	0.023
146.8	0.405	0.319	0.187	0.117	0.071	0.036	0.024	0.42	0.305	0.183	0.113	0.064	0.037	0.023
147	0.406	0.319	0.188	0.118	0.07	0.036	0.024	0.42	0.305	0.183	0.113	0.064	0.037	0.023
147.2	0.405	0.319	0.188	0.118	0.07	0.037	0.024	0.42	0.306	0.183	0.113	0.064	0.037	0.023
147.4	0.406	0.319	0.188	0.118	0.069	0.038	0.023	0.42	0.306	0.184	0.113	0.064	0.037	0.023
147.6	0.406	0.32	0.188	0.118	0.069	0.038	0.023	0.421	0.306	0.184	0.113	0.064	0.037	0.023
147.8	0.406	0.319	0.188	0.119	0.069	0.038	0.023	0.421	0.307	0.184	0.113	0.064	0.037	0.023
148	0.407	0.32	0.189	0.12	0.07	0.038	0.023	0.421	0.307	0.184	0.114	0.064	0.037	0.023
148.2	0.407	0.32	0.188	0.12	0.07	0.038	0.023	0.421	0.307	0.184	0.114	0.064	0.037	0.023
148.4	0.408	0.32	0.188	0.12	0.07	0.038	0.023	0.422	0.307	0.185	0.114	0.065	0.037	0.023
148.6	0.408	0.321	0.188	0.12	0.069	0.038	0.023	0.422	0.308	0.185	0.114	0.065	0.037	0.023
148.8	0.409	0.322	0.189	0.121	0.07	0.038	0.024	0.422	0.308	0.185	0.114	0.065	0.037	0.023
149	0.41	0.323	0.19	0.122	0.07	0.038	0.024	0.422	0.308	0.185	0.114	0.065	0.037	0.023
149.2	0.41	0.323	0.191	0.122	0.071	0.038	0.024	0.422	0.309	0.185	0.114	0.065	0.037	0.023
149.4	0.411	0.324	0.191	0.123	0.071	0.038	0.024	0.423	0.309	0.186	0.115	0.065	0.037	0.023
149.6	0.412	0.324	0.19	0.122	0.071	0.037	0.024	0.423	0.309	0.186	0.115	0.065	0.037	0.023
149.8	0.412	0.324	0.191	0.123	0.071	0.037	0.023	0.423	0.309	0.186	0.115	0.065	0.037	0.023
150	0.411	0.325	0.191	0.124	0.072	0.037	0.024	0.423	0.31	0.186	0.115	0.065	0.037	0.023
150.2	0.411	0.324	0.191	0.123	0.072	0.037	0.024	0.424	0.31	0.187	0.115	0.065	0.037	0.023
150.4	0.411	0.324	0.191	0.123	0.072	0.036	0.023	0.424	0.31	0.187	0.115	0.065	0.038	0.023
150.6	0.412	0.324	0.191	0.123	0.072	0.037	0.023	0.424	0.31	0.187	0.115	0.065	0.038	0.023
150.8	0.411	0.323	0.191	0.121	0.072	0.036	0.023	0.424	0.311	0.187	0.115	0.065	0.038	0.023
151	0.411	0.323	0.192	0.122	0.072	0.036	0.023	0.425	0.311	0.187	0.116	0.066	0.038	0.023
151.2	0.41	0.323	0.192	0.12	0.071	0.036	0.022	0.425	0.311	0.188	0.116	0.066	0.038	0.023
151.4	0.41	0.323	0.192	0.12	0.072	0.037	0.023	0.425	0.312	0.188	0.116	0.066	0.038	0.023
151.6	0.411	0.323	0.192	0.12	0.072	0.037	0.023	0.425	0.312	0.188	0.116	0.066	0.038	0.023
151.8	0.411	0.323	0.192	0.12	0.072	0.036	0.023	0.426	0.312	0.188	0.116	0.066	0.038	0.023
152	0.411	0.324	0.192	0.12	0.073	0.037	0.024	0.426	0.312	0.188	0.116	0.066	0.038	0.023
152.2	0.412	0.325	0.192	0.12	0.074	0.037	0.024	0.426	0.313	0.189	0.116	0.066	0.038	0.024
152.4	0.412	0.325	0.192	0.12	0.073	0.037	0.024	0.426	0.313	0.189	0.117	0.066	0.038	0.024
152.6	0.412	0.325	0.192	0.119	0.073	0.037	0.024	0.426	0.313	0.189	0.117	0.066	0.038	0.024
152.8	0.413	0.326	0.193	0.119	0.073	0.037	0.024	0.427	0.313	0.189	0.117	0.066	0.038	0.024
153	0.413	0.326	0.193	0.12	0.073	0.037	0.025	0.427	0.314	0.189	0.117	0.066	0.038	0.024
153.2	0.413	0.327	0.193	0.12	0.074	0.037	0.025	0.427	0.314	0.19	0.117	0.066	0.038	0.024
153.4	0.414	0.327	0.193	0.12	0.073	0.037	0.024	0.427	0.314	0.19	0.117	0.067	0.038	0.024
153.6	0.413	0.327	0.192	0.12	0.072	0.037	0.023	0.428	0.314	0.19	0.117	0.067	0.038	0.024
153.8	0.414	0.328	0.193	0.121	0.072	0.038	0.024	0.428	0.315	0.19	0.118	0.067	0.038	0.024
154	0.415	0.328	0.194	0.122	0.072	0.038	0.024	0.428	0.315	0.19	0.118	0.067	0.038	0.024
154.2	0.414	0.328	0.193	0.122	0.071	0.037	0.024	0.428	0.315	0.191	0.118	0.067	0.038	0.024
154.4	0.414	0.327	0.194	0.122	0.071	0.037	0.023	0.428	0.316	0.191	0.118	0.067	0.039	0.024
154.6	0.414	0.326	0.193	0.121	0.07	0.037	0.022	0.429	0.316	0.191	0.118	0.067	0.039	0.024
154.8	0.413	0.327	0.193	0.121	0.07	0.036	0.022	0.429	0.316	0.191	0.118	0.067	0.039	0.024
155	0.413	0.326	0.193	0.121	0.07	0.036	0.022	0.429	0.316	0.191	0.118	0.067	0.039	0.024
155.2	0.413	0.327	0.194	0.122	0.07	0.036	0.022	0.429	0.317	0.192	0.119	0.067	0.039	0.024
155.4	0.413	0.327	0.194	0.123	0.071	0.036	0.022	0.43	0.317	0.192	0.119	0.067	0.039	0.024
155.6	0.413	0.327	0.194	0.123	0.071	0.036	0.022	0.43	0.317	0.192	0.119	0.067	0.039	0.024
155.8	0.413	0.327	0.194	0.124	0.073	0.036	0.022	0.43	0.317	0.192	0.119	0.068	0.039	0.024
156	0.413	0.328	0.193	0.123	0.073	0.036	0.022	0.43	0.318	0.192	0.119	0.068	0.039	0.024
156.2	0.413	0.328	0.193	0.124	0.074	0.036	0.022	0.43	0.318	0.193	0.119	0.068	0.039	0.024
156.4	0.413	0.328	0.193	0.124	0.073	0.036	0.022	0.431	0.318	0.193	0.119	0.068	0.039	0.024
156.6	0.414	0.329	0.194	0.124	0.073	0.037	0.022	0.431	0.318	0.193	0.119	0.068	0.039	0.024
156.8	0.414	0.329	0.194	0.124	0.073	0.037	0.023	0.431	0.319	0.193	0.12	0.068	0.039	0.024
157	0.414	0.329	0.195	0.124	0.074	0.037	0.023	0.431	0.319	0.193	0.12	0.068	0.039	0.024
157.2	0.414	0.329	0.195	0.124	0.074	0.037	0.023	0.432	0.319	0.194	0.12	0.068	0.039	0.024
157.4	0.415	0.329	0.195	0.124	0.073	0.036	0.022	0.432	0.32	0.194	0.12	0.068	0.039	0.024
157.6	0.416	0.33	0.195	0.124	0.073	0.037	0.023	0.432	0.32	0.194	0.12	0.068	0.039	0.024
157.8	0.417	0.331	0.196	0.125	0.074	0.038	0.024	0.432	0.32	0.194	0.12	0.068	0.039	0.024
158	0.416	0.331	0.197	0.126	0.074	0.038	0.024	0.432	0.32	0.194	0.12	0.068	0.039	0.024
158.2	0.417	0.331	0.198	0.126	0.075	0.039	0.025	0.433	0.321	0.195	0.121	0.069	0.039	0.024
158.4	0.417	0.331	0.198	0.125	0.074	0.039	0.024	0.433	0.321	0.195	0.121	0.069	0.039	0.024
158.6	0.417	0.332	0.198	0.125	0.075	0.039	0.024	0.433	0.321	0.195	0.121	0.069	0.04	0.024
158.8	0.419	0.334	0.199	0.126	0.076	0.039	0.025	0.433	0.321	0.195	0.121	0.069	0.04	0.025
159	0.419	0.334	0.2	0.126	0.076	0.039	0.026	0.434	0.322	0.195	0.121	0.069	0.04	0.025
159.2	0.42	0.335	0.199	0.125	0.076	0.039	0.025	0.434	0.322	0.196	0.121	0.069	0.04	0.025
159.4	0.421	0.335	0.2	0.126	0.077	0.039	0.026	0.434	0.322	0.196	0.121	0.069	0.04	0.025
159.6	0.422	0.336	0.2	0.126	0.078	0.039	0.026	0.434	0.322	0.196	0.122	0.069	0.04	0.025
159.8	0.422	0.336	0.201	0.126	0.078	0.04	0.026	0.434	0.323	0.196	0.122	0.069	0.04	0.025
160	0.422	0.336	0.201	0.126	0.077	0.04	0.025	0.435	0.323	0.196	0.122	0.069	0.04	0.025
160.2	0.422	0.336	0.201	0.127	0.077	0.04	0.025	0.435	0.323	0.197	0.122	0.069	0.04	0.025
160.4	0.422	0.336	0.202	0.128	0.077	0.04	0.025	0.435	0.323	0.197	0.122	0.069	0.04	0.025
160.6	0.422	0.337	0.202	0.128	0.076	0.039	0.026	0.435	0.324	0.197	0.122	0.07	0.04	0.025
160.8	0.422	0.337	0.203	0.128	0.076	0.039	0.026	0.435	0.324	0.197	0.122	0.07	0.04	0.025
161	0.422	0.337	0.203	0.128	0.075	0.038	0.026	0.436	0.324	0.197	0.123	0.07	0.04	0.025
161.2	0.422	0.337	0.203	0.127	0.075	0.038	0.025	0.436	0.324	0.198	0.123	0.07	0.04	0.025
161.4	0.422	0.338	0.204	0.127	0.075	0.039	0.025	0.436	0.325	0.198	0.123	0.07	0.04	0.025
161.6	0.423	0.338	0.203	0.127	0.075	0.039	0.025	0.436	0.325	0.198	0.123	0.07	0.04	0.025
161.8	0.423	0.339	0.204	0.128	0.075	0.04	0.025	0.436	0.325	0.198	0.123	0.07	0.04	0.025
162	0.423	0.339	0.204	0.128	0.075	0.04	0.025	0.437	0.325	0.198	0.123	0.07	0.04	0.025
162.2	0.423	0.34	0.204	0.128	0.076	0.041	0.025	0.437	0.326	0.199	0.123	0.07	0.04	0.025
162.4	0.423	0.34	0.203	0.127	0.076	0.041	0.025	0.437	0.326	0.199	0.123	0.07	0.04	0.025
162.6	0.423	0.341	0.203	0.128	0.076	0.042	0.025	0.437	0.326	0.199	0.124	0.07	0.041	0.025
162.8	0.424	0.341	0.203	0.128	0.076	0.042	0.026	0.438	0.327	0.199	0.124	0.07	0.041	0.025
163	0.425	0.341	0.203	0.127	0.077	0.042	0.026	0.438	0.327	0.199	0.124	0.071	0.041	0.025
163.2	0.425	0.341	0.202	0.128	0.077	0.042	0.026	0.438	0.327	0.199	0.124	0.071	0.041	0.025
163.4	0.425	0.341	0.202	0.128	0.078	0.043	0.027	0.438	0.327	0.2	0.124	0.071	0.041	0.025
163.6	0.425	0.341	0.202	0.128	0.078	0.043	0.026	0.438	0.328	0.2	0.124	0.071	0.041	0.025
163.8	0.425	0.34	0.203	0.127	0.077	0.043	0.026	0.439	0.328	0.2	0.124	0.071	0.041	0.025
164	0.424	0.34	0.202	0.127	0.077	0.042	0.026	0.439	0.328	0.2	0.125	0.071	0.041	0.025
164.2	0.425	0.34	0.202	0.127	0.077	0.041	0.026	0.439	0.328	0.2	0.125	0.071	0.041	0.025
164.4	0.426	0.34	0.202	0.128	0.078	0.041	0.026	0.439	0.329	0.201	0.125	0.071	0.041	0.025
164.6	0.426	0.341	0.203	0.129	0.079	0.041	0.027	0.439	0.329	0.201	0.125	0.071	0.041	0.025
164.8	0.427	0.342	0.204	0.13	0.079	0.041	0.027	0.44	0.329	0.201	0.125	0.071	0.041	0.025
165	0.427	0.341	0.204	0.129	0.079	0.041	0.027	0.44	0.329	0.201	0.125	0.071	0.041	0.025
165.2	0.428	0.341	0.204	0.129	0.08	0.042	0.027	0.44	0.33	0.201	0.125	0.071	0.041	0.026
165.4	0.428	0.342	0.205	0.129	0.079	0.042	0.027	0.44	0.33	0.202	0.126	0.072	0.041	0.026
165.6	0.427	0.342	0.204	0.129	0.079	0.042	0.027	0.44	0.33	0.202	0.126	0.072	0.041	0.026
165.8	0.428	0.343	0.205	0.13	0.079	0.044	0.028	0.441	0.33	0.202	0.126	0.072	0.041	0.026
166	0.428	0.343	0.205	0.129	0.08	0.043	0.027	0.441	0.331	0.202	0.126	0.072	0.041	0.026
166.2	0.427	0.343	0.206	0.13	0.08	0.044	0.027	0.441	0.331	0.202	0.126	0.072	0.041	0.026
166.4	0.427	0.343	0.206	0.13	0.079	0.043	0.026	0.441	0.331	0.203	0.126	0.072	0.041	0.026
166.6	0.427	0.343	0.206	0.13	0.079	0.044	0.026	0.441	0.331	0.203	0.126	0.072	0.041	0.026
166.8	0.427	0.343	0.207	0.13	0.079	0.044	0.026	0.442	0.332	0.203	0.126	0.072	0.042	0.026
167	0.428	0.343	0.207	0.131	0.079	0.044	0.026	0.442	0.332	0.203	0.127	0.072	0.042	0.026
167.2	0.429	0.344	0.208	0.132	0.079	0.044	0.027	0.442	0.332	0.203	0.127	0.072	0.042	0.026
167.4	0.428	0.344	0.207	0.132	0.078	0.043	0.026	0.442	0.332	0.204	0.127	0.072	0.042	0.026
167.6	0.429	0.344	0.207	0.131	0.078	0.043	0.026	0.442	0.333	0.204	0.127	0.072	0.042	0.026
167.8	0.428	0.344	0.207	0.132	0.077	0.043	0.025	0.443	0.333	0.204	0.127	0.072	0.042	0.026
168	0.429	0.345	0.207	0.132	0.078	0.042	0.025	0.443	0.333	0.204	0.127	0.073	0.042	0.026
168.2	0.43	0.346	0.208	0.134	0.079	0.042	0.025	0.443	0.333	0.204	0.127	0.073	0.042	0.026
168.4	0.431	0.346	0.208	0.134	0.079	0.043	0.026	0.443	0.334	0.205	0.128	0.073	0.042	0.026
168.6	0.431	0.347	0.209	0.135	0.08	0.043	0.026	0.443	0.334	0.205	0.128	0.073	0.042	0.026
168.8	0.431	0.348	0.209	0.136	0.08	0.044	0.027	0.444	0.334	0.205	0.128	0.073	0.042	0.026
169	0.431	0.347	0.209	0.135	0.079	0.043	0.027	0.444	0.334	0.205	0.128	0.073	0.042	0.026
169.2	0.431	0.348	0.208	0.135	0.079	0.043	0.027	0.444	0.335	0.205	0.128	0.073	0.042	0.026
169.4	0.431	0.348	0.208	0.135	0.077	0.043	0.027	0.444	0.335	0.206	0.128	0.073	0.042	0.026
169.6	0.431	0.348	0.208	0.135	0.078	0.043	0.027	0.444	0.335	0.206	0.128	0.073	0.042	0.026
169.8	0.431	0.349	0.209	0.135	0.078	0.043	0.027	0.444	0.335	0.206	0.128	0.073	0.042	0.026
170	0.431	0.349	0.209	0.135	0.078	0.042	0.026	0.445	0.336	0.206	0.129	0.073	0.042	0.026
170.2	0.431	0.349	0.209	0.135	0.078	0.042	0.026	0.445	0.336	0.206	0.129	0.073	0.042	0.026
170.4	0.432	0.349	0.209	0.136	0.078	0.042	0.027	0.445	0.336	0.207	0.129	0.074	0.042	0.026
170.6	0.432	0.349	0.209	0.136	0.078	0.042	0.027	0.445	0.336	0.207	0.129	0.074	0.042	0.026
170.8	0.432	0.35	0.211	0.136	0.078	0.042	0.027	0.445	0.337	0.207	0.129	0.074	0.042	0.026
171	0.434	0.35	0.211	0.136	0.079	0.043	0.028	0.446	0.337	0.207	0.129	0.074	0.043	0.026
171.2	0.434	0.351	0.212	0.136	0.08	0.043	0.028	0.446	0.337	0.207	0.129	0.074	0.043	0.026
171.4	0.434	0.351	0.213	0.137	0.08	0.043	0.028	0.446	0.337	0.207	0.13	0.074	0.043	0.026
171.6	0.435	0.352	0.214	0.137	0.081	0.044	0.028	0.446	0.338	0.208	0.13	0.074	0.043	0.026
171.8	0.435	0.353	0.214	0.138	0.082	0.043	0.028	0.446	0.338	0.208	0.13	0.074	0.043	0.027
172	0.436	0.353	0.215	0.139	0.083	0.043	0.028	0.447	0.338	0.208	0.13	0.074	0.043	0.027
172.2	0.436	0.354	0.215	0.139	0.084	0.044	0.028	0.447	0.338	0.208	0.13	0.074	0.043	0.027
172.4	0.435	0.353	0.215	0.138	0.083	0.043	0.028	0.447	0.338	0.208	0.13	0.074	0.043	0.027
172.6	0.435	0.354	0.216	0.139	0.083	0.043	0.028	0.447	0.339	0.209	0.13	0.074	0.043	0.027
172.8	0.435	0.354	0.215	0.138	0.083	0.043	0.028	0.447	0.339	0.209	0.131	0.075	0.043	0.027
173	0.434	0.353	0.215	0.137	0.082	0.042	0.026	0.447	0.339	0.209	0.131	0.075	0.043	0.027
173.2	0.433	0.352	0.214	0.137	0.08	0.041	0.025	0.448	0.339	0.209	0.131	0.075	0.043	0.027
173.4	0.434	0.352	0.214	0.136	0.079	0.041	0.025	0.448	0.34	0.209	0.131	0.075	0.043	0.027
173.6	0.434	0.352	0.213	0.137	0.079	0.042	0.025	0.448	0.34	0.21	0.131	0.075	0.043	0.027
173.8	0.435	0.352	0.213	0.137	0.08	0.042	0.026	0.448	0.34	0.21	0.131	0.075	0.043	0.027
174	0.435	0.352	0.213	0.138	0.079	0.043	0.025	0.448	0.34	0.21	0.131	0.075	0.043	0.027
174.2	0.436	0.353	0.212	0.138	0.08	0.043	0.026	0.449	0.341	0.21	0.131	0.075	0.043	0.027
174.4	0.436	0.353	0.212	0.138	0.08	0.044	0.026	0.449	0.341	0.21	0.132	0.075	0.043	0.027
174.6	0.436	0.353	0.212	0.138	0.08	0.044	0.026	0.449	0.341	0.211	0.132	0.075	0.043	0.027
174.8	0.436	0.354	0.212	0.138	0.081	0.045	0.027	0.449	0.341	0.211	0.132	0.075	0.043	0.027
175	0.437	0.353	0.213	0.138	0.082	0.045	0.027	0.449	0.342	0.211	0.132	0.075	0.044	0.027
175.2	0.438	0.355	0.214	0.139	0.082	0.046	0.029	0.449	0.342	0.211	0.132	0.076	0.044	0.027
175.4	0.439	0.355	0.214	0.14	0.083	0.046	0.029	0.45	0.342	0.211	0.132	0.076	0.044	0.027
175.6	0.439	0.355	0.215	0.14	0.083	0.045	0.029	0.45	0.342	0.211	0.132	0.076	0.044	0.027
175.8	0.439	0.356	0.215	0.141	0.083	0.045	0.029	0.45	0.343	0.212	0.133	0.076	0.044	0.027
176	0.439	0.355	0.215	0.141	0.084	0.044	0.029	0.45	0.343	0.212	0.133	0.076	0.044	0.027
176.2	0.44	0.356	0.215	0.14	0.083	0.043	0.029	0.45	0.343	0.212	0.133	0.076	0.044	0.027
176.4	0.44	0.356	0.215	0.14	0.083	0.043	0.028	0.451	0.343	0.212	0.133	0.076	0.044	0.027
176.6	0.44	0.356	0.216	0.14	0.082	0.042	0.028	0.451	0.344	0.212	0.133	0.076	0.044	0.027
176.8	0.439	0.355	0.216	0.139	0.082	0.042	0.027	0.451	0.344	0.213	0.133	0.076	0.044	0.027
177	0.439	0.355	0.216	0.139	0.081	0.042	0.027	0.451	0.344	0.213	0.133	0.076	0.044	0.027
177.2	0.438	0.356	0.216	0.138	0.08	0.041	0.027	0.451	0.344	0.213	0.133	0.076	0.044	0.027
177.4	0.439	0.356	0.216	0.139	0.081	0.042	0.027	0.451	0.344	0.213	0.134	0.076	0.044	0.027
177.6	0.44	0.356	0.217	0.139	0.082	0.043	0.028	0.452	0.345	0.213	0.134	0.076	0.044	0.027
177.8	0.44	0.357	0.217	0.139	0.083	0.044	0.028	0.452	0.345	0.214	0.134	0.077	0.044	0.027
178	0.44	0.357	0.217	0.139	0.083	0.044	0.028	0.452	0.345	0.214	0.134	0.077	0.044	0.027
178.2	0.44	0.358	0.217	0.139	0.083	0.044	0.028	0.452	0.345	0.214	0.134	0.077	0.044	0.027
178.4	0.44	0.358	0.217	0.139	0.083	0.044	0.028	0.452	0.346	0.214	0.134	0.077	0.044	0.028
178.6	0.44	0.359	0.217	0.14	0.083	0.044	0.028	0.453	0.346	0.214	0.134	0.077	0.044	0.028
178.8	0.439	0.359	0.217	0.14	0.084	0.044	0.029	0.453	0.346	0.215	0.135	0.077	0.044	0.028
179	0.44	0.36	0.217	0.141	0.084	0.045	0.029	0.453	0.346	0.215	0.135	0.077	0.044	0.028
179.2	0.44	0.361	0.217	0.142	0.085	0.045	0.029	0.453	0.347	0.215	0.135	0.077	0.045	0.028
179.4	0.44	0.361	0.218	0.142	0.085	0.045	0.029	0.453	0.347	0.215	0.135	0.077	0.045	0.028
179.6	0.441	0.361	0.218	0.142	0.084	0.045	0.029	0.453	0.347	0.215	0.135	0.077	0.045	0.028
179.8	0.441	0.361	0.218	0.142	0.084	0.045	0.029	0.454	0.347	0.215	0.135	0.077	0.045	0.028
180	0.441	0.361	0.219	0.142	0.084	0.044	0.029	0.454	0.348	0.216	0.135	0.077	0.045	0.028
180.2	0.442	0.362	0.219	0.141	0.084	0.045	0.029	0.454	0.348	0.216	0.135	0.078	0.045	0.028
180.4	0.442	0.362	0.219	0.141	0.084	0.045	0.028	0.454	0.348	0.216	0.136	0.078	0.045	0.028
180.6	0.441	0.361	0.219	0.14	0.084	0.045	0.028	0.454	0.348	0.216	0.136	0.078	0.045	0.028
180.8	0.441	0.36	0.218	0.138	0.082	0.044	0.027	0.454	0.348	0.216	0.136	0.078	0.045	0.028
181	0.441	0.36	0.218	0.138	0.082	0.045	0.026	0.455	0.349	0.217	0.136	0.078	0.045	0.028
181.2	0.44	0.36	0.218	0.137	0.082	0.044	0.026	0.455	0.349	0.217	0.136	0.078	0.045	0.028
181.4	0.441	0.359	0.218	0.137	0.081	0.044	0.026	0.455	0.349	0.217	0.136	0.078	0.045	0.028
181.6	0.441	0.358	0.218	0.136	0.081	0.044	0.026	0.455	0.349	0.217	0.136	0.078	0.045	0.028
181.8	0.441	0.358	0.218	0.136	0.081	0.043	0.026	0.455	0.35	0.217	0.137	0.078	0.045	0.028
182	0.44	0.358	0.217	0.136	0.081	0.043	0.025	0.455	0.35	0.218	0.137	0.078	0.045	0.028
182.2	0.44	0.357	0.217	0.135	0.08	0.042	0.024	0.456	0.35	0.218	0.137	0.078	0.045	0.028
182.4	0.44	0.357	0.217	0.136	0.08	0.042	0.025	0.456	0.35	0.218	0.137	0.078	0.045	0.028
182.6	0.439	0.357	0.216	0.136	0.08	0.042	0.024	0.456	0.351	0.218	0.137	0.079	0.045	0.028
182.8	0.439	0.357	0.216	0.136	0.08	0.043	0.024	0.456	0.351	0.218	0.137	0.079	0.045	0.028
183	0.44	0.358	0.217	0.138	0.081	0.043	0.025	0.456	0.351	0.218	0.137	0.079	0.045	0.028
183.2	0.44	0.358	0.217	0.138	0.081	0.043	0.025	0.456	0.351	0.219	0.137	0.079	0.045	0.028
183.4	0.44	0.358	0.218	0.139	0.081	0.042	0.025	0.457	0.351	0.219	0.138	0.079	0.046	0.028
183.6	0.44	0.358	0.219	0.14	0.081	0.042	0.025	0.457	0.352	0.219	0.138	0.079	0.046	0.028
183.8	0.442	0.359	0.221	0.141	0.081	0.043	0.026	0.457	0.352	0.219	0.138	0.079	0.046	0.028
184	0.443	0.36	0.222	0.141	0.082	0.043	0.027	0.457	0.352	0.219	0.138	0.079	0.046	0.028
184.2	0.444	0.362	0.223	0.142	0.082	0.043	0.027	0.457	0.352	0.22	0.138	0.079	0.046	0.028
184.4	0.444	0.362	0.224	0.142	0.082	0.043	0.027	0.457	0.353	0.22	0.138	0.079	0.046	0.028
184.6	0.444	0.363	0.224	0.143	0.082	0.043	0.028	0.458	0.353	0.22	0.138	0.079	0.046	0.028
184.8	0.445	0.364	0.224	0.144	0.083	0.043	0.028	0.458	0.353	0.22	0.139	0.079	0.046	0.028
185	0.447	0.365	0.226	0.144	0.085	0.044	0.03	0.458	0.353	0.22	0.139	0.079	0.046	0.029
185.2	0.447	0.366	0.225	0.144	0.085	0.045	0.03	0.458	0.354	0.221	0.139	0.08	0.046	0.029
185.4	0.448	0.366	0.226	0.144	0.086	0.045	0.029	0.458	0.354	0.221	0.139	0.08	0.046	0.029
185.6	0.448	0.367	0.226	0.145	0.087	0.046	0.03	0.458	0.354	0.221	0.139	0.08	0.046	0.029
185.8	0.449	0.368	0.226	0.146	0.087	0.046	0.03	0.459	0.354	0.221	0.139	0.08	0.046	0.029
186	0.449	0.367	0.226	0.145	0.087	0.046	0.03	0.459	0.354	0.221	0.139	0.08	0.046	0.029
186.2	0.449	0.367	0.226	0.145	0.087	0.046	0.03	0.459	0.355	0.221	0.139	0.08	0.046	0.029
186.4	0.449	0.367	0.226	0.146	0.087	0.047	0.031	0.459	0.355	0.222	0.14	0.08	0.046	0.029
186.6	0.449	0.367	0.226	0.145	0.088	0.047	0.03	0.459	0.355	0.222	0.14	0.08	0.046	0.029
186.8	0.448	0.367	0.225	0.145	0.088	0.048	0.03	0.459	0.355	0.222	0.14	0.08	0.046	0.029
187	0.448	0.368	0.225	0.146	0.088	0.048	0.03	0.46	0.356	0.222	0.14	0.08	0.046	0.029
187.2	0.447	0.367	0.224	0.145	0.088	0.048	0.029	0.46	0.356	0.222	0.14	0.08	0.046	0.029
187.4	0.447	0.366	0.224	0.145	0.087	0.047	0.029	0.46	0.356	0.223	0.14	0.08	0.046	0.029
187.6	0.447	0.366	0.225	0.145	0.087	0.047	0.029	0.46	0.356	0.223	0.14	0.081	0.047	0.029
187.8	0.447	0.367	0.225	0.145	0.087	0.047	0.029	0.46	0.356	0.223	0.141	0.081	0.047	0.029
188	0.447	0.367	0.225	0.144	0.087	0.046	0.029	0.46	0.357	0.223	0.141	0.081	0.047	0.029
188.2	0.447	0.368	0.224	0.145	0.087	0.046	0.029	0.461	0.357	0.223	0.141	0.081	0.047	0.029
188.4	0.447	0.368	0.224	0.145	0.086	0.046	0.028	0.461	0.357	0.223	0.141	0.081	0.047	0.029
188.6	0.448	0.369	0.224	0.146	0.087	0.046	0.029	0.461	0.357	0.224	0.141	0.081	0.047	0.029
188.8	0.448	0.369	0.224	0.146	0.088	0.047	0.029	0.461	0.358	0.224	0.141	0.081	0.047	0.029
189	0.448	0.369	0.224	0.145	0.087	0.046	0.028	0.461	0.358	0.224	0.141	0.081	0.047	0.029
189.2	0.448	0.369	0.224	0.145	0.087	0.046	0.028	0.461	0.358	0.224	0.141	0.081	0.047	0.029
189.4	0.448	0.369	0.225	0.145	0.088	0.046	0.028	0.461	0.358	0.224	0.142	0.081	0.047	0.029
189.6	0.448	0.368	0.224	0.145	0.086	0.045	0.027	0.462	0.358	0.225	0.142	0.081	0.047	0.029
189.8	0.449	0.369	0.225	0.145	0.086	0.045	0.028	0.462	0.359	0.225	0.142	0.081	0.047	0.029
190	0.448	0.368	0.225	0.145	0.085	0.045	0.028	0.462	0.359	0.225	0.142	0.081	0.047	0.029
190.2	0.449	0.369	0.226	0.146	0.086	0.046	0.028	0.462	0.359	0.225	0.142	0.082	0.047	0.029
190.4	0.449	0.369	0.226	0.146	0.085	0.046	0.028	0.462	0.359	0.225	0.142	0.082	0.047	0.029
190.6	0.449	0.369	0.227	0.145	0.086	0.046	0.029	0.462	0.36	0.225	0.142	0.082	0.047	0.029
190.8	0.449	0.37	0.226	0.146	0.085	0.047	0.03	0.463	0.36	0.226	0.143	0.082	0.047	0.029
191	0.449	0.37	0.226	0.146	0.086	0.048	0.031	0.463	0.36	0.226	0.143	0.082	0.047	0.029
191.2	0.449	0.37	0.226	0.146	0.087	0.048	0.031	0.463	0.36	0.226	0.143	0.082	0.047	0.029
191.4	0.45	0.371	0.226	0.146	0.087	0.048	0.032	0.463	0.36	0.226	0.143	0.082	0.047	0.029
191.6	0.45	0.371	0.226	0.147	0.087	0.048	0.032	0.463	0.361	0.226	0.143	0.082	0.048	0.03
191.8	0.45	0.371	0.224	0.147	0.086	0.047	0.031	0.463	0.361	0.227	0.143	0.082	0.048	0.03
192	0.45	0.372	0.225	0.148	0.087	0.047	0.032	0.463	0.361	0.227	0.143	0.082	0.048	0.03
192.2	0.451	0.373	0.225	0.148	0.086	0.047	0.032	0.464	0.361	0.227	0.143	0.082	0.048	0.03
192.4	0.451	0.373	0.226	0.148	0.086	0.047	0.032	0.464	0.362	0.227	0.144	0.082	0.048	0.03
192.6	0.452	0.374	0.226	0.149	0.087	0.047	0.034	0.464	0.362	0.227	0.144	0.083	0.048	0.03
192.8	0.452	0.374	0.226	0.149	0.086	0.046	0.033	0.464	0.362	0.227	0.144	0.083	0.048	0.03
193	0.452	0.372	0.226	0.148	0.086	0.046	0.032	0.464	0.362	0.228	0.144	0.083	0.048	0.03
193.2	0.452	0.373	0.227	0.147	0.086	0.046	0.032	0.464	0.362	0.228	0.144	0.083	0.048	0.03
193.4	0.452	0.372	0.227	0.147	0.085	0.045	0.031	0.465	0.363	0.228	0.144	0.083	0.048	0.03
193.6	0.452	0.372	0.227	0.146	0.085	0.045	0.03	0.465	0.363	0.228	0.144	0.083	0.048	0.03
193.8	0.452	0.371	0.228	0.146	0.085	0.045	0.03	0.465	0.363	0.228	0.144	0.083	0.048	0.03
194	0.452	0.371	0.229	0.145	0.085	0.045	0.029	0.465	0.363	0.229	0.145	0.083	0.048	0.03
194.2	0.451	0.371	0.23	0.145	0.086	0.045	0.029	0.465	0.364	0.229	0.145	0.083	0.048	0.03
194.4	0.451	0.372	0.23	0.145	0.086	0.046	0.029	0.465	0.364	0.229	0.145	0.083	0.048	0.03
194.6	0.451	0.372	0.23	0.145	0.086	0.046	0.028	0.465	0.364	0.229	0.145	0.083	0.048	0.03
194.8	0.451	0.372	0.23	0.146	0.087	0.046	0.028	0.466	0.364	0.229	0.145	0.083	0.048	0.03
195	0.452	0.373	0.23	0.145	0.088	0.046	0.028	0.466	0.364	0.229	0.145	0.084	0.048	0.03
195.2	0.452	0.374	0.23	0.145	0.087	0.046	0.027	0.466	0.365	0.23	0.145	0.084	0.048	0.03
195.4	0.453	0.374	0.23	0.145	0.087	0.046	0.027	0.466	0.365	0.23	0.146	0.084	0.048	0.03
195.6	0.453	0.374	0.231	0.146	0.087	0.047	0.027	0.466	0.365	0.23	0.146	0.084	0.048	0.03
195.8	0.453	0.374	0.231	0.147	0.088	0.047	0.027	0.466	0.365	0.23	0.146	0.084	0.049	0.03
196	0.455	0.375	0.231	0.148	0.088	0.047	0.028	0.466	0.365	0.23	0.146	0.084	0.049	0.03
196.2	0.456	0.376	0.232	0.148	0.088	0.048	0.029	0.467	0.366	0.231	0.146	0.084	0.049	0.03
196.4	0.457	0.376	0.232	0.149	0.089	0.048	0.03	0.467	0.366	0.231	0.146	0.084	0.049	0.03
196.6	0.457	0.376	0.232	0.15	0.089	0.048	0.03	0.467	0.366	0.231	0.146	0.084	0.049	0.03
196.8	0.457	0.376	0.231	0.149	0.089	0.047	0.029	0.467	0.366	0.231	0.146	0.084	0.049	0.03
197	0.457	0.376	0.232	0.15	0.09	0.048	0.03	0.467	0.367	0.231	0.147	0.084	0.049	0.03
197.2	0.457	0.377	0.232	0.15	0.09	0.048	0.031	0.467	0.367	0.231	0.147	0.084	0.049	0.03
197.4	0.457	0.377	0.232	0.15	0.09	0.048	0.031	0.467	0.367	0.232	0.147	0.084	0.049	0.03
197.6	0.456	0.377	0.232	0.15	0.091	0.048	0.031	0.468	0.367	0.232	0.147	0.085	0.049	0.03
197.8	0.456	0.377	0.232	0.15	0.09	0.048	0.032	0.468	0.367	0.232	0.147	0.085	0.049	0.03
198	0.455	0.377	0.233	0.15	0.091	0.048	0.032	0.468	0.368	0.232	0.147	0.085	0.049	0.03
198.2	0.455	0.377	0.233	0.15	0.091	0.048	0.032	0.468	0.368	0.232	0.147	0.085	0.049	0.031
198.4	0.456	0.378	0.233	0.15	0.092	0.048	0.032	0.468	0.368	0.233	0.147	0.085	0.049	0.031
198.6	0.456	0.379	0.233	0.151	0.092	0.048	0.032	0.468	0.368	0.233	0.148	0.085	0.049	0.031
198.8	0.457	0.378	0.233	0.15	0.092	0.048	0.032	0.468	0.368	0.233	0.148	0.085	0.049	0.031
199	0.457	0.379	0.234	0.15	0.091	0.048	0.032	0.469	0.369	0.233	0.148	0.085	0.049	0.031
199.2	0.457	0.38	0.234	0.15	0.091	0.048	0.032	0.469	0.369	0.233	0.148	0.085	0.049	0.031
199.4	0.457	0.381	0.236	0.151	0.092	0.048	0.032	0.469	0.369	0.233	0.148	0.085	0.049	0.031
199.6	0.458	0.382	0.235	0.151	0.092	0.049	0.033	0.469	0.369	0.234	0.148	0.085	0.049	0.031
199.8	0.458	0.382	0.235	0.152	0.092	0.05	0.033	0.469	0.37	0.234	0.148	0.085	0.049	0.031
200	0.459	0.382	0.235	0.151	0.091	0.049	0.033	0.469	0.37	0.234	0.149	0.086	0.05	0.031
200.2	0.459	0.382	0.235	0.151	0.091	0.05	0.033	0.469	0.37	0.234	0.149	0.086	0.05	0.031
200.4	0.459	0.382	0.234	0.151	0.09	0.05	0.032	0.47	0.37	0.234	0.149	0.086	0.05	0.031
200.6	0.459	0.382	0.234	0.152	0.09	0.05	0.031	0.47	0.37	0.235	0.149	0.086	0.05	0.031
200.8	0.459	0.383	0.235	0.152	0.09	0.05	0.031	0.47	0.371	0.235	0.149	0.086	0.05	0.031
201	0.459	0.382	0.234	0.153	0.088	0.049	0.03	0.47	0.371	0.235	0.149	0.086	0.05	0.031
201.2	0.459	0.382	0.235	0.153	0.088	0.049	0.03	0.47	0.371	0.235	0.149	0.086	0.05	0.031
201.4	0.459	0.381	0.235	0.153	0.088	0.049	0.029	0.47	0.371	0.235	0.149	0.086	0.05	0.031
201.6	0.458	0.381	0.236	0.152	0.088	0.048	0.029	0.47	0.371	0.235	0.15	0.086	0.05	0.031
201.8	0.459	0.38	0.236	0.152	0.087	0.048	0.029	0.471	0.372	0.236	0.15	0.086	0.05	0.031
202	0.459	0.38	0.236	0.151	0.088	0.048	0.028	0.471	0.372	0.236	0.15	0.086	0.05	0.031
202.2	0.459	0.379	0.235	0.151	0.088	0.047	0.028	0.471	0.372	0.236	0.15	0.086	0.05	0.031
202.4	0.459	0.379	0.236	0.151	0.088	0.047	0.029	0.471	0.372	0.236	0.15	0.086	0.05	0.031
202.6	0.459	0.379	0.236	0.152	0.088	0.047	0.029	0.471	0.372	0.236	0.15	0.087	0.05	0.031
202.8	0.459	0.379	0.236	0.151	0.089	0.047	0.029	0.471	0.373	0.236	0.15	0.087	0.05	0.031
203	0.459	0.38	0.236	0.152	0.09	0.047	0.03	0.471	0.373	0.237	0.15	0.087	0.05	0.031
203.2	0.46	0.38	0.236	0.151	0.091	0.048	0.031	0.471	0.373	0.237	0.151	0.087	0.05	0.031
203.4	0.461	0.38	0.236	0.152	0.092	0.049	0.032	0.472	0.373	0.237	0.151	0.087	0.05	0.031
203.6	0.461	0.381	0.235	0.152	0.091	0.049	0.032	0.472	0.373	0.237	0.151	0.087	0.05	0.031
203.8	0.461	0.381	0.235	0.153	0.091	0.049	0.032	0.472	0.374	0.237	0.151	0.087	0.05	0.031
204	0.461	0.381	0.236	0.153	0.092	0.05	0.032	0.472	0.374	0.238	0.151	0.087	0.05	0.031
204.2	0.461	0.382	0.235	0.153	0.092	0.051	0.032	0.472	0.374	0.238	0.151	0.087	0.051	0.031
204.4	0.461	0.382	0.235	0.154	0.093	0.05	0.032	0.472	0.374	0.238	0.151	0.087	0.051	0.031
204.6	0.461	0.384	0.236	0.155	0.094	0.051	0.032	0.472	0.375	0.238	0.152	0.087	0.051	0.031
204.8	0.462	0.384	0.237	0.155	0.093	0.05	0.032	0.473	0.375	0.238	0.152	0.087	0.051	0.032
205	0.462	0.384	0.237	0.156	0.093	0.05	0.032	0.473	0.375	0.238	0.152	0.088	0.051	0.032
205.2	0.462	0.385	0.238	0.157	0.095	0.05	0.033	0.473	0.375	0.239	0.152	0.088	0.051	0.032
205.4	0.462	0.385	0.238	0.157	0.094	0.049	0.032	0.473	0.375	0.239	0.152	0.088	0.051	0.032
205.6	0.463	0.386	0.238	0.157	0.094	0.049	0.032	0.473	0.376	0.239	0.152	0.088	0.051	0.032
205.8	0.464	0.386	0.238	0.157	0.094	0.049	0.033	0.473	0.376	0.239	0.152	0.088	0.051	0.032
206	0.463	0.386	0.239	0.157	0.094	0.049	0.032	0.473	0.376	0.239	0.152	0.088	0.051	0.032
206.2	0.464	0.387	0.24	0.158	0.093	0.048	0.032	0.473	0.376	0.239	0.153	0.088	0.051	0.032
206.4	0.463	0.387	0.24	0.157	0.092	0.048	0.032	0.474	0.376	0.24	0.153	0.088	0.051	0.032
206.6	0.463	0.387	0.241	0.157	0.092	0.048	0.032	0.474	0.377	0.24	0.153	0.088	0.051	0.032
206.8	0.463	0.387	0.241	0.158	0.092	0.049	0.032	0.474	0.377	0.24	0.153	0.088	0.051	0.032
207	0.463	0.388	0.242	0.157	0.092	0.049	0.032	0.474	0.377	0.24	0.153	0.088	0.051	0.032
207.2	0.464	0.388	0.242	0.157	0.091	0.05	0.032	0.474	0.377	0.24	0.153	0.088	0.051	0.032
207.4	0.464	0.388	0.242	0.157	0.092	0.051	0.032	0.474	0.377	0.241	0.153	0.088	0.051	0.032
207.6	0.464	0.388	0.241	0.157	0.09	0.05	0.031	0.474	0.378	0.241	0.153	0.089	0.051	0.032
207.8	0.464	0.388	0.241	0.157	0.091	0.051	0.031	0.475	0.378	0.241	0.154	0.089	0.051	0.032
208	0.464	0.387	0.241	0.157	0.092	0.052	0.031	0.475	0.378	0.241	0.154	0.089	0.051	0.032
208.2	0.464	0.388	0.24	0.156	0.092	0.052	0.031	0.475	0.378	0.241	0.154	0.089	0.051	0.032
208.4	0.464	0.387	0.24	0.156	0.092	0.052	0.032	0.475	0.378	0.241	0.154	0.089	0.052	0.032
208.6	0.465	0.388	0.239	0.157	0.094	0.052	0.032	0.475	0.379	0.242	0.154	0.089	0.052	0.032
208.8	0.465	0.388	0.239	0.156	0.093	0.051	0.032	0.475	0.379	0.242	0.154	0.089	0.052	0.032
209	0.466	0.388	0.239	0.157	0.094	0.052	0.032	0.475	0.379	0.242	0.154	0.089	0.052	0.032
209.2	0.466	0.388	0.239	0.157	0.095	0.052	0.031	0.475	0.379	0.242	0.154	0.089	0.052	0.032
209.4	0.466	0.387	0.238	0.157	0.094	0.051	0.031	0.476	0.379	0.242	0.155	0.089	0.052	0.032
209.6	0.466	0.387	0.238	0.157	0.094	0.051	0.031	0.476	0.38	0.242	0.155	0.089	0.052	0.032
209.8	0.467	0.388	0.24	0.158	0.095	0.051	0.032	0.476	0.38	0.243	0.155	0.089	0.052	0.032
210	0.467	0.388	0.241	0.158	0.094	0.051	0.032	0.476	0.38	0.243	0.155	0.09	0.052	0.032
210.2	0.467	0.388	0.241	0.158	0.094	0.05	0.031	0.476	0.38	0.243	0.155	0.09	0.052	0.032
210.4	0.466	0.389	0.241	0.158	0.093	0.049	0.031	0.476	0.38	0.243	0.155	0.09	0.052	0.032
210.6	0.465	0.388	0.24	0.158	0.092	0.049	0.031	0.476	0.381	0.243	0.155	0.09	0.052	0.032
210.8	0.465	0.389	0.242	0.158	0.093	0.05	0.031	0.476	0.381	0.243	0.156	0.09	0.052	0.032
211	0.465	0.389	0.243	0.158	0.093	0.049	0.032	0.477	0.381	0.244	0.156	0.09	0.052	0.032
211.2	0.465	0.389	0.243	0.158	0.093	0.049	0.032	0.477	0.381	0.244	0.156	0.09	0.052	0.032
211.4	0.465	0.389	0.242	0.158	0.093	0.05	0.031	0.477	0.381	0.244	0.156	0.09	0.052	0.033
211.6	0.465	0.39	0.241	0.158	0.093	0.05	0.031	0.477	0.382	0.244	0.156	0.09	0.052	0.033
211.8	0.466	0.391	0.243	0.158	0.095	0.051	0.032	0.477	0.382	0.244	0.156	0.09	0.052	0.033
212	0.467	0.391	0.244	0.158	0.096	0.051	0.033	0.477	0.382	0.245	0.156	0.09	0.052	0.033
212.2	0.467	0.392	0.244	0.158	0.096	0.052	0.034	0.477	0.382	0.245	0.156	0.09	0.052	0.033
212.4	0.468	0.393	0.245	0.159	0.097	0.053	0.034	0.477	0.382	0.245	0.157	0.09	0.052	0.033
212.6	0.468	0.393	0.246	0.159	0.097	0.053	0.034	0.478	0.383	0.245	0.157	0.091	0.053	0.033
212.8	0.469	0.393	0.246	0.158	0.097	0.053	0.034	0.478	0.383	0.245	0.157	0.091	0.053	0.033
213	0.469	0.393	0.246	0.158	0.097	0.052	0.033	0.478	0.383	0.245	0.157	0.091	0.053	0.033
213.2	0.469	0.393	0.246	0.158	0.097	0.052	0.033	0.478	0.383	0.246	0.157	0.091	0.053	0.033
213.4	0.47	0.393	0.246	0.159	0.097	0.052	0.033	0.478	0.383	0.246	0.157	0.091	0.053	0.033
213.6	0.471	0.393	0.246	0.159	0.096	0.052	0.033	0.478	0.384	0.246	0.157	0.091	0.053	0.033
213.8	0.472	0.394	0.248	0.16	0.097	0.053	0.033	0.478	0.384	0.246	0.157	0.091	0.053	0.033
214	0.472	0.394	0.247	0.16	0.097	0.053	0.032	0.478	0.384	0.246	0.158	0.091	0.053	0.033
214.2	0.471	0.394	0.247	0.161	0.096	0.053	0.031	0.479	0.384	0.246	0.158	0.091	0.053	0.033
214.4	0.471	0.393	0.246	0.161	0.095	0.052	0.031	0.479	0.384	0.247	0.158	0.091	0.053	0.033
214.6	0.47	0.393	0.246	0.161	0.095	0.052	0.032	0.479	0.385	0.247	0.158	0.091	0.053	0.033
214.8	0.47	0.394	0.246	0.162	0.095	0.053	0.032	0.479	0.385	0.247	0.158	0.091	0.053	0.033
215	0.469	0.394	0.246	0.162	0.095	0.052	0.03	0.479	0.385	0.247	0.158	0.091	0.053	0.033
215.2	0.469	0.394	0.245	0.162	0.095	0.052	0.03	0.479	0.385	0.247	0.158	0.092	0.053	0.033
215.4	0.469	0.394	0.244	0.162	0.095	0.052	0.03	0.479	0.385	0.247	0.158	0.092	0.053	0.033
215.6	0.469	0.394	0.245	0.162	0.095	0.052	0.031	0.479	0.386	0.248	0.159	0.092	0.053	0.033
215.8	0.469	0.395	0.245	0.161	0.096	0.052	0.031	0.479	0.386	0.248	0.159	0.092	0.053	0.033
216	0.47	0.395	0.246	0.161	0.096	0.053	0.031	0.48	0.386	0.248	0.159	0.092	0.053	0.033
216.2	0.469	0.395	0.247	0.161	0.096	0.054	0.031	0.48	0.386	0.248	0.159	0.092	0.053	0.033
216.4	0.469	0.395	0.247	0.161	0.097	0.053	0.032	0.48	0.386	0.248	0.159	0.092	0.053	0.033
216.6	0.469	0.395	0.247	0.16	0.097	0.053	0.031	0.48	0.386	0.248	0.159	0.092	0.053	0.033
216.8	0.47	0.395	0.246	0.16	0.097	0.053	0.032	0.48	0.387	0.249	0.159	0.092	0.054	0.033
217	0.469	0.394	0.246	0.159	0.096	0.052	0.031	0.48	0.387	0.249	0.159	0.092	0.054	0.033
217.2	0.47	0.394	0.246	0.159	0.096	0.053	0.031	0.48	0.387	0.249	0.16	0.092	0.054	0.033
217.4	0.471	0.394	0.245	0.159	0.097	0.053	0.031	0.48	0.387	0.249	0.16	0.092	0.054	0.033
217.6	0.472	0.395	0.246	0.16	0.098	0.054	0.031	0.481	0.387	0.249	0.16	0.093	0.054	0.033
217.8	0.472	0.395	0.246	0.16	0.098	0.054	0.031	0.481	0.388	0.25	0.16	0.093	0.054	0.033
218	0.471	0.395	0.245	0.16	0.097	0.053	0.031	0.481	0.388	0.25	0.16	0.093	0.054	0.034
218.2	0.471	0.395	0.245	0.16	0.097	0.053	0.031	0.481	0.388	0.25	0.16	0.093	0.054	0.034
218.4	0.471	0.395	0.245	0.16	0.097	0.053	0.032	0.481	0.388	0.25	0.16	0.093	0.054	0.034
218.6	0.471	0.396	0.246	0.16	0.098	0.054	0.032	0.481	0.388	0.25	0.16	0.093	0.054	0.034
218.8	0.471	0.396	0.247	0.16	0.098	0.054	0.032	0.481	0.389	0.25	0.161	0.093	0.054	0.034
219	0.471	0.396	0.247	0.161	0.097	0.054	0.032	0.481	0.389	0.251	0.161	0.093	0.054	0.034
219.2	0.472	0.396	0.247	0.161	0.097	0.053	0.032	0.481	0.389	0.251	0.161	0.093	0.054	0.034
219.4	0.473	0.397	0.248	0.162	0.098	0.053	0.032	0.482	0.389	0.251	0.161	0.093	0.054	0.034
219.6	0.472	0.397	0.249	0.163	0.098	0.053	0.032	0.482	0.389	0.251	0.161	0.093	0.054	0.034
219.8	0.474	0.398	0.25	0.163	0.098	0.054	0.032	0.482	0.39	0.251	0.161	0.093	0.054	0.034
220	0.475	0.399	0.252	0.164	0.099	0.055	0.033	0.482	0.39	0.251	0.161	0.093	0.054	0.034
220.2	0.475	0.399	0.252	0.165	0.099	0.056	0.033	0.482	0.39	0.252	0.162	0.094	0.054	0.034
220.4	0.476	0.399	0.253	0.166	0.1	0.056	0.033	0.482	0.39	0.252	0.162	0.094	0.054	0.034
220.6	0.476	0.398	0.253	0.165	0.099	0.056	0.032	0.482	0.39	0.252	0.162	0.094	0.054	0.034
220.8	0.477	0.399	0.252	0.165	0.098	0.055	0.032	0.482	0.391	0.252	0.162	0.094	0.054	0.034
221	0.477	0.399	0.252	0.166	0.098	0.055	0.032	0.483	0.391	0.252	0.162	0.094	0.055	0.034
221.2	0.477	0.4	0.252	0.166	0.099	0.055	0.032	0.483	0.391	0.252	0.162	0.094	0.055	0.034
221.4	0.477	0.4	0.251	0.166	0.098	0.055	0.031	0.483	0.391	0.253	0.162	0.094	0.055	0.034
221.6	0.477	0.4	0.251	0.166	0.098	0.054	0.03	0.483	0.391	0.253	0.162	0.094	0.055	0.034
221.8	0.475	0.4	0.251	0.165	0.098	0.053	0.03	0.483	0.391	0.253	0.163	0.094	0.055	0.034
222	0.475	0.4	0.251	0.164	0.097	0.052	0.031	0.483	0.392	0.253	0.163	0.094	0.055	0.034
222.2	0.475	0.4	0.251	0.164	0.098	0.052	0.032	0.483	0.392	0.253	0.163	0.094	0.055	0.034
222.4	0.474	0.401	0.251	0.164	0.097	0.052	0.033	0.483	0.392	0.253	0.163	0.094	0.055	0.034
222.6	0.474	0.401	0.25	0.164	0.097	0.051	0.033	0.483	0.392	0.254	0.163	0.095	0.055	0.034
222.8	0.473	0.401	0.251	0.164	0.097	0.052	0.033	0.484	0.392	0.254	0.163	0.095	0.055	0.034
223	0.474	0.402	0.251	0.164	0.097	0.052	0.034	0.484	0.393	0.254	0.163	0.095	0.055	0.034
223.2	0.474	0.402	0.251	0.164	0.098	0.052	0.034	0.484	0.393	0.254	0.163	0.095	0.055	0.034
223.4	0.474	0.403	0.251	0.164	0.099	0.052	0.034	0.484	0.393	0.254	0.164	0.095	0.055	0.034
223.6	0.474	0.403	0.251	0.164	0.098	0.053	0.034	0.484	0.393	0.254	0.164	0.095	0.055	0.034
223.8	0.475	0.403	0.252	0.165	0.099	0.055	0.035	0.484	0.393	0.255	0.164	0.095	0.055	0.034
224	0.475	0.404	0.252	0.166	0.1	0.055	0.035	0.484	0.394	0.255	0.164	0.095	0.055	0.034
224.2	0.475	0.404	0.251	0.166	0.099	0.055	0.034	0.484	0.394	0.255	0.164	0.095	0.055	0.034
224.4	0.476	0.403	0.251	0.166	0.099	0.055	0.034	0.484	0.394	0.255	0.164	0.095	0.055	0.034
224.6	0.476	0.403	0.251	0.166	0.099	0.055	0.034	0.484	0.394	0.255	0.164	0.095	0.055	0.035
224.8	0.477	0.403	0.25	0.167	0.099	0.055	0.034	0.485	0.394	0.255	0.164	0.095	0.055	0.035
225	0.477	0.403	0.251	0.168	0.1	0.056	0.034	0.485	0.394	0.256	0.165	0.095	0.055	0.035
225.2	0.478	0.404	0.252	0.168	0.1	0.056	0.034	0.485	0.395	0.256	0.165	0.096	0.056	0.035
225.4	0.478	0.404	0.253	0.167	0.1	0.055	0.033	0.485	0.395	0.256	0.165	0.096	0.056	0.035
225.6	0.479	0.405	0.254	0.168	0.1	0.054	0.033	0.485	0.395	0.256	0.165	0.096	0.056	0.035
225.8	0.479	0.404	0.254	0.167	0.1	0.053	0.033	0.485	0.395	0.256	0.165	0.096	0.056	0.035
226	0.479	0.405	0.255	0.167	0.099	0.053	0.034	0.485	0.395	0.256	0.165	0.096	0.056	0.035
226.2	0.479	0.405	0.255	0.167	0.099	0.053	0.034	0.485	0.396	0.257	0.165	0.096	0.056	0.035
226.4	0.478	0.404	0.254	0.166	0.098	0.052	0.033	0.485	0.396	0.257	0.165	0.096	0.056	0.035
226.6	0.477	0.404	0.255	0.166	0.097	0.052	0.033	0.486	0.396	0.257	0.166	0.096	0.056	0.035
226.8	0.478	0.404	0.256	0.167	0.099	0.053	0.034	0.486	0.396	0.257	0.166	0.096	0.056	0.035
227	0.478	0.405	0.257	0.167	0.099	0.053	0.035	0.486	0.396	0.257	0.166	0.096	0.056	0.035
227.2	0.478	0.404	0.256	0.166	0.099	0.054	0.034	0.486	0.396	0.257	0.166	0.096	0.056	0.035
227.4	0.477	0.403	0.256	0.165	0.099	0.053	0.034	0.486	0.397	0.258	0.166	0.096	0.056	0.035
227.6	0.477	0.403	0.255	0.165	0.098	0.053	0.034	0.486	0.397	0.258	0.166	0.096	0.056	0.035
227.8	0.477	0.403	0.255	0.166	0.098	0.053	0.033	0.486	0.397	0.258	0.166	0.097	0.056	0.035
228	0.476	0.403	0.253	0.165	0.097	0.052	0.032	0.486	0.397	0.258	0.166	0.097	0.056	0.035
228.2	0.475	0.403	0.253	0.165	0.096	0.052	0.032	0.486	0.397	0.258	0.167	0.097	0.056	0.035
228.4	0.475	0.403	0.252	0.165	0.096	0.053	0.032	0.487	0.398	0.258	0.167	0.097	0.056	0.035
228.6	0.476	0.403	0.253	0.166	0.097	0.054	0.033	0.487	0.398	0.259	0.167	0.097	0.056	0.035
228.8	0.477	0.404	0.253	0.167	0.097	0.054	0.033	0.487	0.398	0.259	0.167	0.097	0.056	0.035
229	0.478	0.405	0.254	0.168	0.098	0.056	0.033	0.487	0.398	0.259	0.167	0.097	0.056	0.035
229.2	0.478	0.406	0.254	0.167	0.099	0.055	0.034	0.487	0.398	0.259	0.167	0.097	0.056	0.035
229.4	0.479	0.407	0.254	0.167	0.099	0.055	0.034	0.487	0.398	0.259	0.167	0.097	0.057	0.035
229.6	0.48	0.407	0.254	0.167	0.1	0.055	0.034	0.487	0.399	0.259	0.167	0.097	0.057	0.035
229.8	0.48	0.408	0.254	0.167	0.1	0.056	0.034	0.487	0.399	0.26	0.168	0.097	0.057	0.035
230	0.481	0.408	0.255	0.168	0.101	0.056	0.034	0.487	0.399	0.26	0.168	0.097	0.057	0.035
230.2	0.481	0.408	0.256	0.168	0.102	0.056	0.033	0.487	0.399	0.26	0.168	0.097	0.057	0.035
230.4	0.481	0.408	0.256	0.169	0.102	0.057	0.033	0.488	0.399	0.26	0.168	0.098	0.057	0.035
230.6	0.482	0.408	0.258	0.17	0.103	0.057	0.033	0.488	0.4	0.26	0.168	0.098	0.057	0.035
230.8	0.483	0.409	0.259	0.171	0.104	0.058	0.035	0.488	0.4	0.26	0.168	0.098	0.057	0.035
231	0.483	0.408	0.26	0.172	0.104	0.058	0.035	0.488	0.4	0.261	0.168	0.098	0.057	0.035
231.2	0.484	0.408	0.261	0.172	0.104	0.058	0.035	0.488	0.4	0.261	0.168	0.098	0.057	0.036
231.4	0.484	0.409	0.261	0.173	0.104	0.057	0.035	0.488	0.4	0.261	0.169	0.098	0.057	0.036
231.6	0.484	0.409	0.262	0.174	0.104	0.058	0.035	0.488	0.4	0.261	0.169	0.098	0.057	0.036
231.8	0.484	0.41	0.262	0.174	0.104	0.058	0.035	0.488	0.401	0.261	0.169	0.098	0.057	0.036
232	0.484	0.41	0.262	0.174	0.103	0.058	0.034	0.488	0.401	0.261	0.169	0.098	0.057	0.036
232.2	0.483	0.409	0.262	0.174	0.102	0.057	0.034	0.488	0.401	0.262	0.169	0.098	0.057	0.036
232.4	0.484	0.41	0.262	0.173	0.102	0.057	0.034	0.489	0.401	0.262	0.169	0.098	0.057	0.036
232.6	0.483	0.411	0.262	0.173	0.102	0.057	0.034	0.489	0.401	0.262	0.169	0.098	0.057	0.036
232.8	0.483	0.41	0.261	0.173	0.101	0.056	0.034	0.489	0.402	0.262	0.169	0.099	0.057	0.036
233	0.482	0.411	0.26	0.173	0.102	0.055	0.034	0.489	0.402	0.262	0.17	0.099	0.057	0.036
233.2	0.481	0.41	0.259	0.171	0.101	0.053	0.034	0.489	0.402	0.262	0.17	0.099	0.057	0.036
233.4	0.481	0.41	0.259	0.171	0.101	0.053	0.034	0.489	0.402	0.263	0.17	0.099	0.057	0.036
233.6	0.481	0.41	0.259	0.17	0.101	0.053	0.033	0.489	0.402	0.263	0.17	0.099	0.058	0.036
233.8	0.481	0.411	0.259	0.169	0.101	0.053	0.033	0.489	0.402	0.263	0.17	0.099	0.058	0.036
234	0.48	0.41	0.259	0.169	0.101	0.052	0.033	0.489	0.403	0.263	0.17	0.099	0.058	0.036
234.2	0.48	0.41	0.259	0.169	0.101	0.052	0.032	0.489	0.403	0.263	0.17	0.099	0.058	0.036
234.4	0.48	0.409	0.259	0.169	0.101	0.052	0.032	0.49	0.403	0.263	0.17	0.099	0.058	0.036
234.6	0.481	0.409	0.259	0.168	0.101	0.051	0.032	0.49	0.403	0.264	0.171	0.099	0.058	0.036
234.8	0.481	0.409	0.259	0.169	0.101	0.052	0.032	0.49	0.403	0.264	0.171	0.099	0.058	0.036
235	0.481	0.409	0.26	0.169	0.101	0.053	0.032	0.49	0.403	0.264	0.171	0.099	0.058	0.036
235.2	0.482	0.409	0.26	0.17	0.101	0.053	0.032	0.49	0.404	0.264	0.171	0.099	0.058	0.036
235.4	0.482	0.41	0.26	0.17	0.101	0.054	0.032	0.49	0.404	0.264	0.171	0.1	0.058	0.036
235.6	0.482	0.41	0.26	0.171	0.102	0.056	0.033	0.49	0.404	0.264	0.171	0.1	0.058	0.036
235.8	0.482	0.41	0.261	0.17	0.101	0.057	0.033	0.49	0.404	0.264	0.171	0.1	0.058	0.036
236	0.482	0.41	0.261	0.17	0.101	0.057	0.033	0.49	0.404	0.265	0.171	0.1	0.058	0.036
236.2	0.482	0.409	0.26	0.17	0.1	0.057	0.032	0.49	0.405	0.265	0.172	0.1	0.058	0.036
236.4	0.482	0.41	0.26	0.17	0.1	0.057	0.032	0.491	0.405	0.265	0.172	0.1	0.058	0.036
236.6	0.482	0.41	0.26	0.17	0.1	0.057	0.032	0.491	0.405	0.265	0.172	0.1	0.058	0.036
236.8	0.482	0.41	0.26	0.171	0.1	0.057	0.033	0.491	0.405	0.265	0.172	0.1	0.058	0.036
237	0.483	0.411	0.261	0.171	0.101	0.057	0.033	0.491	0.405	0.265	0.172	0.1	0.058	0.036
237.2	0.483	0.411	0.261	0.171	0.102	0.057	0.034	0.491	0.405	0.266	0.172	0.1	0.058	0.036
237.4	0.483	0.413	0.262	0.171	0.103	0.059	0.035	0.491	0.406	0.266	0.172	0.1	0.058	0.036
237.6	0.483	0.413	0.263	0.172	0.104	0.059	0.036	0.491	0.406	0.266	0.172	0.1	0.058	0.036
237.8	0.484	0.414	0.263	0.172	0.104	0.058	0.036	0.491	0.406	0.266	0.173	0.1	0.059	0.036
238	0.484	0.414	0.263	0.172	0.104	0.057	0.036	0.491	0.406	0.266	0.173	0.101	0.059	0.037
238.2	0.485	0.414	0.263	0.173	0.105	0.057	0.036	0.491	0.406	0.266	0.173	0.101	0.059	0.037
238.4	0.485	0.414	0.264	0.173	0.105	0.057	0.036	0.491	0.406	0.267	0.173	0.101	0.059	0.037
238.6	0.485	0.414	0.262	0.173	0.105	0.057	0.036	0.492	0.407	0.267	0.173	0.101	0.059	0.037
238.8	0.485	0.414	0.262	0.173	0.105	0.057	0.036	0.492	0.407	0.267	0.173	0.101	0.059	0.037
239	0.486	0.414	0.262	0.174	0.105	0.056	0.036	0.492	0.407	0.267	0.173	0.101	0.059	0.037
239.2	0.485	0.413	0.262	0.174	0.105	0.056	0.036	0.492	0.407	0.267	0.173	0.101	0.059	0.037
239.4	0.484	0.414	0.261	0.174	0.104	0.056	0.036	0.492	0.407	0.267	0.174	0.101	0.059	0.037
239.6	0.484	0.413	0.261	0.174	0.104	0.056	0.036	0.492	0.407	0.268	0.174	0.101	0.059	0.037
239.8	0.483	0.412	0.261	0.173	0.104	0.056	0.036	0.492	0.408	0.268	0.174	0.101	0.059	0.037
240	0.483	0.412	0.261	0.173	0.104	0.056	0.035	0.492	0.408	0.268	0.174	0.101	0.059	0.037
240.2	0.483	0.412	0.261	0.173	0.103	0.056	0.035	0.492	0.408	0.268	0.174	0.101	0.059	0.037
240.4	0.484	0.412	0.26	0.173	0.103	0.056	0.035	0.492	0.408	0.268	0.174	0.101	0.059	0.037
240.6	0.484	0.412	0.26	0.173	0.104	0.055	0.035	0.492	0.408	0.268	0.174	0.102	0.059	0.037
240.8	0.484	0.412	0.261	0.173	0.104	0.055	0.035	0.493	0.408	0.269	0.174	0.102	0.059	0.037
241	0.484	0.412	0.261	0.173	0.104	0.055	0.034	0.493	0.409	0.269	0.175	0.102	0.059	0.037
241.2	0.484	0.412	0.262	0.173	0.104	0.055	0.034	0.493	0.409	0.269	0.175	0.102	0.059	0.037
241.4	0.484	0.412	0.262	0.173	0.105	0.055	0.034	0.493	0.409	0.269	0.175	0.102	0.059	0.037
241.6	0.484	0.413	0.262	0.173	0.104	0.054	0.034	0.493	0.409	0.269	0.175	0.102	0.059	0.037
241.8	0.485	0.413	0.262	0.173	0.104	0.055	0.034	0.493	0.409	0.269	0.175	0.102	0.059	0.037
242	0.485	0.414	0.263	0.174	0.104	0.055	0.034	0.493	0.41	0.27	0.175	0.102	0.06	0.037
242.2	0.486	0.414	0.264	0.175	0.105	0.055	0.034	0.493	0.41	0.27	0.175	0.102	0.06	0.037
242.4	0.486	0.414	0.264	0.175	0.104	0.055	0.034	0.493	0.41	0.27	0.175	0.102	0.06	0.037
242.6	0.486	0.414	0.264	0.175	0.104	0.055	0.033	0.493	0.41	0.27	0.175	0.102	0.06	0.037
242.8	0.486	0.415	0.265	0.176	0.104	0.056	0.033	0.493	0.41	0.27	0.176	0.102	0.06	0.037
243	0.487	0.416	0.266	0.176	0.103	0.055	0.033	0.494	0.41	0.27	0.176	0.103	0.06	0.037
243.2	0.486	0.416	0.265	0.175	0.103	0.055	0.033	0.494	0.411	0.27	0.176	0.103	0.06	0.037
243.4	0.487	0.417	0.266	0.175	0.103	0.055	0.033	0.494	0.411	0.271	0.176	0.103	0.06	0.037
243.6	0.487	0.417	0.266	0.176	0.104	0.056	0.034	0.494	0.411	0.271	0.176	0.103	0.06	0.037
243.8	0.487	0.417	0.266	0.176	0.103	0.056	0.034	0.494	0.411	0.271	0.176	0.103	0.06	0.037
244	0.487	0.417	0.266	0.176	0.103	0.057	0.035	0.494	0.411	0.271	0.176	0.103	0.06	0.037
244.2	0.487	0.417	0.266	0.177	0.103	0.057	0.035	0.494	0.411	0.271	0.176	0.103	0.06	0.037
244.4	0.488	0.418	0.266	0.177	0.104	0.057	0.034	0.494	0.412	0.271	0.177	0.103	0.06	0.037
244.6	0.487	0.418	0.266	0.178	0.104	0.056	0.034	0.494	0.412	0.272	0.177	0.103	0.06	0.038
244.8	0.487	0.418	0.265	0.178	0.104	0.055	0.033	0.494	0.412	0.272	0.177	0.103	0.06	0.038
245	0.488	0.418	0.266	0.178	0.104	0.055	0.033	0.494	0.412	0.272	0.177	0.103	0.06	0.038
245.2	0.488	0.419	0.267	0.179	0.104	0.055	0.034	0.495	0.412	0.272	0.177	0.103	0.06	0.038
245.4	0.489	0.42	0.267	0.178	0.105	0.054	0.034	0.495	0.412	0.272	0.177	0.103	0.06	0.038
245.6	0.489	0.422	0.268	0.178	0.105	0.054	0.035	0.495	0.413	0.272	0.177	0.104	0.06	0.038
245.8	0.489	0.422	0.268	0.179	0.105	0.054	0.036	0.495	0.413	0.273	0.177	0.104	0.06	0.038
246	0.49	0.422	0.268	0.179	0.105	0.054	0.036	0.495	0.413	0.273	0.178	0.104	0.06	0.038
246.2	0.489	0.422	0.269	0.179	0.105	0.054	0.036	0.495	0.413	0.273	0.178	0.104	0.061	0.038
246.4	0.489	0.422	0.27	0.179	0.104	0.055	0.036	0.495	0.413	0.273	0.178	0.104	0.061	0.038
246.6	0.49	0.423	0.27	0.179	0.105	0.056	0.037	0.495	0.413	0.273	0.178	0.104	0.061	0.038
246.8	0.491	0.424	0.272	0.179	0.106	0.057	0.038	0.495	0.414	0.273	0.178	0.104	0.061	0.038
247	0.491	0.424	0.273	0.179	0.106	0.058	0.038	0.495	0.414	0.273	0.178	0.104	0.061	0.038
247.2	0.491	0.424	0.273	0.179	0.105	0.058	0.039	0.495	0.414	0.274	0.178	0.104	0.061	0.038
247.4	0.492	0.424	0.273	0.18	0.106	0.06	0.039	0.496	0.414	0.274	0.178	0.104	0.061	0.038
247.6	0.492	0.424	0.273	0.18	0.106	0.06	0.039	0.496	0.414	0.274	0.179	0.104	0.061	0.038
247.8	0.491	0.422	0.272	0.18	0.106	0.061	0.039	0.496	0.414	0.274	0.179	0.104	0.061	0.038
248	0.491	0.422	0.272	0.18	0.106	0.061	0.038	0.496	0.415	0.274	0.179	0.104	0.061	0.038
248.2	0.492	0.422	0.273	0.181	0.107	0.062	0.038	0.496	0.415	0.274	0.179	0.105	0.061	0.038
248.4	0.492	0.422	0.273	0.181	0.107	0.062	0.038	0.496	0.415	0.275	0.179	0.105	0.061	0.038
248.6	0.492	0.422	0.272	0.182	0.108	0.062	0.038	0.496	0.415	0.275	0.179	0.105	0.061	0.038
248.8	0.492	0.421	0.272	0.182	0.108	0.062	0.037	0.496	0.415	0.275	0.179	0.105	0.061	0.038
249	0.492	0.422	0.272	0.182	0.109	0.061	0.037	0.496	0.415	0.275	0.179	0.105	0.061	0.038
249.2	0.492	0.422	0.272	0.182	0.108	0.06	0.037	0.496	0.415	0.275	0.18	0.105	0.061	0.038
249.4	0.493	0.422	0.272	0.182	0.108	0.06	0.037	0.496	0.416	0.275	0.18	0.105	0.061	0.038
249.6	0.493	0.423	0.271	0.183	0.109	0.059	0.037	0.496	0.416	0.276	0.18	0.105	0.061	0.038
249.8	0.493	0.423	0.271	0.183	0.109	0.059	0.037	0.497	0.416	0.276	0.18	0.105	0.061	0.038
250	0.494	0.424	0.272	0.183	0.109	0.059	0.037	0.497	0.416	0.276	0.18	0.105	0.061	0.038
250.2	0.494	0.424	0.273	0.183	0.109	0.059	0.038	0.497	0.416	0.276	0.18	0.105	0.061	0.038
250.4	0.496	0.425	0.273	0.184	0.11	0.059	0.039	0.497	0.416	0.276	0.18	0.105	0.062	0.038
250.6	0.496	0.426	0.274	0.184	0.11	0.059	0.039	0.497	0.417	0.276	0.18	0.105	0.062	0.038
250.8	0.496	0.426	0.275	0.184	0.109	0.059	0.038	0.497	0.417	0.276	0.181	0.106	0.062	0.038
251	0.496	0.425	0.275	0.184	0.108	0.058	0.037	0.497	0.417	0.277	0.181	0.106	0.062	0.038
251.2	0.495	0.426	0.275	0.184	0.108	0.058	0.037	0.497	0.417	0.277	0.181	0.106	0.062	0.039
251.4	0.494	0.425	0.274	0.184	0.107	0.059	0.036	0.497	0.417	0.277	0.181	0.106	0.062	0.039
251.6	0.495	0.425	0.275	0.184	0.108	0.059	0.036	0.497	0.417	0.277	0.181	0.106	0.062	0.039
251.8	0.493	0.425	0.275	0.183	0.108	0.06	0.036	0.497	0.418	0.277	0.181	0.106	0.062	0.039
252	0.493	0.425	0.275	0.183	0.108	0.06	0.037	0.497	0.418	0.277	0.181	0.106	0.062	0.039
252.2	0.493	0.425	0.275	0.183	0.108	0.06	0.038	0.498	0.418	0.278	0.181	0.106	0.062	0.039
252.4	0.492	0.425	0.273	0.183	0.109	0.059	0.037	0.498	0.418	0.278	0.181	0.106	0.062	0.039
252.6	0.492	0.425	0.273	0.184	0.109	0.06	0.037	0.498	0.418	0.278	0.182	0.106	0.062	0.039
252.8	0.492	0.425	0.273	0.184	0.109	0.06	0.037	0.498	0.418	0.278	0.182	0.106	0.062	0.039
253	0.492	0.425	0.273	0.184	0.109	0.06	0.038	0.498	0.419	0.278	0.182	0.106	0.062	0.039
253.2	0.492	0.426	0.273	0.184	0.109	0.06	0.038	0.498	0.419	0.278	0.182	0.106	0.062	0.039
253.4	0.492	0.426	0.273	0.184	0.11	0.059	0.038	0.498	0.419	0.278	0.182	0.107	0.062	0.039
253.6	0.493	0.426	0.274	0.184	0.111	0.059	0.038	0.498	0.419	0.279	0.182	0.107	0.062	0.039
253.8	0.494	0.426	0.275	0.184	0.112	0.059	0.039	0.498	0.419	0.279	0.182	0.107	0.062	0.039
254	0.495	0.427	0.275	0.184	0.111	0.059	0.038	0.498	0.419	0.279	0.182	0.107	0.062	0.039
254.2	0.495	0.427	0.276	0.184	0.112	0.059	0.038	0.498	0.42	0.279	0.183	0.107	0.062	0.039
254.4	0.495	0.426	0.275	0.185	0.112	0.058	0.038	0.498	0.42	0.279	0.183	0.107	0.062	0.039
254.6	0.495	0.427	0.276	0.184	0.111	0.059	0.037	0.498	0.42	0.279	0.183	0.107	0.062	0.039
254.8	0.494	0.427	0.277	0.184	0.111	0.059	0.037	0.499	0.42	0.28	0.183	0.107	0.063	0.039
255	0.495	0.427	0.276	0.184	0.11	0.059	0.036	0.499	0.42	0.28	0.183	0.107	0.063	0.039
255.2	0.495	0.428	0.276	0.185	0.11	0.06	0.037	0.499	0.42	0.28	0.183	0.107	0.063	0.039
255.4	0.495	0.428	0.277	0.185	0.11	0.06	0.036	0.499	0.42	0.28	0.183	0.107	0.063	0.039
255.6	0.495	0.427	0.278	0.185	0.111	0.06	0.037	0.499	0.421	0.28	0.183	0.107	0.063	0.039
255.8	0.495	0.427	0.277	0.184	0.111	0.06	0.037	0.499	0.421	0.28	0.184	0.107	0.063	0.039
256	0.496	0.428	0.277	0.185	0.11	0.06	0.038	0.499	0.421	0.281	0.184	0.108	0.063	0.039
256.2	0.496	0.427	0.277	0.185	0.11	0.061	0.038	0.499	0.421	0.281	0.184	0.108	0.063	0.039
256.4	0.496	0.428	0.277	0.186	0.11	0.06	0.037	0.499	0.421	0.281	0.184	0.108	0.063	0.039
256.6	0.497	0.428	0.278	0.186	0.109	0.061	0.038	0.499	0.421	0.281	0.184	0.108	0.063	0.039
256.8	0.496	0.428	0.278	0.186	0.108	0.06	0.037	0.499	0.422	0.281	0.184	0.108	0.063	0.039
257	0.496	0.428	0.278	0.185	0.109	0.059	0.037	0.499	0.422	0.281	0.184	0.108	0.063	0.039
257.2	0.497	0.429	0.278	0.185	0.109	0.059	0.037	0.5	0.422	0.281	0.184	0.108	0.063	0.039
257.4	0.497	0.429	0.278	0.185	0.109	0.059	0.036	0.5	0.422	0.282	0.185	0.108	0.063	0.039
257.6	0.497	0.429	0.278	0.185	0.11	0.06	0.036	0.5	0.422	0.282	0.185	0.108	0.063	0.039
257.8	0.498	0.43	0.279	0.185	0.111	0.06	0.036	0.5	0.422	0.282	0.185	0.108	0.063	0.04
258	0.497	0.429	0.277	0.184	0.111	0.06	0.035	0.5	0.423	0.282	0.185	0.108	0.063	0.04
258.2	0.497	0.429	0.277	0.184	0.111	0.06	0.035	0.5	0.423	0.282	0.185	0.108	0.063	0.04
258.4	0.497	0.431	0.278	0.185	0.112	0.06	0.036	0.5	0.423	0.282	0.185	0.108	0.063	0.04
258.6	0.496	0.43	0.277	0.184	0.111	0.06	0.037	0.5	0.423	0.283	0.185	0.109	0.063	0.04
258.8	0.496	0.43	0.276	0.184	0.111	0.06	0.036	0.5	0.423	0.283	0.185	0.109	0.063	0.04
259	0.496	0.43	0.275	0.184	0.112	0.06	0.037	0.5	0.423	0.283	0.185	0.109	0.064	0.04
259.2	0.496	0.43	0.276	0.185	0.113	0.061	0.038	0.5	0.423	0.283	0.186	0.109	0.064	0.04
259.4	0.496	0.43	0.277	0.185	0.113	0.06	0.039	0.5	0.424	0.283	0.186	0.109	0.064	0.04
259.6	0.496	0.43	0.276	0.185	0.113	0.06	0.039	0.5	0.424	0.283	0.186	0.109	0.064	0.04
259.8	0.496	0.431	0.276	0.185	0.113	0.061	0.039	0.501	0.424	0.283	0.186	0.109	0.064	0.04
260	0.496	0.431	0.277	0.186	0.112	0.061	0.039	0.501	0.424	0.284	0.186	0.109	0.064	0.04
260.2	0.496	0.431	0.277	0.186	0.111	0.06	0.039	0.501	0.424	0.284	0.186	0.109	0.064	0.04
260.4	0.496	0.431	0.277	0.187	0.111	0.059	0.039	0.501	0.424	0.284	0.186	0.109	0.064	0.04
260.6	0.496	0.43	0.278	0.187	0.111	0.059	0.038	0.501	0.425	0.284	0.186	0.109	0.064	0.04
260.8	0.496	0.43	0.277	0.186	0.11	0.059	0.037	0.501	0.425	0.284	0.187	0.109	0.064	0.04
261	0.497	0.431	0.278	0.187	0.111	0.059	0.038	0.501	0.425	0.284	0.187	0.109	0.064	0.04
261.2	0.497	0.431	0.279	0.187	0.111	0.06	0.037	0.501	0.425	0.284	0.187	0.11	0.064	0.04
261.4	0.497	0.431	0.279	0.187	0.111	0.06	0.037	0.501	0.425	0.285	0.187	0.11	0.064	0.04
261.6	0.498	0.431	0.28	0.187	0.112	0.061	0.037	0.501	0.425	0.285	0.187	0.11	0.064	0.04
261.8	0.499	0.431	0.279	0.187	0.112	0.061	0.036	0.501	0.425	0.285	0.187	0.11	0.064	0.04
262	0.499	0.43	0.279	0.188	0.113	0.061	0.037	0.501	0.426	0.285	0.187	0.11	0.064	0.04
262.2	0.499	0.431	0.279	0.188	0.113	0.061	0.037	0.501	0.426	0.285	0.187	0.11	0.064	0.04
262.4	0.499	0.431	0.279	0.188	0.113	0.062	0.038	0.501	0.426	0.285	0.188	0.11	0.064	0.04
262.6	0.499	0.43	0.279	0.188	0.113	0.062	0.038	0.502	0.426	0.286	0.188	0.11	0.064	0.04
262.8	0.499	0.43	0.279	0.188	0.113	0.063	0.039	0.502	0.426	0.286	0.188	0.11	0.064	0.04
263	0.499	0.431	0.28	0.188	0.114	0.063	0.04	0.502	0.426	0.286	0.188	0.11	0.064	0.04
263.2	0.499	0.432	0.281	0.188	0.114	0.064	0.041	0.502	0.427	0.286	0.188	0.11	0.065	0.04
263.4	0.499	0.432	0.281	0.188	0.114	0.064	0.041	0.502	0.427	0.286	0.188	0.11	0.065	0.04
263.6	0.499	0.433	0.28	0.188	0.114	0.064	0.042	0.502	0.427	0.286	0.188	0.11	0.065	0.04
263.8	0.498	0.433	0.281	0.188	0.113	0.064	0.042	0.502	0.427	0.286	0.188	0.111	0.065	0.04
264	0.498	0.432	0.281	0.189	0.112	0.063	0.042	0.502	0.427	0.287	0.188	0.111	0.065	0.04
264.2	0.498	0.433	0.281	0.188	0.112	0.062	0.041	0.502	0.427	0.287	0.189	0.111	0.065	0.04
264.4	0.498	0.433	0.28	0.188	0.112	0.062	0.04	0.502	0.427	0.287	0.189	0.111	0.065	0.04
264.6	0.498	0.433	0.28	0.188	0.111	0.062	0.04	0.502	0.428	0.287	0.189	0.111	0.065	0.041
264.8	0.499	0.433	0.28	0.188	0.112	0.062	0.04	0.502	0.428	0.287	0.189	0.111	0.065	0.041
265	0.499	0.434	0.281	0.189	0.112	0.062	0.04	0.502	0.428	0.287	0.189	0.111	0.065	0.041
265.2	0.5	0.434	0.282	0.189	0.112	0.063	0.04	0.502	0.428	0.288	0.189	0.111	0.065	0.041
265.4	0.5	0.435	0.282	0.189	0.112	0.063	0.039	0.503	0.428	0.288	0.189	0.111	0.065	0.041
265.6	0.501	0.435	0.282	0.189	0.112	0.063	0.038	0.503	0.428	0.288	0.189	0.111	0.065	0.041
265.8	0.5	0.435	0.282	0.189	0.112	0.063	0.038	0.503	0.428	0.288	0.19	0.111	0.065	0.041
266	0.501	0.435	0.283	0.19	0.112	0.064	0.038	0.503	0.429	0.288	0.19	0.111	0.065	0.041
266.2	0.501	0.435	0.282	0.189	0.112	0.063	0.037	0.503	0.429	0.288	0.19	0.111	0.065	0.041
266.4	0.501	0.435	0.282	0.189	0.112	0.063	0.037	0.503	0.429	0.288	0.19	0.112	0.065	0.041
266.6	0.501	0.435	0.283	0.19	0.112	0.064	0.036	0.503	0.429	0.289	0.19	0.112	0.065	0.041
266.8	0.501	0.435	0.284	0.189	0.112	0.064	0.036	0.503	0.429	0.289	0.19	0.112	0.065	0.041
267	0.501	0.436	0.284	0.189	0.113	0.064	0.037	0.503	0.429	0.289	0.19	0.112	0.065	0.041
267.2	0.502	0.436	0.285	0.189	0.114	0.065	0.037	0.503	0.43	0.289	0.19	0.112	0.065	0.041
267.4	0.501	0.436	0.284	0.19	0.115	0.065	0.038	0.503	0.43	0.289	0.191	0.112	0.066	0.041
267.6	0.502	0.437	0.284	0.19	0.116	0.065	0.039	0.503	0.43	0.289	0.191	0.112	0.066	0.041
267.8	0.502	0.436	0.285	0.19	0.115	0.064	0.038	0.503	0.43	0.289	0.191	0.112	0.066	0.041
268	0.502	0.436	0.285	0.191	0.116	0.064	0.038	0.503	0.43	0.29	0.191	0.112	0.066	0.041
268.2	0.502	0.435	0.284	0.19	0.115	0.062	0.038	0.504	0.43	0.29	0.191	0.112	0.066	0.041
268.4	0.503	0.436	0.284	0.191	0.116	0.063	0.039	0.504	0.43	0.29	0.191	0.112	0.066	0.041
268.6	0.503	0.436	0.284	0.192	0.116	0.063	0.039	0.504	0.431	0.29	0.191	0.112	0.066	0.041
268.8	0.502	0.436	0.284	0.191	0.116	0.062	0.039	0.504	0.431	0.29	0.191	0.112	0.066	0.041
269	0.503	0.437	0.285	0.192	0.116	0.063	0.04	0.504	0.431	0.29	0.191	0.113	0.066	0.041
269.2	0.503	0.437	0.286	0.193	0.116	0.064	0.041	0.504	0.431	0.291	0.192	0.113	0.066	0.041
269.4	0.503	0.437	0.286	0.192	0.115	0.064	0.041	0.504	0.431	0.291	0.192	0.113	0.066	0.041
269.6	0.503	0.437	0.286	0.193	0.116	0.064	0.041	0.504	0.431	0.291	0.192	0.113	0.066	0.041
269.8	0.503	0.437	0.286	0.193	0.116	0.064	0.041	0.504	0.431	0.291	0.192	0.113	0.066	0.041
270	0.504	0.437	0.287	0.193	0.115	0.065	0.042	0.504	0.432	0.291	0.192	0.113	0.066	0.041
270.2	0.504	0.437	0.287	0.193	0.115	0.065	0.042	0.504	0.432	0.291	0.192	0.113	0.066	0.041
270.4	0.504	0.437	0.288	0.192	0.114	0.065	0.042	0.504	0.432	0.291	0.192	0.113	0.066	0.041
270.6	0.504	0.437	0.288	0.192	0.114	0.066	0.042	0.504	0.432	0.292	0.192	0.113	0.066	0.041
270.8	0.504	0.438	0.288	0.192	0.115	0.066	0.042	0.504	0.432	0.292	0.193	0.113	0.066	0.041
271	0.504	0.438	0.289	0.192	0.116	0.066	0.042	0.504	0.432	0.292	0.193	0.113	0.066	0.041
271.2	0.504	0.438	0.289	0.192	0.116	0.066	0.042	0.505	0.432	0.292	0.193	0.113	0.066	0.042
271.4	0.504	0.438	0.289	0.192	0.117	0.066	0.042	0.505	0.433	0.292	0.193	0.113	0.066	0.042
271.6	0.504	0.439	0.289	0.192	0.117	0.065	0.041	0.505	0.433	0.292	0.193	0.114	0.066	0.042
271.8	0.503	0.439	0.288	0.192	0.117	0.065	0.04	0.505	0.433	0.292	0.193	0.114	0.067	0.042
272	0.504	0.439	0.288	0.192	0.117	0.064	0.041	0.505	0.433	0.293	0.193	0.114	0.067	0.042
272.2	0.504	0.439	0.287	0.191	0.117	0.064	0.04	0.505	0.433	0.293	0.193	0.114	0.067	0.042
272.4	0.504	0.439	0.287	0.191	0.117	0.064	0.04	0.505	0.433	0.293	0.193	0.114	0.067	0.042
272.6	0.503	0.439	0.287	0.191	0.117	0.064	0.04	0.505	0.433	0.293	0.194	0.114	0.067	0.042
272.8	0.503	0.44	0.287	0.192	0.117	0.064	0.041	0.505	0.434	0.293	0.194	0.114	0.067	0.042
273	0.504	0.441	0.288	0.193	0.119	0.065	0.042	0.505	0.434	0.293	0.194	0.114	0.067	0.042
273.2	0.505	0.441	0.288	0.193	0.119	0.066	0.042	0.505	0.434	0.293	0.194	0.114	0.067	0.042
273.4	0.505	0.442	0.288	0.194	0.119	0.066	0.042	0.505	0.434	0.294	0.194	0.114	0.067	0.042
273.6	0.507	0.443	0.289	0.195	0.12	0.066	0.043	0.505	0.434	0.294	0.194	0.114	0.067	0.042
273.8	0.507	0.444	0.29	0.195	0.12	0.066	0.043	0.505	0.434	0.294	0.194	0.114	0.067	0.042
274	0.508	0.443	0.29	0.196	0.119	0.067	0.044	0.505	0.434	0.294	0.194	0.114	0.067	0.042
274.2	0.507	0.443	0.29	0.196	0.12	0.066	0.043	0.506	0.435	0.294	0.195	0.115	0.067	0.042
274.4	0.506	0.443	0.29	0.196	0.119	0.066	0.043	0.506	0.435	0.294	0.195	0.115	0.067	0.042
274.6	0.506	0.442	0.29	0.196	0.118	0.066	0.043	0.506	0.435	0.295	0.195	0.115	0.067	0.042
274.8	0.506	0.443	0.29	0.196	0.118	0.066	0.042	0.506	0.435	0.295	0.195	0.115	0.067	0.042
275	0.506	0.443	0.29	0.196	0.118	0.066	0.042	0.506	0.435	0.295	0.195	0.115	0.067	0.042
275.2	0.506	0.443	0.29	0.197	0.118	0.066	0.042	0.506	0.435	0.295	0.195	0.115	0.067	0.042
275.4	0.506	0.442	0.289	0.196	0.118	0.064	0.041	0.506	0.435	0.295	0.195	0.115	0.067	0.042
275.6	0.505	0.441	0.288	0.195	0.117	0.063	0.039	0.506	0.436	0.295	0.195	0.115	0.067	0.042
275.8	0.505	0.44	0.288	0.194	0.116	0.063	0.039	0.506	0.436	0.295	0.196	0.115	0.067	0.042
276	0.504	0.439	0.288	0.194	0.116	0.062	0.039	0.506	0.436	0.296	0.196	0.115	0.068	0.042
276.2	0.503	0.438	0.287	0.192	0.115	0.062	0.037	0.506	0.436	0.296	0.196	0.115	0.068	0.042
276.4	0.502	0.437	0.286	0.192	0.114	0.062	0.037	0.506	0.436	0.296	0.196	0.115	0.068	0.042
276.6	0.502	0.438	0.287	0.192	0.114	0.062	0.038	0.506	0.436	0.296	0.196	0.115	0.068	0.042
276.8	0.502	0.439	0.287	0.192	0.115	0.062	0.038	0.506	0.436	0.296	0.196	0.116	0.068	0.042
277	0.503	0.438	0.287	0.191	0.114	0.062	0.038	0.506	0.437	0.296	0.196	0.116	0.068	0.042
277.2	0.503	0.439	0.287	0.191	0.114	0.062	0.038	0.506	0.437	0.296	0.196	0.116	0.068	0.042
277.4	0.503	0.44	0.287	0.191	0.114	0.062	0.039	0.507	0.437	0.297	0.196	0.116	0.068	0.042
277.6	0.504	0.44	0.288	0.192	0.115	0.062	0.039	0.507	0.437	0.297	0.197	0.116	0.068	0.042
277.8	0.504	0.441	0.289	0.192	0.114	0.062	0.039	0.507	0.437	0.297	0.197	0.116	0.068	0.042
278	0.504	0.441	0.29	0.193	0.115	0.063	0.039	0.507	0.437	0.297	0.197	0.116	0.068	0.043
278.2	0.503	0.441	0.289	0.193	0.115	0.062	0.039	0.507	0.437	0.297	0.197	0.116	0.068	0.043
278.4	0.504	0.442	0.29	0.194	0.115	0.064	0.039	0.507	0.438	0.297	0.197	0.116	0.068	0.043
278.6	0.505	0.442	0.29	0.195	0.115	0.065	0.04	0.507	0.438	0.297	0.197	0.116	0.068	0.043
278.8	0.507	0.444	0.291	0.196	0.116	0.066	0.04	0.507	0.438	0.298	0.197	0.116	0.068	0.043
279	0.507	0.443	0.291	0.196	0.117	0.066	0.04	0.507	0.438	0.298	0.197	0.116	0.068	0.043
279.2	0.507	0.444	0.291	0.196	0.117	0.067	0.04	0.507	0.438	0.298	0.198	0.116	0.068	0.043
279.4	0.508	0.444	0.291	0.196	0.117	0.067	0.04	0.507	0.438	0.298	0.198	0.117	0.068	0.043
279.6	0.507	0.445	0.291	0.196	0.117	0.067	0.04	0.507	0.438	0.298	0.198	0.117	0.068	0.043
279.8	0.507	0.444	0.291	0.196	0.117	0.067	0.04	0.507	0.439	0.298	0.198	0.117	0.068	0.043
280	0.507	0.445	0.291	0.196	0.117	0.068	0.041	0.507	0.439	0.298	0.198	0.117	0.068	0.043
280.2	0.507	0.444	0.291	0.196	0.117	0.067	0.041	0.507	0.439	0.299	0.198	0.117	0.068	0.043
280.4	0.508	0.445	0.291	0.196	0.117	0.067	0.041	0.507	0.439	0.299	0.198	0.117	0.069	0.043
280.6	0.509	0.445	0.292	0.196	0.117	0.067	0.041	0.508	0.439	0.299	0.198	0.117	0.069	0.043
280.8	0.508	0.445	0.291	0.195	0.117	0.067	0.041	0.508	0.439	0.299	0.198	0.117	0.069	0.043
281	0.509	0.445	0.292	0.195	0.117	0.066	0.041	0.508	0.439	0.299	0.199	0.117	0.069	0.043
281.2	0.509	0.445	0.292	0.196	0.118	0.066	0.041	0.508	0.44	0.299	0.199	0.117	0.069	0.043
281.4	0.509	0.446	0.293	0.195	0.117	0.066	0.04	0.508	0.44	0.299	0.199	0.117	0.069	0.043
281.6	0.508	0.446	0.294	0.196	0.118	0.066	0.04	0.508	0.44	0.3	0.199	0.117	0.069	0.043
281.8	0.508	0.446	0.295	0.197	0.118	0.066	0.04	0.508	0.44	0.3	0.199	0.117	0.069	0.043
282	0.508	0.446	0.295	0.198	0.119	0.067	0.041	0.508	0.44	0.3	0.199	0.118	0.069	0.043
282.2	0.509	0.446	0.295	0.198	0.119	0.067	0.04	0.508	0.44	0.3	0.199	0.118	0.069	0.043
282.4	0.51	0.448	0.295	0.199	0.12	0.068	0.041	0.508	0.44	0.3	0.199	0.118	0.069	0.043
282.6	0.51	0.447	0.295	0.199	0.12	0.068	0.041	0.508	0.441	0.3	0.199	0.118	0.069	0.043
282.8	0.511	0.447	0.294	0.199	0.121	0.068	0.04	0.508	0.441	0.301	0.2	0.118	0.069	0.043
283	0.512	0.448	0.294	0.199	0.121	0.068	0.041	0.508	0.441	0.301	0.2	0.118	0.069	0.043
283.2	0.512	0.448	0.293	0.199	0.12	0.067	0.041	0.508	0.441	0.301	0.2	0.118	0.069	0.043
283.4	0.512	0.447	0.294	0.199	0.12	0.067	0.041	0.508	0.441	0.301	0.2	0.118	0.069	0.043
283.6	0.511	0.447	0.293	0.2	0.12	0.067	0.042	0.508	0.441	0.301	0.2	0.118	0.069	0.043
283.8	0.511	0.447	0.293	0.2	0.12	0.067	0.041	0.509	0.441	0.301	0.2	0.118	0.069	0.043
284	0.513	0.448	0.293	0.2	0.121	0.067	0.042	0.509	0.441	0.301	0.2	0.118	0.069	0.043
284.2	0.514	0.447	0.293	0.201	0.121	0.067	0.042	0.509	0.442	0.302	0.2	0.118	0.069	0.043
284.4	0.513	0.448	0.294	0.202	0.12	0.067	0.042	0.509	0.442	0.302	0.201	0.118	0.069	0.043
284.6	0.514	0.448	0.294	0.202	0.12	0.068	0.042	0.509	0.442	0.302	0.201	0.118	0.07	0.044
284.8	0.513	0.448	0.295	0.201	0.121	0.068	0.041	0.509	0.442	0.302	0.201	0.119	0.07	0.044
285	0.513	0.449	0.296	0.202	0.122	0.067	0.041	0.509	0.442	0.302	0.201	0.119	0.07	0.044
285.2	0.512	0.45	0.297	0.201	0.122	0.068	0.041	0.509	0.442	0.302	0.201	0.119	0.07	0.044
285.4	0.512	0.45	0.298	0.201	0.122	0.068	0.041	0.509	0.442	0.302	0.201	0.119	0.07	0.044
285.6	0.511	0.449	0.298	0.201	0.122	0.068	0.041	0.509	0.443	0.303	0.201	0.119	0.07	0.044
285.8	0.511	0.45	0.299	0.201	0.123	0.068	0.041	0.509	0.443	0.303	0.201	0.119	0.07	0.044
286	0.511	0.45	0.299	0.201	0.122	0.068	0.042	0.509	0.443	0.303	0.201	0.119	0.07	0.044
286.2	0.511	0.45	0.298	0.201	0.122	0.068	0.041	0.509	0.443	0.303	0.202	0.119	0.07	0.044
286.4	0.51	0.45	0.297	0.2	0.122	0.068	0.041	0.509	0.443	0.303	0.202	0.119	0.07	0.044
286.6	0.51	0.449	0.297	0.2	0.121	0.068	0.04	0.509	0.443	0.303	0.202	0.119	0.07	0.044
286.8	0.511	0.449	0.297	0.2	0.121	0.068	0.041	0.509	0.443	0.303	0.202	0.119	0.07	0.044
287	0.51	0.449	0.297	0.2	0.121	0.067	0.042	0.509	0.444	0.304	0.202	0.119	0.07	0.044
287.2	0.51	0.448	0.297	0.2	0.12	0.067	0.042	0.509	0.444	0.304	0.202	0.119	0.07	0.044
287.4	0.51	0.448	0.297	0.2	0.12	0.067	0.042	0.51	0.444	0.304	0.202	0.12	0.07	0.044
287.6	0.51	0.448	0.297	0.201	0.12	0.067	0.043	0.51	0.444	0.304	0.202	0.12	0.07	0.044
287.8	0.51	0.448	0.296	0.201	0.12	0.067	0.043	0.51	0.444	0.304	0.203	0.12	0.07	0.044
288	0.511	0.448	0.296	0.201	0.12	0.067	0.044	0.51	0.444	0.304	0.203	0.12	0.07	0.044
288.2	0.511	0.449	0.296	0.202	0.12	0.067	0.043	0.51	0.444	0.304	0.203	0.12	0.07	0.044
288.4	0.511	0.449	0.296	0.201	0.12	0.068	0.043	0.51	0.444	0.305	0.203	0.12	0.07	0.044
288.6	0.511	0.449	0.296	0.201	0.12	0.068	0.043	0.51	0.445	0.305	0.203	0.12	0.07	0.044
288.8	0.511	0.45	0.296	0.202	0.121	0.069	0.043	0.51	0.445	0.305	0.203	0.12	0.071	0.044
289	0.512	0.45	0.296	0.202	0.121	0.068	0.042	0.51	0.445	0.305	0.203	0.12	0.071	0.044
289.2	0.512	0.45	0.296	0.202	0.121	0.068	0.042	0.51	0.445	0.305	0.203	0.12	0.071	0.044
289.4	0.513	0.45	0.297	0.202	0.121	0.068	0.042	0.51	0.445	0.305	0.203	0.12	0.071	0.044
289.6	0.513	0.45	0.297	0.202	0.121	0.068	0.041	0.51	0.445	0.305	0.204	0.12	0.071	0.044
289.8	0.513	0.45	0.297	0.203	0.121	0.068	0.041	0.51	0.445	0.305	0.204	0.12	0.071	0.044
290	0.513	0.451	0.297	0.203	0.121	0.068	0.041	0.51	0.446	0.306	0.204	0.121	0.071	0.044
290.2	0.513	0.45	0.297	0.203	0.122	0.069	0.041	0.51	0.446	0.306	0.204	0.121	0.071	0.044
290.4	0.514	0.451	0.297	0.203	0.124	0.07	0.041	0.51	0.446	0.306	0.204	0.121	0.071	0.044
290.6	0.515	0.451	0.298	0.203	0.124	0.07	0.041	0.51	0.446	0.306	0.204	0.121	0.071	0.044
290.8	0.515	0.452	0.299	0.203	0.125	0.071	0.042	0.51	0.446	0.306	0.204	0.121	0.071	0.044
291	0.515	0.452	0.3	0.203	0.125	0.071	0.043	0.511	0.446	0.306	0.204	0.121	0.071	0.044
291.2	0.516	0.453	0.301	0.204	0.125	0.072	0.043	0.511	0.446	0.306	0.204	0.121	0.071	0.044
291.4	0.516	0.452	0.302	0.204	0.125	0.071	0.043	0.511	0.446	0.307	0.205	0.121	0.071	0.045
291.6	0.516	0.452	0.302	0.204	0.125	0.071	0.044	0.511	0.447	0.307	0.205	0.121	0.071	0.045
291.8	0.516	0.453	0.302	0.204	0.126	0.071	0.044	0.511	0.447	0.307	0.205	0.121	0.071	0.045
292	0.516	0.454	0.302	0.204	0.126	0.071	0.044	0.511	0.447	0.307	0.205	0.121	0.071	0.045
292.2	0.516	0.454	0.302	0.204	0.126	0.07	0.044	0.511	0.447	0.307	0.205	0.121	0.071	0.045
292.4	0.516	0.454	0.302	0.204	0.125	0.07	0.044	0.511	0.447	0.307	0.205	0.121	0.071	0.045
292.6	0.515	0.454	0.302	0.204	0.124	0.07	0.044	0.511	0.447	0.307	0.205	0.122	0.071	0.045
292.8	0.516	0.454	0.301	0.204	0.124	0.069	0.044	0.511	0.447	0.308	0.205	0.122	0.071	0.045
293	0.515	0.454	0.301	0.204	0.123	0.068	0.043	0.511	0.447	0.308	0.206	0.122	0.071	0.045
293.2	0.515	0.453	0.302	0.203	0.124	0.068	0.043	0.511	0.448	0.308	0.206	0.122	0.072	0.045
293.4	0.515	0.454	0.302	0.204	0.124	0.068	0.043	0.511	0.448	0.308	0.206	0.122	0.072	0.045
293.6	0.515	0.454	0.301	0.203	0.123	0.068	0.043	0.511	0.448	0.308	0.206	0.122	0.072	0.045
293.8	0.514	0.454	0.3	0.203	0.122	0.068	0.043	0.511	0.448	0.308	0.206	0.122	0.072	0.045
294	0.514	0.454	0.3	0.203	0.122	0.068	0.043	0.511	0.448	0.308	0.206	0.122	0.072	0.045
294.2	0.514	0.454	0.301	0.203	0.122	0.069	0.043	0.511	0.448	0.309	0.206	0.122	0.072	0.045
294.4	0.514	0.454	0.3	0.203	0.122	0.069	0.043	0.511	0.448	0.309	0.206	0.122	0.072	0.045
294.6	0.513	0.454	0.3	0.203	0.122	0.069	0.043	0.512	0.449	0.309	0.206	0.122	0.072	0.045
294.8	0.513	0.455	0.3	0.204	0.121	0.069	0.042	0.512	0.449	0.309	0.207	0.122	0.072	0.045
295	0.512	0.454	0.299	0.203	0.12	0.069	0.042	0.512	0.449	0.309	0.207	0.122	0.072	0.045
295.2	0.512	0.454	0.3	0.204	0.121	0.069	0.042	0.512	0.449	0.309	0.207	0.122	0.072	0.045
295.4	0.512	0.454	0.3	0.204	0.121	0.068	0.042	0.512	0.449	0.309	0.207	0.123	0.072	0.045
295.6	0.512	0.455	0.3	0.205	0.122	0.069	0.043	0.512	0.449	0.31	0.207	0.123	0.072	0.045
295.8	0.511	0.455	0.3	0.205	0.122	0.069	0.042	0.512	0.449	0.31	0.207	0.123	0.072	0.045
296	0.511	0.455	0.3	0.207	0.122	0.069	0.042	0.512	0.449	0.31	0.207	0.123	0.072	0.045
296.2	0.511	0.455	0.3	0.207	0.122	0.069	0.042	0.512	0.45	0.31	0.207	0.123	0.072	0.045
296.4	0.512	0.455	0.301	0.207	0.122	0.07	0.042	0.512	0.45	0.31	0.207	0.123	0.072	0.045
296.6	0.513	0.455	0.302	0.208	0.122	0.069	0.042	0.512	0.45	0.31	0.208	0.123	0.072	0.045
296.8	0.514	0.456	0.303	0.208	0.124	0.069	0.043	0.512	0.45	0.31	0.208	0.123	0.072	0.045
297	0.516	0.457	0.304	0.209	0.125	0.07	0.043	0.512	0.45	0.311	0.208	0.123	0.072	0.045
297.2	0.516	0.456	0.305	0.209	0.125	0.071	0.044	0.512	0.45	0.311	0.208	0.123	0.072	0.045
297.4	0.517	0.457	0.305	0.209	0.125	0.071	0.044	0.512	0.45	0.311	0.208	0.123	0.073	0.045
297.6	0.518	0.457	0.306	0.209	0.125	0.071	0.044	0.512	0.45	0.311	0.208	0.123	0.073	0.045
297.8	0.518	0.457	0.306	0.209	0.125	0.07	0.044	0.512	0.451	0.311	0.208	0.123	0.073	0.045
298	0.519	0.456	0.306	0.208	0.124	0.07	0.044	0.512	0.451	0.311	0.208	0.124	0.073	0.046
298.2	0.519	0.456	0.306	0.208	0.125	0.071	0.045	0.512	0.451	0.311	0.209	0.124	0.073	0.046
298.4	0.519	0.456	0.306	0.208	0.125	0.071	0.044	0.512	0.451	0.312	0.209	0.124	0.073	0.046
298.6	0.519	0.456	0.306	0.207	0.125	0.071	0.044	0.513	0.451	0.312	0.209	0.124	0.073	0.046
298.8	0.519	0.456	0.305	0.207	0.124	0.07	0.044	0.513	0.451	0.312	0.209	0.124	0.073	0.046
299	0.519	0.456	0.305	0.207	0.124	0.07	0.044	0.513	0.451	0.312	0.209	0.124	0.073	0.046
299.2	0.519	0.457	0.306	0.207	0.125	0.07	0.044	0.513	0.451	0.312	0.209	0.124	0.073	0.046
299.4	0.519	0.457	0.306	0.207	0.125	0.07	0.045	0.513	0.452	0.312	0.209	0.124	0.073	0.046
299.6	0.519	0.458	0.307	0.208	0.125	0.07	0.045	0.513	0.452	0.312	0.209	0.124	0.073	0.046
299.8	0.519	0.458	0.306	0.208	0.124	0.07	0.044	0.513	0.452	0.312	0.209	0.124	0.073	0.046
300	0.519	0.458	0.306	0.208	0.124	0.07	0.044	0.513	0.452	0.313	0.21	0.124	0.073	0.046
300.2	0.519	0.457	0.307	0.207	0.124	0.07	0.044	0.513	0.452	0.313	0.21	0.124	0.073	0.046
300.4	0.518	0.457	0.306	0.206	0.123	0.07	0.043	0.513	0.452	0.313	0.21	0.124	0.073	0.046
300.6	0.518	0.456	0.306	0.206	0.122	0.069	0.042	0.513	0.452	0.313	0.21	0.124	0.073	0.046
300.8	0.518	0.456	0.306	0.206	0.122	0.069	0.041	0.513	0.452	0.313	0.21	0.124	0.073	0.046
301	0.519	0.456	0.307	0.206	0.122	0.069	0.041	0.513	0.452	0.313	0.21	0.124	0.073	0.046
301.2	0.518	0.455	0.307	0.206	0.121	0.069	0.041	0.513	0.452	0.313	0.21	0.124	0.073	0.046
301.4	0.519	0.455	0.307	0.206	0.121	0.069	0.041	0.513	0.452	0.313	0.21	0.124	0.073	0.046
301.6	0.519	0.454	0.307	0.205	0.121	0.069	0.041	0.513	0.452	0.313	0.21	0.124	0.073	0.046
301.8	0.519	0.454	0.307	0.205	0.121	0.069	0.041	0.513	0.452	0.313	0.21	0.124	0.073	0.046
302	0.519	0.455	0.306	0.205	0.121	0.069	0.042	0.513	0.452	0.313	0.21	0.124	0.073	0.046
302.2	0.519	0.455	0.306	0.206	0.122	0.069	0.042	0.513	0.452	0.313	0.21	0.124	0.073	0.046
302.4	0.52	0.455	0.306	0.206	0.122	0.069	0.042	0.513	0.452	0.313	0.21	0.124	0.073	0.046
302.6	0.52	0.455	0.306	0.207	0.122	0.069	0.043	0.513	0.452	0.313	0.21	0.124	0.073	0.046
302.8	0.52	0.455	0.305	0.207	0.122	0.069	0.043	0.513	0.452	0.313	0.21	0.124	0.073	0.046
303	0.518	0.454	0.305	0.206	0.121	0.068	0.043	0.513	0.452	0.313	0.21	0.124	0.073	0.046
303.2	0.518	0.454	0.305	0.205	0.121	0.068	0.043	0.513	0.452	0.313	0.21	0.124	0.073	0.046
303.4	0.517	0.453	0.305	0.204	0.12	0.067	0.042	0.513	0.452	0.313	0.21	0.124	0.073	0.046
303.6	0.517	0.453	0.305	0.204	0.12	0.068	0.043	0.513	0.452	0.313	0.21	0.124	0.073	0.046
303.8	0.516	0.452	0.305	0.204	0.12	0.068	0.042	0.513	0.452	0.313	0.21	0.124	0.073	0.046
304	0.517	0.453	0.306	0.205	0.12	0.069	0.043	0.513	0.452	0.313	0.21	0.124	0.073	0.046
304.2	0.516	0.451	0.305	0.203	0.119	0.068	0.042	0.513	0.452	0.313	0.21	0.124	0.073	0.046
304.4	0.517	0.451	0.305	0.203	0.119	0.068	0.042	0.513	0.452	0.313	0.21	0.124	0.073	0.046
304.6	0.517	0.451	0.306	0.203	0.119	0.068	0.043	0.513	0.452	0.313	0.21	0.124	0.073	0.046
304.8	0.518	0.451	0.306	0.204	0.119	0.068	0.043	0.513	0.452	0.313	0.21	0.124	0.073	0.046
305	0.518	0.45	0.306	0.203	0.118	0.068	0.043	0.513	0.452	0.313	0.21	0.124	0.073	0.046
305.2	0.518	0.45	0.307	0.203	0.117	0.068	0.044	0.513	0.452	0.313	0.21	0.124	0.073	0.046
305.4	0.52	0.451	0.307	0.204	0.118	0.068	0.044	0.513	0.452	0.313	0.21	0.124	0.073	0.046
305.6	0.519	0.451	0.307	0.203	0.118	0.068	0.044	0.513	0.452	0.313	0.21	0.124	0.073	0.046
305.8	0.52	0.452	0.307	0.203	0.118	0.069	0.044	0.513	0.452	0.313	0.21	0.124	0.073	0.046
306	0.52	0.452	0.307	0.203	0.118	0.068	0.045	0.513	0.452	0.313	0.21	0.124	0.073	0.046
306.2	0.521	0.452	0.306	0.203	0.118	0.068	0.045	0.513	0.452	0.313	0.21	0.124	0.073	0.046
306.4	0.521	0.453	0.305	0.204	0.118	0.068	0.045	0.513	0.452	0.313	0.21	0.124	0.073	0.046
306.6	0.522	0.454	0.306	0.204	0.119	0.069	0.045	0.513	0.452	0.313	0.21	0.124	0.073	0.046
306.8	0.522	0.454	0.306	0.204	0.119	0.068	0.045	0.513	0.452	0.313	0.21	0.124	0.073	0.046
307	0.521	0.454	0.306	0.203	0.119	0.068	0.044	0.513	0.452	0.313	0.21	0.124	0.073	0.046
307.2	0.521	0.455	0.306	0.203	0.12	0.069	0.044	0.513	0.452	0.313	0.21	0.124	0.073	0.046
307.4	0.521	0.454	0.306	0.203	0.119	0.068	0.043	0.513	0.452	0.313	0.21	0.124	0.073	0.046
307.6	0.521	0.454	0.305	0.204	0.119	0.069	0.043	0.513	0.452	0.313	0.21	0.124	0.073	0.046
307.8	0.52	0.453	0.305	0.204	0.12	0.068	0.042	0.513	0.452	0.313	0.21	0.124	0.073	0.046
308	0.52	0.454	0.305	0.203	0.12	0.068	0.042	0.513	0.452	0.313	0.21	0.124	0.073	0.046
308.2	0.52	0.452	0.304	0.202	0.119	0.066	0.041	0.513	0.452	0.313	0.21	0.124	0.073	0.046
308.4	0.521	0.453	0.304	0.203	0.119	0.067	0.042	0.513	0.452	0.313	0.21	0.124	0.073	0.046
308.6	0.52	0.452	0.304	0.203	0.119	0.067	0.043	0.513	0.452	0.313	0.21	0.124	0.073	0.046
308.8	0.52	0.452	0.304	0.203	0.119	0.067	0.042	0.513	0.452	0.313	0.21	0.124	0.073	0.046
309	0.519	0.452	0.304	0.203	0.118	0.066	0.042	0.513	0.452	0.313	0.21	0.124	0.073	0.046
309.2	0.519	0.453	0.305	0.203	0.119	0.066	0.043	0.513	0.452	0.313	0.21	0.124	0.073	0.046
309.4	0.519	0.452	0.304	0.203	0.119	0.067	0.042	0.513	0.452	0.313	0.21	0.124	0.073	0.046
309.6	0.518	0.452	0.304	0.202	0.119	0.067	0.043	0.513	0.452	0.313	0.21	0.124	0.073	0.046
309.8	0.52	0.452	0.304	0.203	0.119	0.068	0.043	0.513	0.452	0.313	0.21	0.124	0.073	0.046
310	0.52	0.451	0.305	0.203	0.119	0.069	0.044	0.513	0.452	0.313	0.21	0.124	0.073	0.046
310.2	0.519	0.451	0.304	0.203	0.119	0.069	0.043	0.513	0.452	0.313	0.21	0.124	0.073	0.046
310.4	0.519	0.451	0.305	0.204	0.119	0.07	0.044	0.513	0.452	0.313	0.21	0.124	0.073	0.046
310.6	0.519	0.451	0.306	0.204	0.12	0.071	0.044	0.513	0.452	0.313	0.21	0.124	0.073	0.046
310.8	0.52	0.452	0.306	0.204	0.12	0.071	0.044	0.513	0.452	0.313	0.21	0.124	0.073	0.046
311	0.519	0.451	0.305	0.204	0.12	0.071	0.043	0.513	0.452	0.313	0.21	0.124	0.073	0.046
311.2	0.519	0.45	0.305	0.204	0.12	0.071	0.043	0.513	0.452	0.313	0.21	0.124	0.073	0.046
311.4	0.518	0.45	0.305	0.204	0.12	0.071	0.042	0.513	0.452	0.313	0.21	0.124	0.073	0.046
311.6	0.518	0.45	0.305	0.204	0.119	0.071	0.042	0.513	0.452	0.313	0.21	0.124	0.073	0.046
311.8	0.517	0.45	0.305	0.203	0.119	0.07	0.041	0.513	0.452	0.313	0.21	0.124	0.073	0.046
312	0.517	0.45	0.305	0.203	0.118	0.07	0.042	0.513	0.452	0.313	0.21	0.124	0.073	0.046
312.2	0.517	0.45	0.305	0.203	0.118	0.07	0.042	0.513	0.452	0.313	0.21	0.124	0.073	0.046
312.4	0.517	0.451	0.305	0.203	0.118	0.07	0.042	0.513	0.452	0.313	0.21	0.124	0.073	0.046
312.6	0.517	0.451	0.305	0.204	0.118	0.07	0.043	0.513	0.452	0.313	0.21	0.124	0.073	0.046
312.8	0.517	0.452	0.305	0.204	0.118	0.07	0.044	0.513	0.452	0.313	0.21	0.124	0.073	0.046
313	0.517	0.452	0.304	0.204	0.118	0.069	0.044	0.513	0.452	0.313	0.21	0.124	0.073	0.046
313.2	0.518	0.451	0.304	0.203	0.118	0.07	0.043	0.513	0.452	0.313	0.21	0.124	0.073	0.046
313.4	0.518	0.451	0.303	0.203	0.118	0.07	0.043	0.513	0.452	0.313	0.21	0.124	0.073	0.046
313.6	0.518	0.451	0.303	0.204	0.118	0.07	0.043	0.513	0.452	0.313	0.21	0.124	0.073	0.046
313.8	0.519	0.451	0.303	0.205	0.118	0.071	0.043	0.513	0.452	0.313	0.21	0.124	0.073	0.046
314	0.518	0.451	0.303	0.204	0.119	0.07	0.043	0.513	0.452	0.313	0.21	0.124	0.073	0.046
314.2	0.518	0.451	0.302	0.203	0.119	0.07	0.043	0.513	0.452	0.313	0.21	0.124	0.073	0.046
314.4	0.517	0.45	0.302	0.203	0.119	0.069	0.042	0.513	0.452	0.313	0.21	0.124	0.073	0.046
314.6	0.516	0.45	0.301	0.202	0.118	0.069	0.042	0.513	0.452	0.313	0.21	0.124	0.073	0.046
314.8	0.516	0.449	0.3	0.201	0.118	0.068	0.041	0.513	0.452	0.313	0.21	0.124	0.073	0.046
315	0.515	0.448	0.3	0.201	0.118	0.067	0.04	0.513	0.452	0.313	0.21	0.124	0.073	0.046
315.2	0.515	0.447	0.3	0.2	0.118	0.066	0.039	0.513	0.452	0.313	0.21	0.124	0.073	0.046
315.4	0.515	0.447	0.3	0.199	0.117	0.066	0.039	0.513	0.452	0.313	0.21	0.124	0.073	0.046
315.6	0.515	0.448	0.301	0.2	0.117	0.065	0.038	0.513	0.452	0.313	0.21	0.124	0.073	0.046
315.8	0.515	0.448	0.301	0.2	0.117	0.065	0.039	0.513	0.452	0.313	0.21	0.124	0.073	0.046
316	0.516	0.449	0.301	0.2	0.118	0.066	0.04	0.513	0.452	0.313	0.21	0.124	0.073	0.046
316.2	0.516	0.449	0.3	0.199	0.117	0.065	0.04	0.513	0.452	0.313	0.21	0.124	0.073	0.046
316.4	0.516	0.449	0.301	0.2	0.117	0.064	0.04	0.513	0.452	0.313	0.21	0.124	0.073	0.046
316.6	0.516	0.45	0.301	0.2	0.117	0.064	0.041	0.513	0.452	0.313	0.21	0.124	0.073	0.046
316.8	0.517	0.45	0.302	0.201	0.117	0.064	0.041	0.513	0.452	0.313	0.21	0.124	0.073	0.046
317	0.518	0.45	0.302	0.201	0.117	0.064	0.041	0.513	0.452	0.313	0.21	0.124	0.073	0.046
317.2	0.518	0.451	0.303	0.202	0.117	0.065	0.042	0.513	0.452	0.313	0.21	0.124	0.073	0.046
317.4	0.519	0.452	0.304	0.203	0.118	0.066	0.043	0.513	0.452	0.313	0.21	0.124	0.073	0.046
317.6	0.52	0.451	0.304	0.203	0.119	0.067	0.043	0.513	0.452	0.313	0.21	0.124	0.073	0.046
317.8	0.521	0.452	0.305	0.204	0.12	0.068	0.044	0.513	0.452	0.313	0.21	0.124	0.073	0.046
318	0.521	0.452	0.306	0.204	0.121	0.068	0.044	0.513	0.452	0.313	0.21	0.124	0.073	0.046
318.2	0.521	0.453	0.306	0.205	0.121	0.069	0.045	0.513	0.452	0.313	0.21	0.124	0.073	0.046
318.4	0.52	0.452	0.306	0.205	0.121	0.069	0.045	0.513	0.452	0.313	0.21	0.124	0.073	0.046
318.6	0.52	0.452	0.306	0.204	0.12	0.068	0.045	0.513	0.452	0.313	0.21	0.124	0.073	0.046
318.8	0.52	0.451	0.306	0.204	0.12	0.068	0.044	0.513	0.452	0.313	0.21	0.124	0.073	0.046
319	0.52	0.451	0.307	0.204	0.12	0.068	0.044	0.513	0.452	0.313	0.21	0.124	0.073	0.046
319.2	0.52	0.451	0.307	0.204	0.12	0.068	0.044	0.513	0.452	0.313	0.21	0.124	0.073	0.046
319.4	0.52	0.451	0.307	0.204	0.12	0.068	0.043	0.513	0.452	0.313	0.21	0.124	0.073	0.046
319.6	0.52	0.452	0.306	0.203	0.12	0.068	0.043	0.513	0.452	0.313	0.21	0.124	0.073	0.046
319.8	0.519	0.452	0.305	0.203	0.119	0.068	0.043	0.513	0.452	0.313	0.21	0.124	0.073	0.046
320	0.519	0.452	0.304	0.203	0.119	0.068	0.042	0.513	0.452	0.313	0.21	0.124	0.073	0.046
320.2	0.518	0.452	0.303	0.202	0.118	0.067	0.04	0.513	0.452	0.313	0.21	0.124	0.073	0.046
320.4	0.517	0.452	0.303	0.202	0.117	0.067	0.04	0.513	0.452	0.313	0.21	0.124	0.073	0.046
320.6	0.517	0.452	0.303	0.202	0.116	0.067	0.039	0.513	0.452	0.313	0.21	0.124	0.073	0.046
320.8	0.516	0.452	0.303	0.202	0.116	0.067	0.038	0.513	0.452	0.313	0.21	0.124	0.073	0.046
321	0.516	0.452	0.302	0.202	0.116	0.067	0.039	0.513	0.452	0.313	0.21	0.124	0.073	0.046
321.2	0.517	0.452	0.303	0.203	0.117	0.068	0.04	0.513	0.452	0.313	0.21	0.124	0.073	0.046
321.4	0.518	0.452	0.303	0.203	0.118	0.069	0.039	0.513	0.452	0.313	0.21	0.124	0.073	0.046
321.6	0.517	0.452	0.303	0.204	0.118	0.069	0.04	0.513	0.452	0.313	0.21	0.124	0.073	0.046
321.8	0.518	0.453	0.303	0.204	0.119	0.07	0.04	0.513	0.452	0.313	0.21	0.124	0.073	0.046
322	0.518	0.453	0.303	0.204	0.118	0.069	0.041	0.513	0.452	0.313	0.21	0.124	0.073	0.046
322.2	0.518	0.453	0.303	0.203	0.118	0.07	0.041	0.513	0.452	0.313	0.21	0.124	0.073	0.046
322.4	0.517	0.453	0.302	0.203	0.118	0.07	0.042	0.513	0.452	0.313	0.21	0.124	0.073	0.046
322.6	0.517	0.452	0.302	0.202	0.118	0.069	0.042	0.513	0.452	0.313	0.21	0.124	0.073	0.046
322.8	0.517	0.452	0.302	0.202	0.118	0.07	0.043	0.513	0.452	0.313	0.21	0.124	0.073	0.046
323	0.518	0.453	0.303	0.203	0.118	0.07	0.043	0.513	0.452	0.313	0.21	0.124	0.073	0.046
323.2	0.518	0.453	0.303	0.202	0.118	0.07	0.043	0.513	0.452	0.313	0.21	0.124	0.073	0.046
323.4	0.517	0.453	0.302	0.201	0.117	0.07	0.043	0.513	0.452	0.313	0.21	0.124	0.073	0.046
323.6	0.517	0.452	0.302	0.201	0.117	0.069	0.043	0.513	0.452	0.313	0.21	0.124	0.073	0.046
323.8	0.517	0.451	0.302	0.202	0.117	0.069	0.043	0.513	0.452	0.313	0.21	0.124	0.073	0.046
324	0.517	0.451	0.302	0.203	0.117	0.069	0.042	0.513	0.452	0.313	0.21	0.124	0.073	0.046
324.2	0.517	0.45	0.302	0.202	0.116	0.068	0.042	0.513	0.452	0.313	0.21	0.124	0.073	0.046
324.4	0.517	0.449	0.302	0.203	0.116	0.068	0.042	0.513	0.452	0.313	0.21	0.124	0.073	0.046
324.6	0.516	0.449	0.301	0.203	0.115	0.067	0.041	0.513	0.452	0.313	0.21	0.124	0.073	0.046
324.8	0.516	0.448	0.302	0.203	0.115	0.067	0.041	0.513	0.452	0.313	0.21	0.124	0.073	0.046
325	0.516	0.448	0.302	0.203	0.115	0.067	0.041	0.513	0.452	0.313	0.21	0.124	0.073	0.046
325.2	0.517	0.448	0.302	0.203	0.116	0.068	0.042	0.513	0.452	0.313	0.21	0.124	0.073	0.046
325.4	0.517	0.449	0.302	0.203	0.116	0.068	0.042	0.513	0.452	0.313	0.21	0.124	0.073	0.046
325.6	0.517	0.449	0.303	0.204	0.117	0.068	0.041	0.513	0.452	0.313	0.21	0.124	0.073	0.046
325.8	0.518	0.45	0.303	0.204	0.117	0.068	0.041	0.513	0.452	0.313	0.21	0.124	0.073	0.046
326	0.517	0.45	0.303	0.204	0.118	0.068	0.042	0.513	0.452	0.313	0.21	0.124	0.073	0.046
326.2	0.518	0.451	0.303	0.204	0.118	0.069	0.042	0.513	0.452	0.313	0.21	0.124	0.073	0.046
326.4	0.518	0.452	0.303	0.204	0.118	0.069	0.042	0.513	0.452	0.313	0.21	0.124	0.073	0.046
326.6	0.518	0.453	0.303	0.204	0.119	0.07	0.043	0.513	0.452	0.313	0.21	0.124	0.073	0.046
326.8	0.518	0.453	0.303	0.205	0.12	0.07	0.043	0.513	0.452	0.313	0.21	0.124	0.073	0.046
327	0.518	0.453	0.303	0.205	0.121	0.07	0.043	0.513	0.452	0.313	0.21	0.124	0.073	0.046
327.2	0.518	0.453	0.303	0.204	0.121	0.069	0.043	0.513	0.452	0.313	0.21	0.124	0.073	0.046
327.4	0.518	0.453	0.303	0.203	0.121	0.069	0.043	0.513	0.452	0.313	0.21	0.124	0.073	0.046
327.6	0.517	0.452	0.303	0.204	0.121	0.068	0.044	0.513	0.452	0.313	0.21	0.124	0.073	0.046
327.8	0.518	0.453	0.303	0.204	0.121	0.069	0.044	0.513	0.452	0.313	0.21	0.124	0.073	0.046
328	0.517	0.452	0.303	0.204	0.121	0.068	0.043	0.513	0.452	0.313	0.21	0.124	0.073	0.046
328.2	0.517	0.451	0.303	0.204	0.121	0.067	0.043	0.513	0.452	0.313	0.21	0.124	0.073	0.046
328.4	0.517	0.451	0.302	0.203	0.121	0.068	0.043	0.513	0.452	0.313	0.21	0.124	0.073	0.046
328.6	0.517	0.451	0.302	0.203	0.121	0.068	0.043	0.513	0.452	0.313	0.21	0.124	0.073	0.046
328.8	0.516	0.451	0.303	0.202	0.121	0.068	0.043	0.513	0.452	0.313	0.21	0.124	0.073	0.046
329	0.517	0.451	0.304	0.202	0.121	0.069	0.044	0.513	0.452	0.313	0.21	0.124	0.073	0.046
329.2	0.516	0.451	0.305	0.202	0.121	0.069	0.044	0.513	0.452	0.313	0.21	0.124	0.073	0.046
329.4	0.517	0.451	0.305	0.202	0.12	0.069	0.043	0.513	0.452	0.313	0.21	0.124	0.073	0.046
329.6	0.516	0.451	0.305	0.202	0.12	0.068	0.043	0.513	0.452	0.313	0.21	0.124	0.073	0.046
329.8	0.516	0.451	0.305	0.202	0.12	0.068	0.043	0.513	0.452	0.313	0.21	0.124	0.073	0.046
330	0.516	0.451	0.305	0.201	0.12	0.067	0.043	0.513	0.452	0.313	0.21	0.124	0.073	0.046
330.2	0.517	0.45	0.304	0.201	0.119	0.068	0.043	0.513	0.452	0.313	0.21	0.124	0.073	0.046
330.4	0.517	0.45	0.304	0.201	0.119	0.068	0.043	0.513	0.452	0.313	0.21	0.124	0.073	0.046
330.6	0.518	0.45	0.304	0.202	0.119	0.068	0.043	0.513	0.452	0.313	0.21	0.124	0.073	0.046
330.8	0.517	0.449	0.303	0.201	0.119	0.067	0.043	0.513	0.452	0.313	0.21	0.124	0.073	0.046
331	0.518	0.45	0.304	0.201	0.12	0.068	0.043	0.513	0.452	0.313	0.21	0.124	0.073	0.046
331.2	0.517	0.45	0.304	0.201	0.119	0.068	0.043	0.513	0.452	0.313	0.21	0.124	0.073	0.046
331.4	0.518	0.45	0.305	0.201	0.12	0.068	0.044	0.513	0.452	0.313	0.21	0.124	0.073	0.046
331.6	0.517	0.45	0.304	0.202	0.119	0.067	0.043	0.513	0.452	0.313	0.21	0.124	0.073	0.046
331.8	0.518	0.451	0.305	0.203	0.12	0.068	0.043	0.513	0.452	0.313	0.21	0.124	0.073	0.046
332	0.518	0.45	0.305	0.203	0.12	0.068	0.043	0.513	0.452	0.313	0.21	0.124	0.073	0.046
332.2	0.519	0.451	0.306	0.203	0.12	0.068	0.043	0.513	0.452	0.313	0.21	0.124	0.073	0.046
332.4	0.519	0.451	0.306	0.203	0.121	0.069	0.043	0.513	0.452	0.313	0.21	0.124	0.073	0.046
332.6	0.518	0.451	0.306	0.202	0.12	0.068	0.042	0.513	0.452	0.313	0.21	0.124	0.073	0.046
332.8	0.517	0.451	0.306	0.202	0.119	0.068	0.042	0.513	0.452	0.313	0.21	0.124	0.073	0.046
333	0.517	0.45	0.306	0.203	0.119	0.068	0.041	0.513	0.452	0.313	0.21	0.124	0.073	0.046
333.2	0.516	0.449	0.305	0.202	0.118	0.067	0.04	0.513	0.452	0.313	0.21	0.124	0.073	0.046
333.4	0.515	0.449	0.304	0.201	0.117	0.066	0.04	0.513	0.452	0.313	0.21	0.124	0.073	0.046
333.6	0.514	0.448	0.302	0.201	0.116	0.065	0.04	0.513	0.452	0.313	0.21	0.124	0.073	0.046
333.8	0.514	0.448	0.302	0.201	0.116	0.065	0.04	0.513	0.452	0.313	0.21	0.124	0.073	0.046
334	0.515	0.447	0.301	0.2	0.116	0.065	0.04	0.513	0.452	0.313	0.21	0.124	0.073	0.046
334.2	0.515	0.447	0.301	0.2	0.116	0.066	0.041	0.513	0.452	0.313	0.21	0.124	0.073	0.046
334.4	0.515	0.448	0.302	0.201	0.116	0.066	0.042	0.513	0.452	0.313	0.21	0.124	0.073	0.046
334.6	0.516	0.448	0.302	0.201	0.116	0.065	0.042	0.513	0.452	0.313	0.21	0.124	0.073	0.046
334.8	0.516	0.448	0.302	0.202	0.116	0.066	0.042	0.513	0.452	0.313	0.21	0.124	0.073	0.046
335	0.516	0.448	0.302	0.202	0.116	0.066	0.043	0.513	0.452	0.313	0.21	0.124	0.073	0.046
335.2	0.517	0.448	0.302	0.203	0.117	0.067	0.043	0.513	0.452	0.313	0.21	0.124	0.073	0.046
335.4	0.517	0.449	0.304	0.203	0.117	0.067	0.043	0.513	0.452	0.313	0.21	0.124	0.073	0.046
335.6	0.517	0.45	0.305	0.203	0.118	0.067	0.043	0.513	0.452	0.313	0.21	0.124	0.073	0.046
335.8	0.519	0.45	0.307	0.204	0.119	0.068	0.044	0.513	0.452	0.313	0.21	0.124	0.073	0.046
336	0.519	0.45	0.307	0.204	0.119	0.069	0.044	0.513	0.452	0.313	0.21	0.124	0.073	0.046
336.2	0.52	0.451	0.308	0.204	0.121	0.07	0.044	0.513	0.452	0.313	0.21	0.124	0.073	0.046
336.4	0.52	0.451	0.308	0.204	0.121	0.07	0.044	0.513	0.452	0.313	0.21	0.124	0.073	0.046
336.6	0.52	0.451	0.307	0.204	0.121	0.07	0.043	0.513	0.452	0.313	0.21	0.124	0.073	0.046
336.8	0.52	0.451	0.307	0.205	0.121	0.07	0.043	0.513	0.452	0.313	0.21	0.124	0.073	0.046
337	0.518	0.45	0.306	0.204	0.121	0.07	0.042	0.513	0.452	0.313	0.21	0.124	0.073	0.046
337.2	0.518	0.45	0.305	0.204	0.121	0.069	0.043	0.513	0.452	0.313	0.21	0.124	0.073	0.046
337.4	0.517	0.45	0.304	0.203	0.12	0.07	0.043	0.513	0.452	0.313	0.21	0.124	0.073	0.046
337.6	0.517	0.45	0.304	0.203	0.12	0.07	0.042	0.513	0.452	0.313	0.21	0.124	0.073	0.046
337.8	0.517	0.449	0.303	0.202	0.12	0.07	0.043	0.513	0.452	0.313	0.21	0.124	0.073	0.046
338	0.516	0.448	0.303	0.201	0.119	0.069	0.042	0.513	0.452	0.313	0.21	0.124	0.073	0.046
338.2	0.516	0.448	0.301	0.201	0.118	0.068	0.042	0.513	0.452	0.313	0.21	0.124	0.073	0.046
338.4	0.516	0.45	0.302	0.201	0.118	0.068	0.043	0.513	0.452	0.313	0.21	0.124	0.073	0.046
338.6	0.516	0.45	0.301	0.2	0.117	0.068	0.043	0.513	0.452	0.313	0.21	0.124	0.073	0.046
338.8	0.516	0.45	0.301	0.201	0.116	0.068	0.043	0.513	0.452	0.313	0.21	0.124	0.073	0.046
339	0.516	0.45	0.302	0.201	0.116	0.067	0.043	0.513	0.452	0.313	0.21	0.124	0.073	0.046
339.2	0.517	0.451	0.303	0.201	0.117	0.067	0.044	0.513	0.452	0.313	0.21	0.124	0.073	0.046
339.4	0.518	0.451	0.303	0.202	0.117	0.067	0.043	0.513	0.452	0.313	0.21	0.124	0.073	0.046
339.6	0.519	0.452	0.305	0.203	0.118	0.068	0.044	0.513	0.452	0.313	0.21	0.124	0.073	0.046
339.8	0.52	0.452	0.305	0.203	0.119	0.068	0.045	0.513	0.452	0.313	0.21	0.124	0.073	0.046
340	0.52	0.452	0.306	0.203	0.119	0.069	0.045	0.513	0.452	0.313	0.21	0.124	0.073	0.046
340.2	0.519	0.453	0.306	0.203	0.119	0.069	0.044	0.513	0.452	0.313	0.21	0.124	0.073	0.046
340.4	0.519	0.452	0.306	0.202	0.119	0.069	0.043	0.513	0.452	0.313	0.21	0.124	0.073	0.046
340.6	0.518	0.452	0.305	0.202	0.119	0.069	0.042	0.513	0.452	0.313	0.21	0.124	0.073	0.046
340.8	0.517	0.451	0.306	0.202	0.119	0.069	0.041	0.513	0.452	0.313	0.21	0.124	0.073	0.046
341	0.516	0.45	0.305	0.201	0.119	0.069	0.041	0.513	0.452	0.313	0.21	0.124	0.073	0.046
341.2	0.516	0.45	0.305	0.202	0.119	0.069	0.042	0.513	0.452	0.313	0.21	0.124	0.073	0.046
341.4	0.515	0.45	0.305	0.201	0.119	0.068	0.04	0.513	0.452	0.313	0.21	0.124	0.073	0.046
341.6	0.515	0.449	0.304	0.201	0.118	0.068	0.04	0.513	0.452	0.313	0.21	0.124	0.073	0.046
341.8	0.515	0.449	0.304	0.2	0.118	0.068	0.041	0.513	0.452	0.313	0.21	0.124	0.073	0.046
342	0.515	0.448	0.303	0.2	0.118	0.068	0.041	0.513	0.452	0.313	0.21	0.124	0.073	0.046
342.2	0.515	0.449	0.303	0.201	0.118	0.068	0.041	0.513	0.452	0.313	0.21	0.124	0.073	0.046
342.4	0.515	0.45	0.304	0.201	0.119	0.069	0.042	0.513	0.452	0.313	0.21	0.124	0.073	0.046
342.6	0.517	0.45	0.304	0.202	0.119	0.07	0.043	0.513	0.452	0.313	0.21	0.124	0.073	0.046
342.8	0.518	0.451	0.305	0.203	0.119	0.07	0.044	0.513	0.452	0.313	0.21	0.124	0.073	0.046
343	0.519	0.452	0.305	0.204	0.12	0.07	0.045	0.513	0.452	0.313	0.21	0.124	0.073	0.046
343.2	0.519	0.452	0.305	0.204	0.12	0.071	0.045	0.513	0.452	0.313	0.21	0.124	0.073	0.046
343.4	0.519	0.452	0.305	0.204	0.121	0.071	0.045	0.513	0.452	0.313	0.21	0.124	0.073	0.046
343.6	0.519	0.453	0.306	0.204	0.12	0.071	0.045	0.513	0.452	0.313	0.21	0.124	0.073	0.046
343.8	0.518	0.453	0.305	0.203	0.119	0.071	0.045	0.513	0.452	0.313	0.21	0.124	0.073	0.046
344	0.517	0.452	0.304	0.203	0.118	0.07	0.044	0.513	0.452	0.313	0.21	0.124	0.073	0.046
344.2	0.518	0.453	0.305	0.204	0.119	0.07	0.044	0.513	0.452	0.313	0.21	0.124	0.073	0.046
344.4	0.517	0.452	0.304	0.203	0.119	0.07	0.043	0.513	0.452	0.313	0.21	0.124	0.073	0.046
344.6	0.517	0.453	0.305	0.204	0.12	0.071	0.043	0.513	0.452	0.313	0.21	0.124	0.073	0.046
344.8	0.517	0.452	0.304	0.204	0.12	0.071	0.042	0.513	0.452	0.313	0.21	0.124	0.073	0.046
345	0.516	0.452	0.304	0.204	0.12	0.07	0.043	0.513	0.452	0.313	0.21	0.124	0.073	0.046
345.2	0.516	0.452	0.304	0.204	0.119	0.07	0.042	0.513	0.452	0.313	0.21	0.124	0.073	0.046
345.4	0.516	0.452	0.304	0.204	0.118	0.07	0.041	0.513	0.452	0.313	0.21	0.124	0.073	0.046
345.6	0.516	0.452	0.304	0.204	0.118	0.07	0.042	0.513	0.452	0.313	0.21	0.124	0.073	0.046
345.8	0.516	0.452	0.304	0.204	0.118	0.07	0.043	0.513	0.452	0.313	0.21	0.124	0.073	0.046
346	0.516	0.452	0.304	0.204	0.118	0.071	0.043	0.513	0.452	0.313	0.21	0.124	0.073	0.046
346.2	0.516	0.452	0.304	0.204	0.118	0.071	0.043	0.513	0.452	0.313	0.21	0.124	0.073	0.046
346.4	0.516	0.453	0.305	0.204	0.118	0.072	0.044	0.513	0.452	0.313	0.21	0.124	0.073	0.046
346.6	0.517	0.453	0.305	0.205	0.118	0.072	0.045	0.513	0.452	0.313	0.21	0.124	0.073	0.046
346.8	0.517	0.454	0.305	0.205	0.118	0.072	0.045	0.513	0.452	0.313	0.21	0.124	0.073	0.046
347	0.516	0.453	0.305	0.205	0.118	0.072	0.046	0.513	0.452	0.313	0.21	0.124	0.073	0.046
347.2	0.516	0.452	0.305	0.204	0.118	0.071	0.045	0.513	0.452	0.313	0.21	0.124	0.073	0.046
347.4	0.515	0.453	0.305	0.204	0.118	0.071	0.046	0.513	0.452	0.313	0.21	0.124	0.073	0.046
347.6	0.515	0.453	0.305	0.204	0.118	0.071	0.046	0.513	0.452	0.313	0.21	0.124	0.073	0.046
347.8	0.515	0.452	0.304	0.204	0.118	0.07	0.046	0.513	0.452	0.313	0.21	0.124	0.073	0.046
348	0.515	0.452	0.304	0.205	0.118	0.07	0.046	0.513	0.452	0.313	0.21	0.124	0.073	0.046
348.2	0.517	0.452	0.305	0.205	0.12	0.07	0.046	0.513	0.452	0.313	0.21	0.124	0.073	0.046
348.4	0.517	0.452	0.304	0.205	0.12	0.07	0.046	0.513	0.452	0.313	0.21	0.124	0.073	0.046
348.6	0.517	0.452	0.305	0.206	0.121	0.071	0.046	0.513	0.452	0.313	0.21	0.124	0.073	0.046
348.8	0.517	0.452	0.305	0.205	0.121	0.071	0.046	0.513	0.452	0.313	0.21	0.124	0.073	0.046
349	0.517	0.453	0.306	0.205	0.12	0.071	0.046	0.513	0.452	0.313	0.21	0.124	0.073	0.046
349.2	0.517	0.453	0.306	0.205	0.12	0.071	0.045	0.513	0.452	0.313	0.21	0.124	0.073	0.046
349.4	0.517	0.452	0.306	0.205	0.119	0.071	0.044	0.513	0.452	0.313	0.21	0.124	0.073	0.046
349.6	0.517	0.451	0.306	0.205	0.119	0.07	0.044	0.513	0.452	0.313	0.21	0.124	0.073	0.046
349.8	0.516	0.451	0.306	0.204	0.119	0.07	0.043	0.513	0.452	0.313	0.21	0.124	0.073	0.046
350	0.516	0.45	0.306	0.203	0.118	0.071	0.042	0.513	0.452	0.313	0.21	0.124	0.073	0.046
350.2	0.516	0.45	0.306	0.202	0.118	0.07	0.042	0.513	0.452	0.313	0.21	0.124	0.073	0.046
350.4	0.516	0.449	0.305	0.202	0.117	0.069	0.041	0.513	0.452	0.313	0.21	0.124	0.073	0.046
350.6	0.516	0.449	0.305	0.202	0.117	0.069	0.041	0.513	0.452	0.313	0.21	0.124	0.073	0.046
350.8	0.516	0.449	0.304	0.202	0.116	0.069	0.041	0.513	0.452	0.313	0.21	0.124	0.073	0.046
351	0.516	0.448	0.304	0.202	0.117	0.069	0.042	0.513	0.452	0.313	0.21	0.124	0.073	0.046
351.2	0.515	0.448	0.304	0.202	0.116	0.069	0.041	0.513	0.452	0.313	0.21	0.124	0.073	0.046
351.4	0.516	0.449	0.303	0.202	0.117	0.069	0.041	0.513	0.452	0.313	0.21	0.124	0.073	0.046
351.6	0.515	0.448	0.301	0.202	0.116	0.068	0.04	0.513	0.452	0.313	0.21	0.124	0.073	0.046
351.8	0.515	0.448	0.3	0.202	0.115	0.068	0.04	0.513	0.452	0.313	0.21	0.124	0.073	0.046
352	0.515	0.448	0.3	0.203	0.115	0.068	0.04	0.513	0.452	0.313	0.21	0.124	0.073	0.046
352.2	0.516	0.45	0.301	0.203	0.116	0.068	0.041	0.513	0.452	0.313	0.21	0.124	0.073	0.046
352.4	0.516	0.45	0.302	0.204	0.116	0.069	0.042	0.513	0.452	0.313	0.21	0.124	0.073	0.046
352.6	0.516	0.45	0.303	0.204	0.117	0.069	0.043	0.513	0.452	0.313	0.21	0.124	0.073	0.046
352.8	0.517	0.451	0.304	0.204	0.117	0.068	0.043	0.513	0.452	0.313	0.21	0.124	0.073	0.046
353	0.517	0.451	0.305	0.205	0.117	0.068	0.043	0.513	0.452	0.313	0.21	0.124	0.073	0.046
353.2	0.517	0.451	0.306	0.205	0.118	0.068	0.043	0.513	0.452	0.313	0.21	0.124	0.073	0.046
353.4	0.517	0.45	0.306	0.205	0.118	0.067	0.043	0.513	0.452	0.313	0.21	0.124	0.073	0.046
353.6	0.516	0.45	0.306	0.205	0.118	0.066	0.042	0.513	0.452	0.313	0.21	0.124	0.073	0.046
353.8	0.516	0.45	0.306	0.204	0.118	0.066	0.041	0.513	0.452	0.313	0.21	0.124	0.073	0.046
354	0.516	0.45	0.306	0.204	0.118	0.067	0.041	0.513	0.452	0.313	0.21	0.124	0.073	0.046
354.2	0.516	0.449	0.306	0.203	0.119	0.066	0.041	0.513	0.452	0.313	0.21	0.124	0.073	0.046
354.4	0.517	0.45	0.305	0.203	0.119	0.066	0.041	0.513	0.452	0.313	0.21	0.124	0.073	0.046
354.6	0.518	0.45	0.306	0.203	0.12	0.066	0.042	0.513	0.452	0.313	0.21	0.124	0.073	0.046
354.8	0.518	0.45	0.306	0.203	0.12	0.066	0.042	0.513	0.452	0.313	0.21	0.124	0.073	0.046
355	0.519	0.451	0.306	0.203	0.121	0.067	0.042	0.513	0.452	0.313	0.21	0.124	0.073	0.046
355.2	0.519	0.451	0.306	0.203	0.121	0.068	0.042	0.513	0.452	0.313	0.21	0.124	0.073	0.046
355.4	0.519	0.452	0.305	0.203	0.122	0.068	0.042	0.513	0.452	0.313	0.21	0.124	0.073	0.046
355.6	0.518	0.451	0.304	0.202	0.121	0.068	0.041	0.513	0.452	0.313	0.21	0.124	0.073	0.046
355.8	0.517	0.451	0.304	0.202	0.12	0.069	0.042	0.513	0.452	0.313	0.21	0.124	0.073	0.046
356	0.517	0.452	0.304	0.202	0.12	0.07	0.042	0.513	0.452	0.313	0.21	0.124	0.073	0.046
356.2	0.517	0.453	0.305	0.202	0.12	0.071	0.043	0.513	0.452	0.313	0.21	0.124	0.073	0.046
356.4	0.517	0.452	0.305	0.202	0.12	0.071	0.043	0.513	0.452	0.313	0.21	0.124	0.073	0.046
356.6	0.516	0.451	0.305	0.202	0.119	0.07	0.042	0.513	0.452	0.313	0.21	0.124	0.073	0.046
356.8	0.515	0.451	0.305	0.202	0.119	0.069	0.042	0.513	0.452	0.313	0.21	0.124	0.073	0.046
357	0.515	0.45	0.305	0.202	0.12	0.07	0.042	0.513	0.452	0.313	0.21	0.124	0.073	0.046
357.2	0.515	0.45	0.305	0.202	0.119	0.07	0.042	0.513	0.452	0.313	0.21	0.124	0.073	0.046
357.4	0.515	0.45	0.304	0.202	0.119	0.069	0.043	0.513	0.452	0.313	0.21	0.124	0.073	0.046
357.6	0.515	0.45	0.304	0.203	0.118	0.069	0.043	0.513	0.452	0.313	0.21	0.124	0.073	0.046
357.8	0.516	0.45	0.305	0.203	0.119	0.069	0.042	0.513	0.452	0.313	0.21	0.124	0.073	0.046
358	0.517	0.45	0.305	0.203	0.12	0.07	0.042	0.513	0.452	0.313	0.21	0.124	0.073	0.046
358.2	0.517	0.45	0.305	0.204	0.119	0.068	0.042	0.513	0.452	0.313	0.21	0.124	0.073	0.046
358.4	0.518	0.45	0.305	0.203	0.119	0.068	0.042	0.513	0.452	0.313	0.21	0.124	0.073	0.046
358.6	0.518	0.45	0.305	0.203	0.12	0.067	0.041	0.513	0.452	0.313	0.21	0.124	0.073	0.046
358.8	0.518	0.45	0.305	0.204	0.12	0.068	0.041	0.513	0.452	0.313	0.21	0.124	0.073	0.046
359	0.519	0.45	0.305	0.204	0.12	0.068	0.041	0.513	0.452	0.313	0.21	0.124	0.073	0.046
359.2	0.518	0.449	0.305	0.204	0.12	0.067	0.041	0.513	0.452	0.313	0.21	0.124	0.073	0.046
359.4	0.518	0.449	0.305	0.204	0.12	0.067	0.04	0.513	0.452	0.313	0.21	0.124	0.073	0.046
359.6	0.517	0.449	0.305	0.203	0.12	0.066	0.04	0.513	0.452	0.313	0.21	0.124	0.073	0.046
359.8	0.517	0.449	0.305	0.203	0.12	0.066	0.04	0.513	0.452	0.313	0.21	0.124	0.073	0.046
360	0.517	0.449	0.305	0.203	0.119	0.066	0.04	0.513	0.452	0.313	0.21	0.124	0.073	0.046
360.2	0.516	0.449	0.305	0.202	0.119	0.067	0.04	0.513	0.452	0.313	0.21	0.124	0.073	0.046
360.4	0.517	0.448	0.305	0.202	0.118	0.066	0.04	0.513	0.452	0.313	0.21	0.124	0.073	0.046
360.6	0.516	0.447	0.306	0.202	0.118	0.066	0.04	0.513	0.452	0.313	0.21	0.124	0.073	0.046
360.8	0.516	0.447	0.306	0.202	0.119	0.067	0.04	0.513	0.452	0.313	0.21	0.124	0.073	0.046
361	0.516	0.447	0.306	0.202	0.118	0.067	0.04	0.513	0.452	0.313	0.21	0.124	0.073	0.046
361.2	0.516	0.448	0.305	0.203	0.117	0.067	0.041	0.513	0.452	0.313	0.21	0.124	0.073	0.046
361.4	0.516	0.448	0.306	0.203	0.117	0.068	0.042	0.513	0.452	0.313	0.21	0.124	0.073	0.046
361.6	0.517	0.448	0.306	0.203	0.117	0.068	0.041	0.513	0.452	0.313	0.21	0.124	0.073	0.046
361.8	0.517	0.448	0.306	0.203	0.118	0.068	0.041	0.513	0.452	0.313	0.21	0.124	0.073	0.046
362	0.516	0.449	0.306	0.204	0.118	0.069	0.041	0.513	0.452	0.313	0.21	0.124	0.073	0.046
362.2	0.517	0.449	0.305	0.204	0.119	0.069	0.041	0.513	0.452	0.313	0.21	0.124	0.073	0.046
362.4	0.517	0.449	0.305	0.203	0.119	0.069	0.041	0.513	0.452	0.313	0.21	0.124	0.073	0.046
362.6	0.517	0.45	0.305	0.204	0.12	0.07	0.042	0.513	0.452	0.313	0.21	0.124	0.073	0.046
362.8	0.517	0.449	0.306	0.205	0.12	0.07	0.042	0.513	0.452	0.313	0.21	0.124	0.073	0.046
363	0.516	0.449	0.306	0.205	0.121	0.069	0.042	0.513	0.452	0.313	0.21	0.124	0.073	0.046
363.2	0.517	0.449	0.305	0.204	0.122	0.069	0.042	0.513	0.452	0.313	0.21	0.124	0.073	0.046
363.4	0.517	0.45	0.305	0.204	0.122	0.069	0.042	0.513	0.452	0.313	0.21	0.124	0.073	0.046
363.6	0.518	0.45	0.305	0.204	0.122	0.07	0.042	0.513	0.452	0.313	0.21	0.124	0.073	0.046
363.8	0.519	0.451	0.306	0.205	0.122	0.071	0.043	0.513	0.452	0.313	0.21	0.124	0.073	0.046
364	0.518	0.45	0.306	0.205	0.122	0.071	0.043	0.513	0.452	0.313	0.21	0.124	0.073	0.046
364.2	0.519	0.451	0.306	0.205	0.122	0.071	0.043	0.513	0.452	0.313	0.21	0.124	0.073	0.046
364.4	0.518	0.45	0.306	0.206	0.122	0.071	0.044	0.513	0.452	0.313	0.21	0.124	0.073	0.046
364.6	0.519	0.45	0.306	0.205	0.121	0.071	0.044	0.513	0.452	0.313	0.21	0.124	0.073	0.046
364.8	0.519	0.45	0.306	0.205	0.121	0.07	0.044	0.513	0.452	0.313	0.21	0.124	0.073	0.046
365	0.52	0.45	0.306	0.205	0.12	0.07	0.044	0.513	0.452	0.313	0.21	0.124	0.073	0.046
365.2	0.519	0.451	0.306	0.205	0.12	0.069	0.045	0.513	0.452	0.313	0.21	0.124	0.073	0.046
365.4	0.52	0.45	0.306	0.205	0.12	0.069	0.045	0.513	0.452	0.313	0.21	0.124	0.073	0.046
365.6	0.519	0.452	0.307	0.206	0.121	0.069	0.045	0.513	0.452	0.313	0.21	0.124	0.073	0.046
365.8	0.519	0.452	0.306	0.206	0.12	0.069	0.045	0.513	0.452	0.313	0.21	0.124	0.073	0.046
366	0.519	0.451	0.306	0.205	0.12	0.068	0.045	0.513	0.452	0.313	0.21	0.124	0.073	0.046
366.2	0.519	0.451	0.306	0.205	0.119	0.069	0.044	0.513	0.452	0.313	0.21	0.124	0.073	0.046
366.4	0.518	0.45	0.305	0.204	0.119	0.068	0.043	0.513	0.452	0.313	0.21	0.124	0.073	0.046
366.6	0.518	0.45	0.306	0.204	0.118	0.068	0.043	0.513	0.452	0.313	0.21	0.124	0.073	0.046
366.8	0.517	0.449	0.305	0.203	0.117	0.067	0.042	0.513	0.452	0.313	0.21	0.124	0.073	0.046
367	0.517	0.449	0.305	0.203	0.118	0.067	0.042	0.513	0.452	0.313	0.21	0.124	0.073	0.046
367.2	0.517	0.45	0.305	0.203	0.118	0.068	0.041	0.513	0.452	0.313	0.21	0.124	0.073	0.046
367.4	0.517	0.45	0.305	0.202	0.118	0.068	0.041	0.513	0.452	0.313	0.21	0.124	0.073	0.046
367.6	0.518	0.45	0.306	0.203	0.118	0.069	0.041	0.513	0.452	0.313	0.21	0.124	0.073	0.046
367.8	0.518	0.45	0.305	0.203	0.118	0.069	0.041	0.513	0.452	0.313	0.21	0.124	0.073	0.046
368	0.517	0.45	0.304	0.203	0.117	0.067	0.04	0.513	0.452	0.313	0.21	0.124	0.073	0.046
368.2	0.518	0.45	0.304	0.203	0.117	0.067	0.041	0.513	0.452	0.313	0.21	0.124	0.073	0.046
368.4	0.517	0.45	0.304	0.203	0.117	0.067	0.041	0.513	0.452	0.313	0.21	0.124	0.073	0.046
368.6	0.519	0.451	0.305	0.203	0.117	0.069	0.042	0.513	0.452	0.313	0.21	0.124	0.073	0.046
368.8	0.519	0.451	0.305	0.204	0.117	0.069	0.043	0.513	0.452	0.313	0.21	0.124	0.073	0.046
369	0.518	0.451	0.306	0.204	0.117	0.069	0.043	0.513	0.452	0.313	0.21	0.124	0.073	0.046
369.2	0.518	0.452	0.306	0.205	0.116	0.068	0.043	0.513	0.452	0.313	0.21	0.124	0.073	0.046
369.4	0.518	0.452	0.306	0.205	0.117	0.069	0.043	0.513	0.452	0.313	0.21	0.124	0.073	0.046
369.6	0.518	0.453	0.306	0.206	0.118	0.069	0.044	0.513	0.452	0.313	0.21	0.124	0.073	0.046
369.8	0.517	0.452	0.306	0.206	0.117	0.07	0.044	0.513	0.452	0.313	0.21	0.124	0.073	0.046
370	0.517	0.451	0.306	0.205	0.117	0.07	0.044	0.513	0.452	0.313	0.21	0.124	0.073	0.046
370.2	0.516	0.451	0.307	0.206	0.117	0.071	0.044	0.513	0.452	0.313	0.21	0.124	0.073	0.046
370.4	0.515	0.45	0.306	0.205	0.117	0.069	0.043	0.513	0.452	0.313	0.21	0.124	0.073	0.046
370.6	0.515	0.45	0.306	0.205	0.118	0.069	0.043	0.513	0.452	0.313	0.21	0.124	0.073	0.046
370.8	0.515	0.449	0.306	0.205	0.119	0.069	0.042	0.513	0.452	0.313	0.21	0.124	0.073	0.046
371	0.516	0.45	0.306	0.205	0.12	0.069	0.042	0.513	0.452	0.313	0.21	0.124	0.073	0.046
371.2	0.515	0.45	0.306	0.204	0.12	0.068	0.041	0.513	0.452	0.313	0.21	0.124	0.073	0.046
371.4	0.516	0.45	0.306	0.203	0.121	0.068	0.041	0.513	0.452	0.313	0.21	0.124	0.073	0.046
371.6	0.517	0.45	0.306	0.203	0.121	0.068	0.042	0.513	0.452	0.313	0.21	0.124	0.073	0.046
371.8	0.517	0.449	0.305	0.203	0.121	0.067	0.041	0.513	0.452	0.313	0.21	0.124	0.073	0.046
372	0.516	0.449	0.305	0.202	0.12	0.066	0.04	0.513	0.452	0.313	0.21	0.124	0.073	0.046
372.2	0.517	0.449	0.305	0.203	0.121	0.067	0.04	0.513	0.452	0.313	0.21	0.124	0.073	0.046
372.4	0.518	0.451	0.307	0.204	0.122	0.068	0.041	0.513	0.452	0.313	0.21	0.124	0.073	0.046
372.6	0.519	0.451	0.308	0.204	0.122	0.069	0.041	0.513	0.452	0.313	0.21	0.124	0.073	0.046
372.8	0.519	0.451	0.308	0.205	0.122	0.069	0.041	0.513	0.452	0.313	0.21	0.124	0.073	0.046
373	0.518	0.452	0.308	0.205	0.122	0.069	0.041	0.513	0.452	0.313	0.21	0.124	0.073	0.046
373.2	0.519	0.452	0.308	0.205	0.122	0.069	0.041	0.513	0.452	0.313	0.21	0.124	0.073	0.046
373.4	0.519	0.452	0.307	0.206	0.122	0.069	0.041	0.513	0.452	0.313	0.21	0.124	0.073	0.046
373.6	0.519	0.451	0.308	0.206	0.122	0.069	0.042	0.513	0.452	0.313	0.21	0.124	0.073	0.046
373.8	0.519	0.452	0.308	0.206	0.122	0.07	0.042	0.513	0.452	0.313	0.21	0.124	0.073	0.046
374	0.519	0.451	0.308	0.206	0.123	0.07	0.043	0.513	0.452	0.313	0.21	0.124	0.073	0.046
374.2	0.519	0.452	0.308	0.207	0.123	0.071	0.044	0.513	0.452	0.313	0.21	0.124	0.073	0.046
374.4	0.519	0.452	0.308	0.207	0.122	0.07	0.043	0.513	0.452	0.313	0.21	0.124	0.073	0.046
374.6	0.519	0.452	0.308	0.206	0.121	0.07	0.043	0.513	0.452	0.313	0.21	0.124	0.073	0.046
374.8	0.519	0.452	0.308	0.207	0.122	0.07	0.044	0.513	0.452	0.313	0.21	0.124	0.073	0.046
375	0.519	0.452	0.307	0.207	0.121	0.069	0.044	0.513	0.452	0.313	0.21	0.124	0.073	0.046
375.2	0.518	0.452	0.307	0.207	0.121	0.069	0.044	0.513	0.452	0.313	0.21	0.124	0.073	0.046
375.4	0.517	0.451	0.306	0.207	0.121	0.068	0.044	0.513	0.452	0.313	0.21	0.124	0.073	0.046
375.6	0.516	0.451	0.306	0.207	0.12	0.067	0.044	0.513	0.452	0.313	0.21	0.124	0.073	0.046
375.8	0.515	0.45	0.305	0.207	0.12	0.066	0.043	0.513	0.452	0.313	0.21	0.124	0.073	0.046
376	0.515	0.45	0.305	0.207	0.119	0.066	0.043	0.513	0.452	0.313	0.21	0.124	0.073	0.046
376.2	0.515	0.451	0.305	0.207	0.12	0.067	0.043	0.513	0.452	0.313	0.21	0.124	0.073	0.046
376.4	0.515	0.451	0.305	0.207	0.119	0.067	0.044	0.513	0.452	0.313	0.21	0.124	0.073	0.046
376.6	0.515	0.45	0.305	0.206	0.119	0.067	0.044	0.513	0.452	0.313	0.21	0.124	0.073	0.046
376.8	0.515	0.45	0.305	0.207	0.119	0.067	0.044	0.513	0.452	0.313	0.21	0.124	0.073	0.046
377	0.515	0.449	0.304	0.205	0.118	0.066	0.043	0.513	0.452	0.313	0.21	0.124	0.073	0.046
377.2	0.515	0.448	0.304	0.205	0.118	0.066	0.042	0.513	0.452	0.313	0.21	0.124	0.073	0.046
377.4	0.515	0.447	0.304	0.204	0.119	0.066	0.042	0.513	0.452	0.313	0.21	0.124	0.073	0.046
377.6	0.516	0.448	0.305	0.205	0.12	0.068	0.042	0.513	0.452	0.313	0.21	0.124	0.073	0.046
377.8	0.517	0.449	0.306	0.205	0.121	0.069	0.042	0.513	0.452	0.313	0.21	0.124	0.073	0.046
378	0.517	0.45	0.307	0.205	0.121	0.07	0.041	0.513	0.452	0.313	0.21	0.124	0.073	0.046
378.2	0.516	0.45	0.307	0.204	0.121	0.07	0.041	0.513	0.452	0.313	0.21	0.124	0.073	0.046
378.4	0.517	0.451	0.307	0.203	0.12	0.07	0.04	0.513	0.452	0.313	0.21	0.124	0.073	0.046
378.6	0.517	0.451	0.307	0.203	0.121	0.07	0.04	0.513	0.452	0.313	0.21	0.124	0.073	0.046
378.8	0.518	0.451	0.307	0.203	0.121	0.071	0.04	0.513	0.452	0.313	0.21	0.124	0.073	0.046
379	0.517	0.451	0.307	0.203	0.121	0.071	0.04	0.513	0.452	0.313	0.21	0.124	0.073	0.046
379.2	0.517	0.451	0.306	0.203	0.121	0.071	0.04	0.513	0.452	0.313	0.21	0.124	0.073	0.046
379.4	0.516	0.451	0.306	0.202	0.12	0.071	0.039	0.513	0.452	0.313	0.21	0.124	0.073	0.046
379.6	0.515	0.451	0.305	0.202	0.121	0.07	0.039	0.513	0.452	0.313	0.21	0.124	0.073	0.046
379.8	0.515	0.452	0.305	0.203	0.121	0.07	0.039	0.513	0.452	0.313	0.21	0.124	0.073	0.046
380	0.514	0.452	0.305	0.203	0.121	0.07	0.039	0.513	0.452	0.313	0.21	0.124	0.073	0.046
380.2	0.515	0.452	0.305	0.203	0.121	0.069	0.04	0.513	0.452	0.313	0.21	0.124	0.073	0.046
380.4	0.514	0.451	0.305	0.203	0.12	0.069	0.04	0.513	0.452	0.313	0.21	0.124	0.073	0.046
380.6	0.515	0.45	0.305	0.202	0.121	0.068	0.04	0.513	0.452	0.313	0.21	0.124	0.073	0.046
380.8	0.515	0.45	0.304	0.202	0.12	0.068	0.04	0.513	0.452	0.313	0.21	0.124	0.073	0.046
381	0.514	0.449	0.304	0.202	0.12	0.066	0.039	0.513	0.452	0.313	0.21	0.124	0.073	0.046
381.2	0.515	0.448	0.304	0.203	0.12	0.067	0.04	0.513	0.452	0.313	0.21	0.124	0.073	0.046
381.4	0.515	0.449	0.305	0.203	0.121	0.067	0.041	0.513	0.452	0.313	0.21	0.124	0.073	0.046
381.6	0.515	0.449	0.305	0.204	0.121	0.067	0.04	0.513	0.452	0.313	0.21	0.124	0.073	0.046
381.8	0.515	0.448	0.305	0.204	0.121	0.067	0.04	0.513	0.452	0.313	0.21	0.124	0.073	0.046
382	0.515	0.448	0.305	0.206	0.121	0.067	0.04	0.513	0.452	0.313	0.21	0.124	0.073	0.046
382.2	0.516	0.449	0.305	0.206	0.121	0.067	0.041	0.513	0.452	0.313	0.21	0.124	0.073	0.046
382.4	0.517	0.448	0.305	0.205	0.12	0.068	0.04	0.513	0.452	0.313	0.21	0.124	0.073	0.046
382.6	0.518	0.448	0.305	0.206	0.12	0.068	0.04	0.513	0.452	0.313	0.21	0.124	0.073	0.046
382.8	0.519	0.449	0.305	0.206	0.12	0.069	0.041	0.513	0.452	0.313	0.21	0.124	0.073	0.046
383	0.518	0.449	0.305	0.206	0.119	0.069	0.041	0.513	0.452	0.313	0.21	0.124	0.073	0.046
383.2	0.518	0.449	0.304	0.206	0.119	0.069	0.041	0.513	0.452	0.313	0.21	0.124	0.073	0.046
383.4	0.518	0.449	0.304	0.205	0.118	0.069	0.041	0.513	0.452	0.313	0.21	0.124	0.073	0.046
383.6	0.518	0.45	0.305	0.206	0.119	0.069	0.042	0.513	0.452	0.313	0.21	0.124	0.073	0.046
383.8	0.518	0.451	0.306	0.207	0.12	0.07	0.043	0.513	0.452	0.313	0.21	0.124	0.073	0.046
384	0.517	0.451	0.305	0.206	0.119	0.069	0.043	0.513	0.452	0.313	0.21	0.124	0.073	0.046
384.2	0.518	0.451	0.306	0.206	0.119	0.07	0.043	0.513	0.452	0.313	0.21	0.124	0.073	0.046
384.4	0.518	0.452	0.306	0.205	0.119	0.07	0.043	0.513	0.452	0.313	0.21	0.124	0.073	0.046
384.6	0.518	0.451	0.306	0.205	0.12	0.069	0.043	0.513	0.452	0.313	0.21	0.124	0.073	0.046
384.8	0.519	0.451	0.306	0.205	0.12	0.069	0.044	0.513	0.452	0.313	0.21	0.124	0.073	0.046
385	0.519	0.451	0.306	0.204	0.12	0.069	0.044	0.513	0.452	0.313	0.21	0.124	0.073	0.046
385.2	0.519	0.451	0.306	0.205	0.12	0.069	0.044	0.513	0.452	0.313	0.21	0.124	0.073	0.046
385.4	0.518	0.452	0.307	0.204	0.121	0.068	0.044	0.513	0.452	0.313	0.21	0.124	0.073	0.046
385.6	0.518	0.451	0.307	0.204	0.121	0.068	0.044	0.513	0.452	0.313	0.21	0.124	0.073	0.046
385.8	0.517	0.451	0.307	0.204	0.122	0.068	0.043	0.513	0.452	0.313	0.21	0.124	0.073	0.046
386	0.517	0.451	0.307	0.204	0.122	0.067	0.044	0.513	0.452	0.313	0.21	0.124	0.073	0.046
386.2	0.517	0.451	0.307	0.204	0.122	0.067	0.044	0.513	0.452	0.313	0.21	0.124	0.073	0.046
386.4	0.517	0.45	0.307	0.203	0.12	0.067	0.043	0.513	0.452	0.313	0.21	0.124	0.073	0.046
386.6	0.517	0.45	0.307	0.204	0.121	0.068	0.044	0.513	0.452	0.313	0.21	0.124	0.073	0.046
386.8	0.516	0.45	0.307	0.204	0.12	0.068	0.044	0.513	0.452	0.313	0.21	0.124	0.073	0.046
387	0.516	0.45	0.307	0.204	0.12	0.068	0.044	0.513	0.452	0.313	0.21	0.124	0.073	0.046
387.2	0.516	0.45	0.307	0.205	0.12	0.069	0.044	0.513	0.452	0.313	0.21	0.124	0.073	0.046
387.4	0.516	0.45	0.308	0.205	0.12	0.07	0.043	0.513	0.452	0.313	0.21	0.124	0.073	0.046
387.6	0.516	0.451	0.309	0.206	0.12	0.071	0.044	0.513	0.452	0.313	0.21	0.124	0.073	0.046
387.8	0.515	0.452	0.309	0.205	0.119	0.07	0.044	0.513	0.452	0.313	0.21	0.124	0.073	0.046
388	0.516	0.452	0.309	0.205	0.119	0.071	0.044	0.513	0.452	0.313	0.21	0.124	0.073	0.046
388.2	0.516	0.452	0.309	0.206	0.118	0.072	0.043	0.513	0.452	0.313	0.21	0.124	0.073	0.046
388.4	0.516	0.452	0.309	0.206	0.118	0.071	0.043	0.513	0.452	0.313	0.21	0.124	0.073	0.046
388.6	0.516	0.452	0.309	0.207	0.119	0.071	0.043	0.513	0.452	0.313	0.21	0.124	0.073	0.046
388.8	0.516	0.452	0.309	0.207	0.118	0.071	0.043	0.513	0.452	0.313	0.21	0.124	0.073	0.046
389	0.517	0.451	0.31	0.207	0.119	0.07	0.043	0.513	0.452	0.313	0.21	0.124	0.073	0.046
389.2	0.516	0.449	0.309	0.206	0.118	0.069	0.042	0.513	0.452	0.313	0.21	0.124	0.073	0.046
389.4	0.516	0.449	0.309	0.205	0.118	0.068	0.042	0.513	0.452	0.313	0.21	0.124	0.073	0.046
389.6	0.516	0.449	0.308	0.206	0.118	0.068	0.041	0.513	0.452	0.313	0.21	0.124	0.073	0.046
389.8	0.515	0.449	0.308	0.206	0.118	0.067	0.041	0.513	0.452	0.313	0.21	0.124	0.073	0.046
390	0.515	0.448	0.308	0.206	0.118	0.067	0.042	0.513	0.452	0.313	0.21	0.124	0.073	0.046
390.2	0.516	0.449	0.308	0.206	0.118	0.067	0.042	0.513	0.452	0.313	0.21	0.124	0.073	0.046
390.4	0.516	0.449	0.309	0.206	0.119	0.067	0.042	0.513	0.452	0.313	0.21	0.124	0.073	0.046
390.6	0.517	0.45	0.308	0.205	0.12	0.067	0.043	0.513	0.452	0.313	0.21	0.124	0.073	0.046
390.8	0.518	0.451	0.307	0.205	0.12	0.067	0.042	0.513	0.452	0.313	0.21	0.124	0.073	0.046
391	0.518	0.45	0.307	0.206	0.12	0.068	0.042	0.513	0.452	0.313	0.21	0.124	0.073	0.046
391.2	0.519	0.45	0.307	0.205	0.12	0.067	0.042	0.513	0.452	0.313	0.21	0.124	0.073	0.046
391.4	0.519	0.451	0.307	0.205	0.121	0.068	0.042	0.513	0.452	0.313	0.21	0.124	0.073	0.046
391.6	0.519	0.452	0.307	0.205	0.12	0.068	0.042	0.513	0.452	0.313	0.21	0.124	0.073	0.046
391.8	0.519	0.451	0.307	0.204	0.12	0.068	0.042	0.513	0.452	0.313	0.21	0.124	0.073	0.046
392	0.519	0.452	0.307	0.204	0.12	0.068	0.042	0.513	0.452	0.313	0.21	0.124	0.073	0.046
392.2	0.518	0.451	0.306	0.204	0.119	0.068	0.041	0.513	0.452	0.313	0.21	0.124	0.073	0.046
392.4	0.517	0.452	0.306	0.204	0.12	0.068	0.041	0.513	0.452	0.313	0.21	0.124	0.073	0.046
392.6	0.517	0.452	0.307	0.204	0.121	0.068	0.042	0.513	0.452	0.313	0.21	0.124	0.073	0.046
392.8	0.517	0.451	0.306	0.203	0.12	0.068	0.042	0.513	0.452	0.313	0.21	0.124	0.073	0.046
393	0.516	0.449	0.304	0.202	0.118	0.067	0.041	0.513	0.452	0.313	0.21	0.124	0.073	0.046
393.2	0.515	0.448	0.303	0.201	0.117	0.066	0.04	0.513	0.452	0.313	0.21	0.124	0.073	0.046
393.4	0.514	0.448	0.304	0.202	0.118	0.066	0.04	0.513	0.452	0.313	0.21	0.124	0.073	0.046
393.6	0.514	0.448	0.304	0.202	0.118	0.066	0.04	0.513	0.452	0.313	0.21	0.124	0.073	0.046
393.8	0.513	0.448	0.303	0.202	0.118	0.065	0.04	0.513	0.452	0.313	0.21	0.124	0.073	0.046
394	0.513	0.447	0.302	0.201	0.117	0.065	0.039	0.513	0.452	0.313	0.21	0.124	0.073	0.046
394.2	0.514	0.448	0.302	0.201	0.118	0.066	0.04	0.513	0.452	0.313	0.21	0.124	0.073	0.046
394.4	0.514	0.448	0.302	0.201	0.118	0.066	0.04	0.513	0.452	0.313	0.21	0.124	0.073	0.046
394.6	0.514	0.448	0.302	0.201	0.118	0.066	0.04	0.513	0.452	0.313	0.21	0.124	0.073	0.046
394.8	0.515	0.447	0.303	0.202	0.119	0.067	0.041	0.513	0.452	0.313	0.21	0.124	0.073	0.046
395	0.516	0.447	0.303	0.202	0.119	0.067	0.041	0.513	0.452	0.313	0.21	0.124	0.073	0.046
395.2	0.516	0.447	0.303	0.203	0.118	0.066	0.041	0.513	0.452	0.313	0.21	0.124	0.073	0.046
395.4	0.516	0.448	0.305	0.203	0.118	0.067	0.042	0.513	0.452	0.313	0.21	0.124	0.073	0.046
395.6	0.517	0.448	0.305	0.203	0.118	0.067	0.042	0.513	0.452	0.313	0.21	0.124	0.073	0.046
395.8	0.517	0.448	0.305	0.203	0.118	0.067	0.042	0.513	0.452	0.313	0.21	0.124	0.073	0.046
396	0.517	0.449	0.306	0.203	0.117	0.067	0.042	0.513	0.452	0.313	0.21	0.124	0.073	0.046
396.2	0.518	0.449	0.307	0.204	0.118	0.068	0.043	0.513	0.452	0.313	0.21	0.124	0.073	0.046
396.4	0.518	0.45	0.307	0.205	0.119	0.069	0.044	0.513	0.452	0.313	0.21	0.124	0.073	0.046
396.6	0.519	0.449	0.308	0.206	0.12	0.07	0.044	0.513	0.452	0.313	0.21	0.124	0.073	0.046
396.8	0.519	0.448	0.308	0.206	0.119	0.07	0.044	0.513	0.452	0.313	0.21	0.124	0.073	0.046
397	0.519	0.449	0.308	0.206	0.12	0.07	0.044	0.513	0.452	0.313	0.21	0.124	0.073	0.046
397.2	0.519	0.449	0.308	0.206	0.12	0.069	0.044	0.513	0.452	0.313	0.21	0.124	0.073	0.046
397.4	0.519	0.449	0.308	0.207	0.121	0.069	0.045	0.513	0.452	0.313	0.21	0.124	0.073	0.046
397.6	0.518	0.45	0.308	0.207	0.12	0.069	0.044	0.513	0.452	0.313	0.21	0.124	0.073	0.046
397.8	0.518	0.45	0.307	0.207	0.12	0.069	0.044	0.513	0.452	0.313	0.21	0.124	0.073	0.046
398	0.517	0.45	0.308	0.208	0.121	0.069	0.044	0.513	0.452	0.313	0.21	0.124	0.073	0.046
398.2	0.518	0.451	0.308	0.208	0.121	0.07	0.045	0.513	0.452	0.313	0.21	0.124	0.073	0.046
398.4	0.517	0.452	0.308	0.208	0.121	0.07	0.045	0.513	0.452	0.313	0.21	0.124	0.073	0.046
398.6	0.517	0.452	0.308	0.208	0.121	0.069	0.044	0.513	0.452	0.313	0.21	0.124	0.073	0.046
398.8	0.517	0.453	0.309	0.208	0.122	0.069	0.045	0.513	0.452	0.313	0.21	0.124	0.073	0.046
399	0.517	0.453	0.309	0.208	0.122	0.07	0.045	0.513	0.452	0.313	0.21	0.124	0.073	0.046
399.2	0.517	0.454	0.308	0.208	0.121	0.07	0.044	0.513	0.452	0.313	0.21	0.124	0.073	0.046
399.4	0.518	0.455	0.308	0.208	0.122	0.07	0.045	0.513	0.452	0.313	0.21	0.124	0.073	0.046
399.6	0.518	0.455	0.308	0.208	0.122	0.07	0.044	0.513	0.452	0.313	0.21	0.124	0.073	0.046
[truncated: 4,001 more rows]

## Sheet: Fig. 4c
Time (s)	Raw 71.4 nM	Raw 35.7 nM	Raw 17.9 nM	Raw 8.93 nM	Raw 4.46 nM	Raw 2.23 nM	Raw 1.12 nM	Fit 71.4 nM	Fit 35.7 nM	Fit 17.9 nM	Fit 8.93 nM	Fit 4.46 nM	Fit 2.23 nM	Fit 1.12 nM
0	0.007	0.009	0.005	0.002	0.005	-0.001	0.003	0	0	0	0	0	0	0
0.2	0.008	0.008	0.005	0.002	0.004	-0.001	0.003	0.001	0	0	0	0	0	0
0.4	0.007	0.008	0.004	0.002	0.003	-0.001	0.003	0.002	0.001	0	0	0	0	0
0.6	0.008	0.008	0.003	0.002	0.003	-0.001	0.003	0.003	0.001	0.001	0	0	0	0
0.8	0.008	0.007	0.003	0.002	0.003	-0.001	0.002	0.004	0.002	0.001	0	0	0	0
1	0.009	0.007	0.003	0.002	0.002	-0.001	0.003	0.005	0.002	0.001	0.001	0	0	0
1.2	0.009	0.007	0.003	0.002	0.002	-0.001	0.002	0.006	0.003	0.001	0.001	0	0	0
1.4	0.01	0.007	0.002	0.003	0.001	-0.001	0.002	0.007	0.003	0.002	0.001	0	0	0
1.6	0.011	0.008	0.003	0.003	0.001	-0.001	0.002	0.008	0.004	0.002	0.001	0	0	0
1.8	0.011	0.009	0.003	0.004	0.001	-0.001	0.002	0.009	0.004	0.002	0.001	0.001	0	0
2	0.012	0.009	0.003	0.004	0.002	-0.001	0.002	0.01	0.005	0.002	0.001	0.001	0	0
2.2	0.013	0.011	0.004	0.005	0.002	0	0.001	0.011	0.005	0.002	0.001	0.001	0	0
2.4	0.014	0.012	0.004	0.005	0.002	-0.001	0.001	0.012	0.006	0.003	0.001	0.001	0	0
2.6	0.015	0.012	0.004	0.005	0.002	-0.001	0.001	0.013	0.006	0.003	0.002	0.001	0	0
2.8	0.016	0.014	0.005	0.005	0.002	-0.001	0.001	0.014	0.007	0.003	0.002	0.001	0	0
3	0.018	0.014	0.006	0.005	0.002	0	0.001	0.015	0.007	0.003	0.002	0.001	0	0
3.2	0.02	0.015	0.006	0.005	0.003	0	0.002	0.016	0.007	0.004	0.002	0.001	0	0
3.4	0.021	0.015	0.007	0.005	0.003	0	0.001	0.017	0.008	0.004	0.002	0.001	0	0
3.6	0.022	0.014	0.007	0.005	0.003	0	0.001	0.018	0.008	0.004	0.002	0.001	0.001	0
3.8	0.023	0.015	0.008	0.005	0.004	0	0.001	0.019	0.009	0.004	0.002	0.001	0.001	0
4	0.024	0.015	0.007	0.004	0.004	-0.001	-0.001	0.019	0.009	0.004	0.002	0.001	0.001	0
4.2	0.025	0.015	0.008	0.004	0.004	-0.001	-0.001	0.02	0.01	0.005	0.003	0.001	0.001	0
4.4	0.026	0.015	0.008	0.003	0.004	-0.001	-0.002	0.021	0.01	0.005	0.003	0.001	0.001	0
4.6	0.027	0.015	0.008	0.002	0.004	-0.001	-0.002	0.022	0.011	0.005	0.003	0.001	0.001	0
4.8	0.027	0.015	0.009	0.001	0.003	-0.001	-0.003	0.023	0.011	0.005	0.003	0.001	0.001	0
5	0.028	0.017	0.009	0.001	0.003	-0.001	-0.002	0.024	0.012	0.006	0.003	0.001	0.001	0
5.2	0.028	0.017	0.009	0.001	0.002	-0.001	-0.002	0.025	0.012	0.006	0.003	0.002	0.001	0
5.4	0.029	0.017	0.009	0.002	0.002	-0.002	-0.002	0.026	0.012	0.006	0.003	0.002	0.001	0
5.6	0.029	0.017	0.01	0.002	0.003	-0.002	-0.001	0.027	0.013	0.006	0.003	0.002	0.001	0
5.8	0.03	0.019	0.01	0.003	0.003	-0.002	-0.001	0.028	0.013	0.007	0.004	0.002	0.001	0
6	0.032	0.019	0.011	0.004	0.003	-0.001	-0.001	0.029	0.014	0.007	0.004	0.002	0.001	0
6.2	0.033	0.02	0.011	0.005	0.004	-0.001	0	0.03	0.014	0.007	0.004	0.002	0.001	0.001
6.4	0.035	0.021	0.012	0.006	0.003	0	0.001	0.031	0.015	0.007	0.004	0.002	0.001	0.001
6.6	0.036	0.021	0.013	0.007	0.004	0.001	0.001	0.032	0.015	0.007	0.004	0.002	0.001	0.001
6.8	0.038	0.023	0.013	0.007	0.004	0.001	0.002	0.033	0.016	0.008	0.004	0.002	0.001	0.001
7	0.039	0.023	0.014	0.009	0.005	0.001	0.002	0.033	0.016	0.008	0.004	0.002	0.001	0.001
7.2	0.04	0.024	0.013	0.008	0.005	0.001	0.002	0.034	0.017	0.008	0.004	0.002	0.001	0.001
7.4	0.041	0.025	0.013	0.008	0.005	0.001	0.002	0.035	0.017	0.008	0.005	0.002	0.001	0.001
7.6	0.042	0.026	0.014	0.009	0.006	0.001	0.002	0.036	0.017	0.009	0.005	0.002	0.001	0.001
7.8	0.043	0.026	0.014	0.009	0.006	0.001	0.001	0.037	0.018	0.009	0.005	0.002	0.001	0.001
8	0.044	0.027	0.014	0.009	0.006	0.001	0.001	0.038	0.018	0.009	0.005	0.002	0.001	0.001
8.2	0.045	0.027	0.015	0.009	0.006	0.001	0.001	0.039	0.019	0.009	0.005	0.002	0.001	0.001
8.4	0.046	0.028	0.015	0.009	0.006	0.001	0	0.04	0.019	0.009	0.005	0.002	0.001	0.001
8.6	0.046	0.028	0.015	0.009	0.006	0	0	0.041	0.02	0.01	0.005	0.003	0.001	0.001
8.8	0.046	0.028	0.015	0.008	0.006	0	0	0.042	0.02	0.01	0.005	0.003	0.001	0.001
9	0.046	0.028	0.015	0.008	0.005	-0.001	-0.001	0.043	0.021	0.01	0.006	0.003	0.001	0.001
9.2	0.047	0.029	0.015	0.008	0.005	-0.001	-0.001	0.043	0.021	0.01	0.006	0.003	0.001	0.001
9.4	0.049	0.029	0.017	0.008	0.006	-0.001	-0.001	0.044	0.021	0.01	0.006	0.003	0.001	0.001
9.6	0.051	0.03	0.017	0.008	0.006	-0.001	0	0.045	0.022	0.011	0.006	0.003	0.001	0.001
9.8	0.052	0.031	0.018	0.009	0.006	-0.001	-0.001	0.046	0.022	0.011	0.006	0.003	0.001	0.001
10	0.054	0.032	0.019	0.01	0.006	0	0	0.047	0.023	0.011	0.006	0.003	0.001	0.001
10.2	0.055	0.032	0.02	0.01	0.007	0.001	0	0.048	0.023	0.011	0.006	0.003	0.001	0.001
10.4	0.056	0.032	0.02	0.01	0.006	0.002	-0.001	0.049	0.024	0.012	0.006	0.003	0.002	0.001
10.6	0.057	0.033	0.02	0.01	0.006	0.003	0	0.05	0.024	0.012	0.006	0.003	0.002	0.001
10.8	0.059	0.034	0.02	0.01	0.007	0.003	0	0.051	0.025	0.012	0.007	0.003	0.002	0.001
11	0.06	0.036	0.021	0.011	0.008	0.004	0	0.051	0.025	0.012	0.007	0.003	0.002	0.001
11.2	0.061	0.037	0.021	0.01	0.008	0.004	0.001	0.052	0.025	0.012	0.007	0.003	0.002	0.001
11.4	0.062	0.037	0.021	0.012	0.008	0.005	0.001	0.053	0.026	0.013	0.007	0.003	0.002	0.001
11.6	0.063	0.038	0.021	0.012	0.008	0.005	0.001	0.054	0.026	0.013	0.007	0.003	0.002	0.001
11.8	0.064	0.038	0.021	0.011	0.007	0.005	0.001	0.055	0.027	0.013	0.007	0.003	0.002	0.001
12	0.064	0.038	0.021	0.012	0.008	0.005	0.001	0.056	0.027	0.013	0.007	0.004	0.002	0.001
12.2	0.064	0.038	0.02	0.011	0.007	0.004	0	0.057	0.028	0.014	0.007	0.004	0.002	0.001
12.4	0.065	0.038	0.021	0.01	0.007	0.004	0	0.058	0.028	0.014	0.008	0.004	0.002	0.001
12.6	0.064	0.038	0.02	0.009	0.007	0.003	0	0.058	0.029	0.014	0.008	0.004	0.002	0.001
12.8	0.064	0.038	0.021	0.008	0.007	0.003	0	0.059	0.029	0.014	0.008	0.004	0.002	0.001
13	0.064	0.038	0.021	0.009	0.007	0.003	0	0.06	0.029	0.014	0.008	0.004	0.002	0.001
13.2	0.065	0.038	0.021	0.009	0.007	0.002	0	0.061	0.03	0.015	0.008	0.004	0.002	0.001
13.4	0.066	0.038	0.021	0.008	0.007	0.002	-0.001	0.062	0.03	0.015	0.008	0.004	0.002	0.001
13.6	0.066	0.038	0.021	0.008	0.006	0.001	-0.002	0.063	0.031	0.015	0.008	0.004	0.002	0.001
13.8	0.066	0.038	0.021	0.008	0.006	0.001	-0.003	0.064	0.031	0.015	0.008	0.004	0.002	0.001
14	0.067	0.039	0.021	0.009	0.007	0.001	-0.002	0.064	0.032	0.016	0.009	0.004	0.002	0.001
14.2	0.068	0.039	0.021	0.009	0.007	0.001	-0.003	0.065	0.032	0.016	0.009	0.004	0.002	0.001
14.4	0.069	0.04	0.022	0.01	0.007	0.002	-0.003	0.066	0.032	0.016	0.009	0.004	0.002	0.001
14.6	0.071	0.042	0.022	0.011	0.008	0.003	-0.002	0.067	0.033	0.016	0.009	0.004	0.002	0.001
14.8	0.072	0.043	0.022	0.011	0.009	0.003	-0.001	0.068	0.033	0.016	0.009	0.004	0.002	0.001
15	0.073	0.044	0.023	0.011	0.009	0.003	-0.001	0.069	0.034	0.017	0.009	0.004	0.002	0.001
15.2	0.074	0.044	0.023	0.012	0.008	0.004	0	0.069	0.034	0.017	0.009	0.004	0.002	0.001
15.4	0.076	0.045	0.023	0.013	0.007	0.004	0	0.07	0.035	0.017	0.009	0.005	0.002	0.001
15.6	0.076	0.046	0.023	0.013	0.007	0.003	0	0.071	0.035	0.017	0.01	0.005	0.002	0.001
15.8	0.078	0.046	0.023	0.013	0.007	0.003	0	0.072	0.035	0.017	0.01	0.005	0.002	0.001
16	0.079	0.047	0.024	0.013	0.007	0.003	0.001	0.073	0.036	0.018	0.01	0.005	0.002	0.001
16.2	0.079	0.048	0.024	0.012	0.007	0.004	0.001	0.074	0.036	0.018	0.01	0.005	0.002	0.001
16.4	0.081	0.05	0.025	0.012	0.007	0.005	0.003	0.074	0.037	0.018	0.01	0.005	0.002	0.001
16.6	0.082	0.05	0.025	0.011	0.007	0.004	0.004	0.075	0.037	0.018	0.01	0.005	0.002	0.001
16.8	0.083	0.05	0.025	0.013	0.007	0.004	0.004	0.076	0.038	0.019	0.01	0.005	0.002	0.001
17	0.084	0.05	0.025	0.013	0.007	0.004	0.004	0.077	0.038	0.019	0.01	0.005	0.002	0.001
17.2	0.084	0.049	0.025	0.012	0.007	0.004	0.004	0.078	0.038	0.019	0.01	0.005	0.003	0.001
17.4	0.085	0.049	0.026	0.012	0.007	0.003	0.004	0.079	0.039	0.019	0.011	0.005	0.003	0.001
17.6	0.086	0.05	0.027	0.012	0.007	0.003	0.004	0.079	0.039	0.019	0.011	0.005	0.003	0.001
17.8	0.087	0.049	0.027	0.012	0.008	0.003	0.003	0.08	0.04	0.02	0.011	0.005	0.003	0.001
18	0.087	0.05	0.027	0.012	0.008	0.002	0.003	0.081	0.04	0.02	0.011	0.005	0.003	0.001
18.2	0.088	0.05	0.028	0.012	0.008	0.003	0.003	0.082	0.041	0.02	0.011	0.005	0.003	0.001
18.4	0.088	0.05	0.028	0.013	0.008	0.003	0.003	0.083	0.041	0.02	0.011	0.005	0.003	0.002
18.6	0.088	0.05	0.029	0.013	0.009	0.003	0.003	0.083	0.041	0.02	0.011	0.005	0.003	0.002
18.8	0.089	0.05	0.029	0.013	0.008	0.003	0.002	0.084	0.042	0.021	0.011	0.006	0.003	0.002
19	0.09	0.05	0.029	0.014	0.007	0.003	0.002	0.085	0.042	0.021	0.012	0.006	0.003	0.002
19.2	0.091	0.05	0.03	0.015	0.008	0.003	0.002	0.086	0.043	0.021	0.012	0.006	0.003	0.002
19.4	0.092	0.052	0.03	0.016	0.008	0.003	0.002	0.087	0.043	0.021	0.012	0.006	0.003	0.002
19.6	0.093	0.053	0.031	0.016	0.008	0.003	0.002	0.087	0.043	0.022	0.012	0.006	0.003	0.002
19.8	0.094	0.055	0.031	0.017	0.008	0.004	0.002	0.088	0.044	0.022	0.012	0.006	0.003	0.002
20	0.095	0.056	0.031	0.017	0.008	0.005	0.002	0.089	0.044	0.022	0.012	0.006	0.003	0.002
20.2	0.097	0.056	0.031	0.017	0.008	0.005	0.002	0.09	0.045	0.022	0.012	0.006	0.003	0.002
20.4	0.098	0.058	0.031	0.017	0.009	0.004	0.003	0.091	0.045	0.022	0.012	0.006	0.003	0.002
20.6	0.098	0.058	0.031	0.017	0.008	0.003	0.003	0.091	0.046	0.023	0.013	0.006	0.003	0.002
20.8	0.099	0.058	0.031	0.018	0.008	0.004	0.002	0.092	0.046	0.023	0.013	0.006	0.003	0.002
21	0.099	0.059	0.031	0.017	0.008	0.003	0.002	0.093	0.046	0.023	0.013	0.006	0.003	0.002
21.2	0.099	0.059	0.032	0.017	0.007	0.003	0.002	0.094	0.047	0.023	0.013	0.006	0.003	0.002
21.4	0.1	0.06	0.033	0.017	0.008	0.003	0.001	0.095	0.047	0.023	0.013	0.006	0.003	0.002
21.6	0.101	0.06	0.032	0.017	0.007	0.002	0	0.095	0.048	0.024	0.013	0.006	0.003	0.002
21.8	0.101	0.06	0.031	0.015	0.007	0.001	-0.001	0.096	0.048	0.024	0.013	0.006	0.003	0.002
22	0.1	0.059	0.031	0.015	0.007	0.001	-0.001	0.097	0.048	0.024	0.013	0.006	0.003	0.002
22.2	0.101	0.059	0.031	0.015	0.007	0.001	-0.001	0.098	0.049	0.024	0.013	0.007	0.003	0.002
22.4	0.101	0.058	0.03	0.015	0.008	0.001	-0.002	0.098	0.049	0.025	0.014	0.007	0.003	0.002
22.6	0.101	0.058	0.031	0.014	0.008	0.001	-0.002	0.099	0.05	0.025	0.014	0.007	0.003	0.002
22.8	0.103	0.058	0.031	0.014	0.008	0.001	-0.002	0.1	0.05	0.025	0.014	0.007	0.003	0.002
23	0.103	0.058	0.031	0.014	0.008	0.001	-0.001	0.101	0.051	0.025	0.014	0.007	0.003	0.002
23.2	0.105	0.059	0.031	0.013	0.008	0.001	-0.001	0.101	0.051	0.025	0.014	0.007	0.003	0.002
23.4	0.106	0.059	0.031	0.013	0.007	0	-0.001	0.102	0.051	0.026	0.014	0.007	0.003	0.002
23.6	0.106	0.059	0.031	0.014	0.008	0	0	0.103	0.052	0.026	0.014	0.007	0.003	0.002
23.8	0.107	0.06	0.031	0.014	0.008	0	0	0.104	0.052	0.026	0.014	0.007	0.003	0.002
24	0.108	0.06	0.032	0.013	0.007	0	0.001	0.105	0.053	0.026	0.015	0.007	0.003	0.002
24.2	0.109	0.06	0.032	0.014	0.008	0	0.002	0.105	0.053	0.026	0.015	0.007	0.004	0.002
24.4	0.11	0.062	0.033	0.014	0.008	-0.001	0.002	0.106	0.053	0.027	0.015	0.007	0.004	0.002
24.6	0.11	0.061	0.033	0.014	0.008	-0.001	0.002	0.107	0.054	0.027	0.015	0.007	0.004	0.002
24.8	0.111	0.062	0.033	0.014	0.008	-0.001	0.002	0.108	0.054	0.027	0.015	0.007	0.004	0.002
25	0.111	0.063	0.033	0.015	0.007	-0.001	0.001	0.108	0.055	0.027	0.015	0.007	0.004	0.002
25.2	0.113	0.064	0.033	0.015	0.008	0	0.002	0.109	0.055	0.027	0.015	0.007	0.004	0.002
25.4	0.113	0.064	0.034	0.015	0.008	0	0.001	0.11	0.055	0.028	0.015	0.007	0.004	0.002
25.6	0.113	0.064	0.033	0.015	0.008	0	0	0.111	0.056	0.028	0.015	0.007	0.004	0.002
25.8	0.113	0.065	0.034	0.016	0.009	0.001	-0.001	0.111	0.056	0.028	0.016	0.008	0.004	0.002
26	0.114	0.065	0.034	0.017	0.009	0.002	-0.001	0.112	0.057	0.028	0.016	0.008	0.004	0.002
26.2	0.115	0.065	0.033	0.017	0.01	0.003	-0.001	0.113	0.057	0.029	0.016	0.008	0.004	0.002
26.4	0.115	0.066	0.034	0.017	0.01	0.003	-0.001	0.114	0.057	0.029	0.016	0.008	0.004	0.002
26.6	0.116	0.067	0.034	0.017	0.011	0.003	-0.001	0.114	0.058	0.029	0.016	0.008	0.004	0.002
26.8	0.116	0.068	0.033	0.017	0.01	0.003	0	0.115	0.058	0.029	0.016	0.008	0.004	0.002
27	0.117	0.069	0.034	0.018	0.01	0.004	0	0.116	0.059	0.029	0.016	0.008	0.004	0.002
27.2	0.117	0.07	0.033	0.018	0.009	0.003	0	0.116	0.059	0.03	0.016	0.008	0.004	0.002
27.4	0.117	0.071	0.033	0.018	0.009	0.004	0	0.117	0.059	0.03	0.017	0.008	0.004	0.002
27.6	0.118	0.071	0.034	0.018	0.009	0.004	0.001	0.118	0.06	0.03	0.017	0.008	0.004	0.002
27.8	0.119	0.073	0.035	0.018	0.009	0.004	0.002	0.119	0.06	0.03	0.017	0.008	0.004	0.002
28	0.12	0.074	0.035	0.018	0.009	0.004	0.002	0.119	0.061	0.03	0.017	0.008	0.004	0.002
28.2	0.121	0.075	0.036	0.019	0.01	0.004	0.003	0.12	0.061	0.031	0.017	0.008	0.004	0.002
28.4	0.121	0.075	0.036	0.019	0.011	0.005	0.003	0.121	0.061	0.031	0.017	0.008	0.004	0.002
28.6	0.122	0.075	0.037	0.019	0.01	0.005	0.002	0.122	0.062	0.031	0.017	0.008	0.004	0.002
28.8	0.123	0.076	0.038	0.019	0.01	0.005	0.003	0.122	0.062	0.031	0.017	0.008	0.004	0.002
29	0.123	0.076	0.039	0.019	0.01	0.005	0.002	0.123	0.063	0.031	0.018	0.008	0.004	0.002
29.2	0.124	0.076	0.04	0.02	0.01	0.006	0.002	0.124	0.063	0.032	0.018	0.009	0.004	0.002
29.4	0.124	0.076	0.04	0.02	0.01	0.005	0.001	0.124	0.063	0.032	0.018	0.009	0.004	0.002
29.6	0.125	0.076	0.04	0.02	0.01	0.005	0.001	0.125	0.064	0.032	0.018	0.009	0.004	0.002
29.8	0.126	0.076	0.04	0.02	0.01	0.005	0.001	0.126	0.064	0.032	0.018	0.009	0.004	0.002
30	0.125	0.076	0.04	0.019	0.01	0.004	0.001	0.127	0.065	0.032	0.018	0.009	0.004	0.002
30.2	0.126	0.075	0.039	0.018	0.009	0.003	0.001	0.127	0.065	0.033	0.018	0.009	0.004	0.002
30.4	0.126	0.075	0.038	0.017	0.01	0.002	0	0.128	0.065	0.033	0.018	0.009	0.004	0.002
30.6	0.126	0.075	0.038	0.018	0.01	0.001	0	0.129	0.066	0.033	0.018	0.009	0.004	0.002
30.8	0.126	0.076	0.038	0.018	0.009	0.001	0.001	0.129	0.066	0.033	0.019	0.009	0.004	0.003
31	0.127	0.076	0.037	0.017	0.01	0.001	0.001	0.13	0.067	0.034	0.019	0.009	0.005	0.003
31.2	0.127	0.076	0.037	0.018	0.01	0	0.001	0.131	0.067	0.034	0.019	0.009	0.005	0.003
31.4	0.128	0.077	0.037	0.017	0.011	0	0.001	0.131	0.067	0.034	0.019	0.009	0.005	0.003
31.6	0.129	0.077	0.037	0.017	0.01	0	0.001	0.132	0.068	0.034	0.019	0.009	0.005	0.003
31.8	0.13	0.078	0.037	0.018	0.01	0	0.001	0.133	0.068	0.034	0.019	0.009	0.005	0.003
32	0.131	0.078	0.037	0.018	0.01	0	0.001	0.133	0.069	0.035	0.019	0.009	0.005	0.003
32.2	0.133	0.079	0.038	0.019	0.011	0.001	0.002	0.134	0.069	0.035	0.019	0.009	0.005	0.003
32.4	0.134	0.08	0.038	0.02	0.011	0.001	0.002	0.135	0.069	0.035	0.02	0.009	0.005	0.003
32.6	0.136	0.08	0.039	0.019	0.01	0.002	0.002	0.136	0.07	0.035	0.02	0.01	0.005	0.003
32.8	0.136	0.081	0.039	0.02	0.01	0.002	0.003	0.136	0.07	0.035	0.02	0.01	0.005	0.003
33	0.137	0.082	0.04	0.021	0.01	0.003	0.003	0.137	0.071	0.036	0.02	0.01	0.005	0.003
33.2	0.138	0.083	0.041	0.021	0.01	0.003	0.003	0.138	0.071	0.036	0.02	0.01	0.005	0.003
33.4	0.138	0.083	0.04	0.021	0.01	0.003	0.004	0.138	0.071	0.036	0.02	0.01	0.005	0.003
33.6	0.138	0.083	0.041	0.021	0.01	0.004	0.004	0.139	0.072	0.036	0.02	0.01	0.005	0.003
33.8	0.139	0.083	0.041	0.022	0.01	0.004	0.004	0.14	0.072	0.036	0.02	0.01	0.005	0.003
34	0.14	0.082	0.041	0.022	0.01	0.004	0.004	0.14	0.072	0.037	0.02	0.01	0.005	0.003
34.2	0.141	0.082	0.041	0.022	0.01	0.004	0.003	0.141	0.073	0.037	0.021	0.01	0.005	0.003
34.4	0.141	0.083	0.042	0.021	0.01	0.004	0.003	0.142	0.073	0.037	0.021	0.01	0.005	0.003
34.6	0.14	0.083	0.042	0.021	0.01	0.004	0.003	0.142	0.074	0.037	0.021	0.01	0.005	0.003
34.8	0.141	0.084	0.043	0.021	0.01	0.004	0.003	0.143	0.074	0.037	0.021	0.01	0.005	0.003
35	0.141	0.085	0.043	0.022	0.01	0.004	0.002	0.144	0.074	0.038	0.021	0.01	0.005	0.003
35.2	0.142	0.086	0.043	0.023	0.01	0.004	0.002	0.144	0.075	0.038	0.021	0.01	0.005	0.003
35.4	0.142	0.086	0.043	0.023	0.01	0.004	0.002	0.145	0.075	0.038	0.021	0.01	0.005	0.003
35.6	0.144	0.087	0.044	0.023	0.011	0.004	0.003	0.146	0.076	0.038	0.021	0.01	0.005	0.003
35.8	0.145	0.087	0.044	0.023	0.011	0.004	0.003	0.146	0.076	0.038	0.022	0.01	0.005	0.003
36	0.146	0.088	0.045	0.024	0.011	0.004	0.003	0.147	0.076	0.039	0.022	0.01	0.005	0.003
36.2	0.147	0.088	0.046	0.025	0.012	0.005	0.005	0.148	0.077	0.039	0.022	0.011	0.005	0.003
36.4	0.148	0.089	0.046	0.026	0.013	0.005	0.005	0.148	0.077	0.039	0.022	0.011	0.005	0.003
36.6	0.149	0.09	0.047	0.026	0.014	0.005	0.006	0.149	0.077	0.039	0.022	0.011	0.005	0.003
36.8	0.15	0.091	0.047	0.027	0.014	0.006	0.007	0.15	0.078	0.039	0.022	0.011	0.005	0.003
37	0.151	0.092	0.049	0.028	0.015	0.006	0.007	0.15	0.078	0.04	0.022	0.011	0.005	0.003
37.2	0.152	0.092	0.049	0.028	0.014	0.005	0.007	0.151	0.079	0.04	0.022	0.011	0.005	0.003
37.4	0.154	0.092	0.048	0.028	0.015	0.006	0.007	0.152	0.079	0.04	0.022	0.011	0.005	0.003
37.6	0.155	0.092	0.049	0.028	0.015	0.006	0.007	0.152	0.079	0.04	0.023	0.011	0.005	0.003
37.8	0.155	0.092	0.048	0.028	0.014	0.006	0.007	0.153	0.08	0.04	0.023	0.011	0.005	0.003
38	0.156	0.092	0.048	0.027	0.014	0.006	0.006	0.154	0.08	0.041	0.023	0.011	0.006	0.003
38.2	0.155	0.092	0.048	0.026	0.013	0.006	0.005	0.154	0.08	0.041	0.023	0.011	0.006	0.003
38.4	0.155	0.092	0.047	0.025	0.012	0.005	0.004	0.155	0.081	0.041	0.023	0.011	0.006	0.003
38.6	0.154	0.092	0.046	0.025	0.012	0.004	0.003	0.155	0.081	0.041	0.023	0.011	0.006	0.003
38.8	0.155	0.092	0.046	0.025	0.011	0.004	0.003	0.156	0.082	0.041	0.023	0.011	0.006	0.003
39	0.155	0.093	0.046	0.026	0.011	0.005	0.003	0.157	0.082	0.042	0.023	0.011	0.006	0.003
39.2	0.156	0.093	0.046	0.025	0.012	0.004	0.003	0.157	0.082	0.042	0.023	0.011	0.006	0.003
39.4	0.156	0.093	0.046	0.025	0.012	0.004	0.003	0.158	0.083	0.042	0.024	0.011	0.006	0.003
39.6	0.158	0.094	0.047	0.025	0.012	0.004	0.004	0.159	0.083	0.042	0.024	0.012	0.006	0.003
39.8	0.158	0.094	0.047	0.025	0.012	0.004	0.004	0.159	0.083	0.043	0.024	0.012	0.006	0.003
40	0.158	0.095	0.047	0.026	0.012	0.004	0.004	0.16	0.084	0.043	0.024	0.012	0.006	0.003
40.2	0.159	0.095	0.048	0.026	0.013	0.004	0.005	0.161	0.084	0.043	0.024	0.012	0.006	0.003
40.4	0.16	0.096	0.048	0.026	0.013	0.004	0.006	0.161	0.085	0.043	0.024	0.012	0.006	0.003
40.6	0.161	0.097	0.049	0.026	0.014	0.005	0.006	0.162	0.085	0.043	0.024	0.012	0.006	0.003
40.8	0.161	0.097	0.049	0.026	0.014	0.005	0.006	0.162	0.085	0.044	0.024	0.012	0.006	0.003
41	0.162	0.098	0.05	0.027	0.014	0.005	0.006	0.163	0.086	0.044	0.025	0.012	0.006	0.003
41.2	0.163	0.098	0.05	0.027	0.015	0.005	0.005	0.164	0.086	0.044	0.025	0.012	0.006	0.003
41.4	0.164	0.098	0.051	0.027	0.015	0.005	0.005	0.164	0.086	0.044	0.025	0.012	0.006	0.003
41.6	0.164	0.098	0.051	0.027	0.014	0.005	0.004	0.165	0.087	0.044	0.025	0.012	0.006	0.003
41.8	0.164	0.098	0.05	0.026	0.014	0.004	0.003	0.166	0.087	0.045	0.025	0.012	0.006	0.003
42	0.165	0.098	0.05	0.026	0.014	0.004	0.002	0.166	0.088	0.045	0.025	0.012	0.006	0.003
42.2	0.164	0.099	0.049	0.025	0.013	0.003	0.001	0.167	0.088	0.045	0.025	0.012	0.006	0.003
42.4	0.165	0.099	0.049	0.025	0.013	0.003	0.001	0.167	0.088	0.045	0.025	0.012	0.006	0.003
42.6	0.165	0.099	0.049	0.025	0.013	0.002	0	0.168	0.089	0.045	0.025	0.012	0.006	0.003
42.8	0.165	0.1	0.05	0.026	0.013	0.002	0.001	0.169	0.089	0.046	0.026	0.012	0.006	0.003
43	0.165	0.1	0.05	0.026	0.012	0.002	0	0.169	0.089	0.046	0.026	0.012	0.006	0.003
43.2	0.165	0.1	0.05	0.026	0.012	0.002	0	0.17	0.09	0.046	0.026	0.013	0.006	0.004
43.4	0.166	0.1	0.05	0.026	0.012	0.002	0	0.17	0.09	0.046	0.026	0.013	0.006	0.004
43.6	0.167	0.1	0.05	0.026	0.012	0.003	0	0.171	0.09	0.046	0.026	0.013	0.006	0.004
43.8	0.167	0.101	0.051	0.027	0.013	0.004	0.001	0.172	0.091	0.047	0.026	0.013	0.006	0.004
44	0.168	0.101	0.05	0.027	0.012	0.004	0.001	0.172	0.091	0.047	0.026	0.013	0.006	0.004
44.2	0.169	0.101	0.051	0.027	0.013	0.005	0.003	0.173	0.092	0.047	0.026	0.013	0.006	0.004
44.4	0.169	0.102	0.052	0.028	0.013	0.006	0.004	0.173	0.092	0.047	0.026	0.013	0.006	0.004
44.6	0.169	0.102	0.053	0.028	0.013	0.006	0.004	0.174	0.092	0.047	0.027	0.013	0.006	0.004
44.8	0.17	0.103	0.054	0.029	0.014	0.007	0.004	0.175	0.093	0.048	0.027	0.013	0.006	0.004
45	0.171	0.104	0.054	0.029	0.014	0.007	0.004	0.175	0.093	0.048	0.027	0.013	0.007	0.004
45.2	0.171	0.104	0.055	0.028	0.013	0.006	0.003	0.176	0.093	0.048	0.027	0.013	0.007	0.004
45.4	0.171	0.104	0.055	0.028	0.013	0.006	0.003	0.176	0.094	0.048	0.027	0.013	0.007	0.004
45.6	0.172	0.105	0.055	0.029	0.014	0.007	0.004	0.177	0.094	0.048	0.027	0.013	0.007	0.004
45.8	0.173	0.106	0.054	0.029	0.014	0.006	0.004	0.178	0.094	0.048	0.027	0.013	0.007	0.004
46	0.173	0.107	0.054	0.028	0.014	0.006	0.004	0.178	0.095	0.049	0.027	0.013	0.007	0.004
46.2	0.173	0.107	0.054	0.028	0.014	0.005	0.003	0.179	0.095	0.049	0.028	0.013	0.007	0.004
46.4	0.173	0.107	0.054	0.028	0.014	0.005	0.002	0.179	0.096	0.049	0.028	0.013	0.007	0.004
46.6	0.173	0.107	0.054	0.028	0.014	0.005	0.003	0.18	0.096	0.049	0.028	0.014	0.007	0.004
46.8	0.173	0.107	0.054	0.028	0.013	0.005	0.002	0.181	0.096	0.049	0.028	0.014	0.007	0.004
47	0.174	0.107	0.054	0.027	0.014	0.005	0.002	0.181	0.097	0.05	0.028	0.014	0.007	0.004
47.2	0.175	0.108	0.055	0.028	0.014	0.006	0.002	0.182	0.097	0.05	0.028	0.014	0.007	0.004
47.4	0.176	0.108	0.055	0.028	0.015	0.005	0.001	0.182	0.097	0.05	0.028	0.014	0.007	0.004
47.6	0.177	0.11	0.056	0.029	0.016	0.006	0.002	0.183	0.098	0.05	0.028	0.014	0.007	0.004
47.8	0.178	0.11	0.057	0.03	0.016	0.006	0.003	0.183	0.098	0.05	0.028	0.014	0.007	0.004
48	0.18	0.11	0.057	0.03	0.016	0.006	0.003	0.184	0.098	0.051	0.029	0.014	0.007	0.004
48.2	0.181	0.111	0.059	0.03	0.017	0.006	0.004	0.185	0.099	0.051	0.029	0.014	0.007	0.004
48.4	0.182	0.111	0.06	0.031	0.017	0.006	0.004	0.185	0.099	0.051	0.029	0.014	0.007	0.004
48.6	0.182	0.111	0.059	0.031	0.016	0.006	0.004	0.186	0.099	0.051	0.029	0.014	0.007	0.004
48.8	0.183	0.113	0.06	0.031	0.017	0.006	0.005	0.186	0.1	0.051	0.029	0.014	0.007	0.004
49	0.183	0.112	0.059	0.031	0.016	0.006	0.005	0.187	0.1	0.052	0.029	0.014	0.007	0.004
49.2	0.184	0.113	0.06	0.03	0.016	0.006	0.005	0.187	0.101	0.052	0.029	0.014	0.007	0.004
49.4	0.185	0.114	0.06	0.031	0.017	0.007	0.006	0.188	0.101	0.052	0.029	0.014	0.007	0.004
49.6	0.185	0.114	0.06	0.031	0.017	0.007	0.006	0.189	0.101	0.052	0.029	0.014	0.007	0.004
49.8	0.185	0.114	0.06	0.031	0.017	0.006	0.007	0.189	0.102	0.052	0.03	0.014	0.007	0.004
50	0.185	0.114	0.06	0.031	0.017	0.007	0.006	0.19	0.102	0.053	0.03	0.014	0.007	0.004
50.2	0.185	0.114	0.059	0.031	0.018	0.007	0.006	0.19	0.102	0.053	0.03	0.015	0.007	0.004
50.4	0.185	0.114	0.059	0.031	0.018	0.008	0.006	0.191	0.103	0.053	0.03	0.015	0.007	0.004
50.6	0.185	0.114	0.059	0.031	0.018	0.008	0.005	0.191	0.103	0.053	0.03	0.015	0.007	0.004
50.8	0.185	0.114	0.058	0.031	0.018	0.008	0.005	0.192	0.103	0.053	0.03	0.015	0.007	0.004
51	0.186	0.115	0.059	0.031	0.018	0.009	0.006	0.193	0.104	0.054	0.03	0.015	0.007	0.004
51.2	0.186	0.115	0.06	0.032	0.018	0.009	0.006	0.193	0.104	0.054	0.03	0.015	0.007	0.004
51.4	0.186	0.116	0.059	0.031	0.018	0.008	0.005	0.194	0.104	0.054	0.031	0.015	0.007	0.004
51.6	0.187	0.117	0.06	0.032	0.017	0.008	0.004	0.194	0.105	0.054	0.031	0.015	0.007	0.004
51.8	0.188	0.117	0.06	0.032	0.017	0.008	0.004	0.195	0.105	0.054	0.031	0.015	0.007	0.004
52	0.188	0.116	0.059	0.032	0.017	0.007	0.004	0.195	0.105	0.055	0.031	0.015	0.008	0.004
52.2	0.188	0.117	0.059	0.031	0.017	0.007	0.004	0.196	0.106	0.055	0.031	0.015	0.008	0.004
52.4	0.188	0.117	0.059	0.031	0.016	0.006	0.004	0.196	0.106	0.055	0.031	0.015	0.008	0.004
52.6	0.189	0.117	0.059	0.031	0.016	0.005	0.004	0.197	0.107	0.055	0.031	0.015	0.008	0.004
52.8	0.19	0.118	0.06	0.032	0.016	0.005	0.005	0.198	0.107	0.055	0.031	0.015	0.008	0.004
53	0.191	0.118	0.061	0.032	0.016	0.006	0.005	0.198	0.107	0.056	0.031	0.015	0.008	0.004
53.2	0.193	0.119	0.062	0.032	0.017	0.006	0.005	0.199	0.108	0.056	0.032	0.015	0.008	0.004
53.4	0.193	0.12	0.063	0.032	0.017	0.006	0.005	0.199	0.108	0.056	0.032	0.015	0.008	0.004
53.6	0.194	0.119	0.063	0.032	0.017	0.006	0.006	0.2	0.108	0.056	0.032	0.016	0.008	0.004
53.8	0.194	0.12	0.063	0.032	0.017	0.006	0.005	0.2	0.109	0.056	0.032	0.016	0.008	0.004
54	0.195	0.12	0.063	0.032	0.017	0.006	0.004	0.201	0.109	0.057	0.032	0.016	0.008	0.004
54.2	0.195	0.121	0.064	0.032	0.018	0.006	0.004	0.201	0.109	0.057	0.032	0.016	0.008	0.004
54.4	0.196	0.121	0.064	0.033	0.018	0.007	0.004	0.202	0.11	0.057	0.032	0.016	0.008	0.004
54.6	0.197	0.121	0.065	0.033	0.018	0.007	0.004	0.202	0.11	0.057	0.032	0.016	0.008	0.004
54.8	0.197	0.122	0.066	0.035	0.018	0.007	0.004	0.203	0.11	0.057	0.032	0.016	0.008	0.004
55	0.198	0.122	0.066	0.035	0.017	0.006	0.004	0.203	0.111	0.057	0.033	0.016	0.008	0.004
55.2	0.198	0.122	0.065	0.035	0.017	0.006	0.003	0.204	0.111	0.058	0.033	0.016	0.008	0.004
55.4	0.199	0.121	0.065	0.035	0.016	0.005	0.002	0.205	0.111	0.058	0.033	0.016	0.008	0.004
55.6	0.199	0.121	0.065	0.036	0.016	0.005	0.002	0.205	0.112	0.058	0.033	0.016	0.008	0.005
55.8	0.2	0.121	0.065	0.036	0.016	0.005	0.002	0.206	0.112	0.058	0.033	0.016	0.008	0.005
56	0.199	0.121	0.064	0.036	0.015	0.004	0	0.206	0.112	0.058	0.033	0.016	0.008	0.005
56.2	0.2	0.122	0.063	0.036	0.014	0.004	0.001	0.207	0.113	0.059	0.033	0.016	0.008	0.005
56.4	0.201	0.123	0.064	0.036	0.015	0.004	0.001	0.207	0.113	0.059	0.033	0.016	0.008	0.005
56.6	0.202	0.124	0.065	0.037	0.016	0.005	0.002	0.208	0.113	0.059	0.033	0.016	0.008	0.005
56.8	0.203	0.125	0.065	0.037	0.016	0.006	0.003	0.208	0.114	0.059	0.034	0.016	0.008	0.005
57	0.203	0.125	0.066	0.037	0.016	0.006	0.003	0.209	0.114	0.059	0.034	0.016	0.008	0.005
57.2	0.203	0.127	0.066	0.037	0.017	0.006	0.003	0.209	0.114	0.06	0.034	0.017	0.008	0.005
57.4	0.203	0.127	0.066	0.035	0.017	0.006	0.003	0.21	0.115	0.06	0.034	0.017	0.008	0.005
57.6	0.202	0.127	0.066	0.035	0.017	0.006	0.003	0.21	0.115	0.06	0.034	0.017	0.008	0.005
57.8	0.202	0.127	0.066	0.034	0.017	0.006	0.003	0.211	0.115	0.06	0.034	0.017	0.008	0.005
58	0.202	0.127	0.066	0.034	0.017	0.006	0.003	0.211	0.116	0.06	0.034	0.017	0.008	0.005
58.2	0.202	0.128	0.066	0.034	0.017	0.006	0.004	0.212	0.116	0.061	0.034	0.017	0.008	0.005
58.4	0.203	0.127	0.066	0.033	0.017	0.007	0.004	0.212	0.116	0.061	0.034	0.017	0.008	0.005
58.6	0.203	0.128	0.066	0.034	0.016	0.006	0.004	0.213	0.117	0.061	0.035	0.017	0.008	0.005
58.8	0.204	0.128	0.066	0.034	0.017	0.007	0.004	0.213	0.117	0.061	0.035	0.017	0.008	0.005
59	0.205	0.128	0.065	0.033	0.016	0.006	0.004	0.214	0.117	0.061	0.035	0.017	0.009	0.005
59.2	0.206	0.128	0.065	0.034	0.017	0.006	0.003	0.214	0.118	0.061	0.035	0.017	0.009	0.005
59.4	0.206	0.128	0.064	0.034	0.016	0.006	0.002	0.215	0.118	0.062	0.035	0.017	0.009	0.005
59.6	0.207	0.129	0.064	0.034	0.017	0.006	0.002	0.215	0.118	0.062	0.035	0.017	0.009	0.005
59.8	0.208	0.131	0.064	0.034	0.017	0.006	0.002	0.216	0.119	0.062	0.035	0.017	0.009	0.005
60	0.209	0.132	0.065	0.035	0.017	0.006	0.002	0.216	0.119	0.062	0.035	0.017	0.009	0.005
60.2	0.209	0.132	0.066	0.035	0.018	0.007	0.003	0.217	0.119	0.062	0.036	0.017	0.009	0.005
60.4	0.21	0.133	0.067	0.036	0.018	0.007	0.004	0.217	0.12	0.063	0.036	0.017	0.009	0.005
60.6	0.21	0.133	0.067	0.036	0.018	0.007	0.004	0.218	0.12	0.063	0.036	0.017	0.009	0.005
60.8	0.21	0.134	0.067	0.037	0.019	0.007	0.004	0.218	0.12	0.063	0.036	0.018	0.009	0.005
61	0.21	0.134	0.068	0.037	0.02	0.007	0.005	0.219	0.121	0.063	0.036	0.018	0.009	0.005
61.2	0.211	0.135	0.069	0.038	0.02	0.008	0.005	0.219	0.121	0.063	0.036	0.018	0.009	0.005
61.4	0.21	0.134	0.07	0.039	0.02	0.007	0.005	0.22	0.121	0.064	0.036	0.018	0.009	0.005
61.6	0.211	0.134	0.071	0.039	0.021	0.007	0.006	0.22	0.122	0.064	0.036	0.018	0.009	0.005
61.8	0.211	0.134	0.071	0.039	0.02	0.007	0.007	0.221	0.122	0.064	0.036	0.018	0.009	0.005
62	0.211	0.134	0.071	0.039	0.019	0.007	0.007	0.221	0.122	0.064	0.037	0.018	0.009	0.005
62.2	0.212	0.134	0.072	0.04	0.019	0.008	0.007	0.222	0.123	0.064	0.037	0.018	0.009	0.005
62.4	0.214	0.134	0.073	0.04	0.02	0.008	0.007	0.222	0.123	0.065	0.037	0.018	0.009	0.005
62.6	0.214	0.134	0.073	0.04	0.02	0.007	0.007	0.223	0.123	0.065	0.037	0.018	0.009	0.005
62.8	0.215	0.134	0.073	0.04	0.02	0.007	0.006	0.223	0.124	0.065	0.037	0.018	0.009	0.005
63	0.215	0.135	0.071	0.039	0.019	0.005	0.005	0.224	0.124	0.065	0.037	0.018	0.009	0.005
63.2	0.216	0.135	0.071	0.039	0.019	0.005	0.005	0.224	0.124	0.065	0.037	0.018	0.009	0.005
63.4	0.218	0.135	0.071	0.039	0.02	0.004	0.005	0.225	0.125	0.065	0.037	0.018	0.009	0.005
63.6	0.219	0.137	0.071	0.04	0.021	0.005	0.005	0.225	0.125	0.066	0.037	0.018	0.009	0.005
63.8	0.22	0.138	0.071	0.04	0.02	0.005	0.005	0.226	0.125	0.066	0.038	0.018	0.009	0.005
64	0.22	0.138	0.071	0.04	0.02	0.005	0.005	0.226	0.126	0.066	0.038	0.018	0.009	0.005
64.2	0.22	0.138	0.07	0.039	0.02	0.004	0.005	0.227	0.126	0.066	0.038	0.018	0.009	0.005
64.4	0.221	0.138	0.071	0.038	0.019	0.003	0.004	0.227	0.126	0.066	0.038	0.019	0.009	0.005
64.6	0.22	0.138	0.069	0.037	0.019	0.003	0.002	0.228	0.127	0.067	0.038	0.019	0.009	0.005
64.8	0.22	0.138	0.069	0.037	0.019	0.003	0.003	0.228	0.127	0.067	0.038	0.019	0.009	0.005
65	0.221	0.139	0.07	0.038	0.02	0.004	0.003	0.229	0.127	0.067	0.038	0.019	0.009	0.005
65.2	0.222	0.14	0.07	0.038	0.02	0.004	0.003	0.229	0.128	0.067	0.038	0.019	0.009	0.005
65.4	0.222	0.14	0.071	0.038	0.02	0.005	0.003	0.23	0.128	0.067	0.038	0.019	0.009	0.005
65.6	0.223	0.14	0.071	0.038	0.02	0.005	0.003	0.23	0.128	0.068	0.039	0.019	0.009	0.005
65.8	0.223	0.14	0.072	0.038	0.019	0.006	0.003	0.23	0.129	0.068	0.039	0.019	0.009	0.005
66	0.224	0.14	0.072	0.039	0.02	0.007	0.004	0.231	0.129	0.068	0.039	0.019	0.01	0.005
66.2	0.224	0.139	0.071	0.038	0.02	0.007	0.004	0.231	0.129	0.068	0.039	0.019	0.01	0.005
66.4	0.223	0.14	0.072	0.039	0.02	0.007	0.004	0.232	0.13	0.068	0.039	0.019	0.01	0.005
66.6	0.222	0.139	0.072	0.038	0.02	0.007	0.003	0.232	0.13	0.068	0.039	0.019	0.01	0.005
66.8	0.223	0.14	0.072	0.039	0.02	0.006	0.003	0.233	0.13	0.069	0.039	0.019	0.01	0.005
67	0.223	0.14	0.072	0.039	0.021	0.007	0.004	0.233	0.13	0.069	0.039	0.019	0.01	0.005
67.2	0.225	0.141	0.073	0.039	0.022	0.007	0.005	0.234	0.131	0.069	0.039	0.019	0.01	0.005
67.4	0.226	0.142	0.074	0.041	0.022	0.008	0.006	0.234	0.131	0.069	0.04	0.019	0.01	0.005
67.6	0.226	0.143	0.075	0.041	0.023	0.009	0.006	0.235	0.131	0.069	0.04	0.019	0.01	0.005
67.8	0.226	0.143	0.075	0.041	0.022	0.009	0.006	0.235	0.132	0.07	0.04	0.02	0.01	0.005
68	0.226	0.143	0.075	0.04	0.022	0.009	0.005	0.236	0.132	0.07	0.04	0.02	0.01	0.006
68.2	0.227	0.144	0.076	0.04	0.022	0.009	0.006	0.236	0.132	0.07	0.04	0.02	0.01	0.006
68.4	0.227	0.144	0.076	0.04	0.022	0.009	0.005	0.237	0.133	0.07	0.04	0.02	0.01	0.006
68.6	0.227	0.144	0.075	0.04	0.022	0.009	0.004	0.237	0.133	0.07	0.04	0.02	0.01	0.006
68.8	0.229	0.145	0.077	0.041	0.022	0.009	0.005	0.237	0.133	0.071	0.04	0.02	0.01	0.006
69	0.23	0.146	0.077	0.042	0.022	0.009	0.006	0.238	0.134	0.071	0.04	0.02	0.01	0.006
69.2	0.23	0.146	0.077	0.042	0.023	0.009	0.005	0.238	0.134	0.071	0.041	0.02	0.01	0.006
69.4	0.231	0.146	0.077	0.043	0.022	0.01	0.005	0.239	0.134	0.071	0.041	0.02	0.01	0.006
69.6	0.231	0.146	0.076	0.044	0.022	0.01	0.005	0.239	0.135	0.071	0.041	0.02	0.01	0.006
69.8	0.231	0.147	0.076	0.044	0.022	0.01	0.005	0.24	0.135	0.071	0.041	0.02	0.01	0.006
70	0.231	0.147	0.075	0.043	0.021	0.009	0.005	0.24	0.135	0.072	0.041	0.02	0.01	0.006
70.2	0.23	0.147	0.075	0.043	0.021	0.008	0.004	0.241	0.136	0.072	0.041	0.02	0.01	0.006
70.4	0.23	0.148	0.076	0.043	0.021	0.008	0.004	0.241	0.136	0.072	0.041	0.02	0.01	0.006
70.6	0.231	0.148	0.077	0.043	0.021	0.009	0.005	0.241	0.136	0.072	0.041	0.02	0.01	0.006
70.8	0.232	0.148	0.077	0.043	0.021	0.008	0.005	0.242	0.136	0.072	0.041	0.02	0.01	0.006
71	0.232	0.148	0.078	0.043	0.021	0.008	0.005	0.242	0.137	0.073	0.042	0.02	0.01	0.006
71.2	0.232	0.148	0.078	0.043	0.02	0.008	0.005	0.243	0.137	0.073	0.042	0.02	0.01	0.006
71.4	0.233	0.148	0.078	0.043	0.02	0.008	0.005	0.243	0.137	0.073	0.042	0.021	0.01	0.006
71.6	0.232	0.148	0.078	0.042	0.019	0.007	0.005	0.244	0.138	0.073	0.042	0.021	0.01	0.006
71.8	0.233	0.148	0.078	0.042	0.019	0.007	0.005	0.244	0.138	0.073	0.042	0.021	0.01	0.006
72	0.233	0.147	0.077	0.041	0.019	0.006	0.005	0.245	0.138	0.073	0.042	0.021	0.01	0.006
72.2	0.233	0.147	0.078	0.041	0.02	0.006	0.005	0.245	0.139	0.074	0.042	0.021	0.01	0.006
72.4	0.233	0.146	0.077	0.04	0.019	0.005	0.004	0.245	0.139	0.074	0.042	0.021	0.01	0.006
72.6	0.234	0.146	0.078	0.042	0.019	0.006	0.004	0.246	0.139	0.074	0.042	0.021	0.01	0.006
72.8	0.234	0.147	0.079	0.042	0.02	0.007	0.005	0.246	0.14	0.074	0.043	0.021	0.01	0.006
73	0.235	0.147	0.079	0.043	0.021	0.007	0.005	0.247	0.14	0.074	0.043	0.021	0.011	0.006
73.2	0.235	0.147	0.078	0.043	0.021	0.007	0.005	0.247	0.14	0.075	0.043	0.021	0.011	0.006
73.4	0.236	0.149	0.079	0.043	0.022	0.008	0.005	0.248	0.141	0.075	0.043	0.021	0.011	0.006
73.6	0.237	0.15	0.078	0.043	0.023	0.009	0.005	0.248	0.141	0.075	0.043	0.021	0.011	0.006
73.8	0.238	0.15	0.078	0.043	0.024	0.008	0.006	0.248	0.141	0.075	0.043	0.021	0.011	0.006
74	0.238	0.152	0.079	0.043	0.024	0.009	0.006	0.249	0.141	0.075	0.043	0.021	0.011	0.006
74.2	0.24	0.153	0.079	0.043	0.024	0.01	0.006	0.249	0.142	0.075	0.043	0.021	0.011	0.006
74.4	0.241	0.153	0.08	0.044	0.024	0.01	0.006	0.25	0.142	0.076	0.043	0.021	0.011	0.006
74.6	0.242	0.154	0.08	0.044	0.024	0.011	0.006	0.25	0.142	0.076	0.044	0.021	0.011	0.006
74.8	0.242	0.154	0.08	0.045	0.023	0.01	0.005	0.251	0.143	0.076	0.044	0.021	0.011	0.006
75	0.243	0.154	0.08	0.046	0.023	0.01	0.006	0.251	0.143	0.076	0.044	0.022	0.011	0.006
75.2	0.243	0.154	0.08	0.045	0.022	0.009	0.006	0.251	0.143	0.076	0.044	0.022	0.011	0.006
75.4	0.244	0.155	0.081	0.046	0.022	0.009	0.005	0.252	0.144	0.077	0.044	0.022	0.011	0.006
75.6	0.244	0.155	0.081	0.045	0.021	0.008	0.005	0.252	0.144	0.077	0.044	0.022	0.011	0.006
75.8	0.244	0.155	0.082	0.046	0.021	0.008	0.005	0.253	0.144	0.077	0.044	0.022	0.011	0.006
76	0.245	0.155	0.082	0.046	0.021	0.008	0.006	0.253	0.144	0.077	0.044	0.022	0.011	0.006
76.2	0.245	0.155	0.084	0.047	0.022	0.009	0.006	0.254	0.145	0.077	0.044	0.022	0.011	0.006
76.4	0.244	0.155	0.084	0.047	0.022	0.009	0.006	0.254	0.145	0.077	0.045	0.022	0.011	0.006
76.6	0.245	0.157	0.086	0.048	0.023	0.01	0.007	0.254	0.145	0.078	0.045	0.022	0.011	0.006
76.8	0.245	0.157	0.086	0.049	0.024	0.01	0.008	0.255	0.146	0.078	0.045	0.022	0.011	0.006
77	0.246	0.158	0.087	0.049	0.024	0.01	0.008	0.255	0.146	0.078	0.045	0.022	0.011	0.006
77.2	0.246	0.158	0.087	0.049	0.024	0.01	0.009	0.256	0.146	0.078	0.045	0.022	0.011	0.006
77.4	0.247	0.159	0.087	0.049	0.024	0.01	0.009	0.256	0.147	0.078	0.045	0.022	0.011	0.006
77.6	0.247	0.159	0.087	0.049	0.025	0.01	0.01	0.256	0.147	0.079	0.045	0.022	0.011	0.006
77.8	0.248	0.16	0.087	0.05	0.025	0.01	0.01	0.257	0.147	0.079	0.045	0.022	0.011	0.006
78	0.248	0.161	0.088	0.05	0.025	0.01	0.01	0.257	0.148	0.079	0.045	0.022	0.011	0.006
78.2	0.249	0.161	0.087	0.05	0.024	0.01	0.009	0.258	0.148	0.079	0.046	0.022	0.011	0.006
78.4	0.249	0.161	0.087	0.05	0.024	0.009	0.01	0.258	0.148	0.079	0.046	0.022	0.011	0.006
78.6	0.249	0.161	0.087	0.049	0.024	0.009	0.009	0.259	0.148	0.079	0.046	0.023	0.011	0.006
78.8	0.249	0.16	0.087	0.049	0.022	0.009	0.008	0.259	0.149	0.08	0.046	0.023	0.011	0.006
79	0.249	0.16	0.087	0.048	0.022	0.008	0.008	0.259	0.149	0.08	0.046	0.023	0.011	0.006
79.2	0.249	0.159	0.086	0.047	0.021	0.007	0.008	0.26	0.149	0.08	0.046	0.023	0.011	0.006
79.4	0.249	0.159	0.087	0.047	0.021	0.008	0.007	0.26	0.15	0.08	0.046	0.023	0.011	0.006
79.6	0.25	0.16	0.088	0.047	0.02	0.008	0.007	0.261	0.15	0.08	0.046	0.023	0.011	0.006
79.8	0.25	0.16	0.087	0.047	0.02	0.008	0.007	0.261	0.15	0.081	0.046	0.023	0.011	0.006
80	0.251	0.16	0.088	0.047	0.021	0.008	0.006	0.261	0.15	0.081	0.047	0.023	0.011	0.006
80.2	0.25	0.16	0.088	0.046	0.021	0.008	0.005	0.262	0.151	0.081	0.047	0.023	0.012	0.006
80.4	0.251	0.16	0.088	0.046	0.021	0.009	0.005	0.262	0.151	0.081	0.047	0.023	0.012	0.007
80.6	0.252	0.161	0.088	0.047	0.022	0.01	0.006	0.263	0.151	0.081	0.047	0.023	0.012	0.007
80.8	0.252	0.161	0.088	0.047	0.022	0.009	0.006	0.263	0.152	0.081	0.047	0.023	0.012	0.007
81	0.253	0.162	0.088	0.048	0.022	0.01	0.007	0.263	0.152	0.082	0.047	0.023	0.012	0.007
81.2	0.253	0.162	0.088	0.047	0.022	0.01	0.007	0.264	0.152	0.082	0.047	0.023	0.012	0.007
81.4	0.254	0.163	0.087	0.048	0.022	0.011	0.007	0.264	0.153	0.082	0.047	0.023	0.012	0.007
81.6	0.255	0.164	0.088	0.049	0.024	0.012	0.008	0.264	0.153	0.082	0.047	0.023	0.012	0.007
81.8	0.256	0.165	0.088	0.049	0.023	0.012	0.008	0.265	0.153	0.082	0.047	0.023	0.012	0.007
82	0.257	0.166	0.088	0.05	0.024	0.013	0.009	0.265	0.153	0.082	0.048	0.023	0.012	0.007
82.2	0.257	0.166	0.088	0.05	0.024	0.013	0.009	0.266	0.154	0.083	0.048	0.024	0.012	0.007
82.4	0.258	0.166	0.089	0.05	0.024	0.013	0.009	0.266	0.154	0.083	0.048	0.024	0.012	0.007
82.6	0.258	0.166	0.088	0.05	0.023	0.012	0.008	0.266	0.154	0.083	0.048	0.024	0.012	0.007
82.8	0.258	0.165	0.088	0.05	0.023	0.012	0.008	0.267	0.155	0.083	0.048	0.024	0.012	0.007
83	0.259	0.166	0.089	0.051	0.024	0.012	0.008	0.267	0.155	0.083	0.048	0.024	0.012	0.007
83.2	0.26	0.166	0.089	0.051	0.024	0.011	0.008	0.268	0.155	0.084	0.048	0.024	0.012	0.007
83.4	0.26	0.167	0.09	0.052	0.025	0.012	0.008	0.268	0.155	0.084	0.048	0.024	0.012	0.007
83.6	0.26	0.167	0.09	0.052	0.024	0.011	0.007	0.268	0.156	0.084	0.048	0.024	0.012	0.007
83.8	0.26	0.167	0.09	0.052	0.025	0.011	0.007	0.269	0.156	0.084	0.049	0.024	0.012	0.007
84	0.26	0.167	0.091	0.051	0.025	0.01	0.006	0.269	0.156	0.084	0.049	0.024	0.012	0.007
84.2	0.259	0.167	0.091	0.051	0.025	0.01	0.006	0.27	0.157	0.084	0.049	0.024	0.012	0.007
84.4	0.26	0.167	0.09	0.051	0.026	0.01	0.006	0.27	0.157	0.085	0.049	0.024	0.012	0.007
84.6	0.26	0.167	0.091	0.05	0.026	0.009	0.006	0.27	0.157	0.085	0.049	0.024	0.012	0.007
84.8	0.261	0.168	0.091	0.051	0.027	0.009	0.007	0.271	0.157	0.085	0.049	0.024	0.012	0.007
85	0.261	0.168	0.09	0.051	0.027	0.009	0.007	0.271	0.158	0.085	0.049	0.024	0.012	0.007
85.2	0.261	0.169	0.09	0.05	0.027	0.009	0.008	0.271	0.158	0.085	0.049	0.024	0.012	0.007
85.4	0.261	0.169	0.091	0.051	0.028	0.01	0.009	0.272	0.158	0.085	0.049	0.024	0.012	0.007
85.6	0.261	0.169	0.091	0.051	0.027	0.01	0.009	0.272	0.159	0.086	0.05	0.024	0.012	0.007
85.8	0.261	0.17	0.091	0.05	0.027	0.01	0.009	0.273	0.159	0.086	0.05	0.025	0.012	0.007
86	0.262	0.171	0.091	0.051	0.028	0.01	0.01	0.273	0.159	0.086	0.05	0.025	0.012	0.007
86.2	0.261	0.17	0.091	0.05	0.028	0.009	0.009	0.273	0.16	0.086	0.05	0.025	0.012	0.007
86.4	0.261	0.17	0.092	0.05	0.028	0.009	0.008	0.274	0.16	0.086	0.05	0.025	0.012	0.007
86.6	0.261	0.17	0.091	0.051	0.026	0.008	0.007	0.274	0.16	0.087	0.05	0.025	0.012	0.007
86.8	0.261	0.17	0.091	0.051	0.026	0.008	0.006	0.274	0.16	0.087	0.05	0.025	0.012	0.007
87	0.261	0.171	0.092	0.051	0.026	0.008	0.006	0.275	0.161	0.087	0.05	0.025	0.012	0.007
87.2	0.261	0.171	0.092	0.051	0.026	0.008	0.006	0.275	0.161	0.087	0.05	0.025	0.013	0.007
87.4	0.261	0.171	0.092	0.051	0.026	0.008	0.005	0.276	0.161	0.087	0.051	0.025	0.013	0.007
87.6	0.262	0.171	0.093	0.051	0.026	0.008	0.005	0.276	0.162	0.087	0.051	0.025	0.013	0.007
87.8	0.263	0.172	0.093	0.052	0.026	0.009	0.005	0.276	0.162	0.088	0.051	0.025	0.013	0.007
88	0.264	0.173	0.094	0.051	0.026	0.009	0.005	0.277	0.162	0.088	0.051	0.025	0.013	0.007
88.2	0.264	0.173	0.095	0.051	0.027	0.009	0.006	0.277	0.162	0.088	0.051	0.025	0.013	0.007
88.4	0.265	0.173	0.095	0.051	0.027	0.009	0.005	0.277	0.163	0.088	0.051	0.025	0.013	0.007
88.6	0.266	0.173	0.095	0.052	0.027	0.009	0.006	0.278	0.163	0.088	0.051	0.025	0.013	0.007
88.8	0.266	0.174	0.095	0.052	0.027	0.009	0.007	0.278	0.163	0.088	0.051	0.025	0.013	0.007
89	0.267	0.174	0.095	0.052	0.027	0.01	0.008	0.278	0.163	0.089	0.051	0.025	0.013	0.007
89.2	0.267	0.174	0.095	0.051	0.027	0.01	0.007	0.279	0.164	0.089	0.051	0.025	0.013	0.007
89.4	0.267	0.173	0.094	0.052	0.027	0.009	0.007	0.279	0.164	0.089	0.052	0.025	0.013	0.007
89.6	0.267	0.173	0.094	0.051	0.027	0.009	0.007	0.28	0.164	0.089	0.052	0.026	0.013	0.007
89.8	0.267	0.173	0.093	0.051	0.027	0.009	0.008	0.28	0.165	0.089	0.052	0.026	0.013	0.007
90	0.268	0.174	0.093	0.052	0.027	0.01	0.008	0.28	0.165	0.09	0.052	0.026	0.013	0.007
90.2	0.269	0.174	0.093	0.052	0.027	0.01	0.008	0.281	0.165	0.09	0.052	0.026	0.013	0.007
90.4	0.269	0.174	0.093	0.052	0.026	0.01	0.008	0.281	0.165	0.09	0.052	0.026	0.013	0.007
90.6	0.268	0.174	0.092	0.053	0.026	0.011	0.008	0.281	0.166	0.09	0.052	0.026	0.013	0.007
90.8	0.268	0.174	0.092	0.053	0.026	0.011	0.008	0.282	0.166	0.09	0.052	0.026	0.013	0.007
91	0.269	0.174	0.093	0.053	0.027	0.012	0.009	0.282	0.166	0.09	0.052	0.026	0.013	0.007
91.2	0.269	0.175	0.093	0.054	0.027	0.013	0.009	0.282	0.167	0.091	0.053	0.026	0.013	0.007
91.4	0.271	0.176	0.094	0.055	0.027	0.013	0.01	0.283	0.167	0.091	0.053	0.026	0.013	0.007
91.6	0.272	0.177	0.095	0.055	0.027	0.014	0.01	0.283	0.167	0.091	0.053	0.026	0.013	0.007
91.8	0.273	0.177	0.096	0.055	0.027	0.014	0.009	0.283	0.167	0.091	0.053	0.026	0.013	0.007
92	0.274	0.178	0.097	0.056	0.028	0.014	0.01	0.284	0.168	0.091	0.053	0.026	0.013	0.007
92.2	0.274	0.178	0.097	0.056	0.028	0.014	0.01	0.284	0.168	0.091	0.053	0.026	0.013	0.007
92.4	0.275	0.178	0.097	0.056	0.028	0.013	0.01	0.284	0.168	0.092	0.053	0.026	0.013	0.007
92.6	0.274	0.179	0.097	0.056	0.028	0.013	0.01	0.285	0.168	0.092	0.053	0.026	0.013	0.007
92.8	0.274	0.179	0.097	0.055	0.028	0.012	0.009	0.285	0.169	0.092	0.053	0.026	0.013	0.007
93	0.274	0.179	0.096	0.056	0.028	0.012	0.008	0.286	0.169	0.092	0.054	0.026	0.013	0.008
93.2	0.274	0.178	0.096	0.055	0.027	0.011	0.007	0.286	0.169	0.092	0.054	0.027	0.013	0.008
93.4	0.274	0.178	0.096	0.055	0.027	0.01	0.006	0.286	0.17	0.092	0.054	0.027	0.013	0.008
93.6	0.274	0.179	0.096	0.054	0.028	0.01	0.007	0.287	0.17	0.093	0.054	0.027	0.013	0.008
93.8	0.275	0.179	0.097	0.055	0.028	0.01	0.007	0.287	0.17	0.093	0.054	0.027	0.013	0.008
94	0.275	0.181	0.098	0.056	0.028	0.01	0.008	0.287	0.17	0.093	0.054	0.027	0.013	0.008
94.2	0.276	0.181	0.098	0.056	0.028	0.01	0.008	0.288	0.171	0.093	0.054	0.027	0.013	0.008
94.4	0.275	0.182	0.098	0.056	0.028	0.01	0.008	0.288	0.171	0.093	0.054	0.027	0.014	0.008
94.6	0.275	0.182	0.098	0.056	0.028	0.01	0.009	0.288	0.171	0.093	0.054	0.027	0.014	0.008
94.8	0.274	0.182	0.098	0.055	0.027	0.01	0.007	0.289	0.172	0.094	0.055	0.027	0.014	0.008
95	0.275	0.182	0.099	0.055	0.027	0.01	0.007	0.289	0.172	0.094	0.055	0.027	0.014	0.008
95.2	0.275	0.182	0.099	0.054	0.026	0.009	0.006	0.289	0.172	0.094	0.055	0.027	0.014	0.008
[truncated: 5,523 more rows]

## Sheet: Fig. 4d
Time (s)	Raw 71.4 nM	Raw 35.7 nM	Raw 17.9 nM	Raw 8.93 nM	Raw 4.46 nM	Raw 2.23 nM	Raw 1.12 nM	Fit 71.4 nM	Fit 35.7 nM	Fit 17.9 nM	Fit 8.93 nM	Fit 4.46 nM	Fit 2.23 nM	Fit 1.12 nM
[truncated: 6,000 more rows]

[truncated: 10 more sheets: Fig. 4e, Fig. 4f, Fig. 5, Supple Fig. 1, Supple Fig. 2b, Supple Fig. 2c, Supple Fig. 3a, Supple Fig. 3b, Supple Fig. 4, Supple Fig. 5]
